# Supplementary material for: Crystal structure of a tetra­nuclear copper(II) complex with 1,10-phenanthroline and 3-nitro­phthalate ligands
Source: Acta Crystallogr E Crystallogr Commun. 2026 May 19;82(Pt 6):692–6. doi: 10.1107/S2056989026005116 (PMC13239000; doi:10.1107/S2056989026005116)
Supplement: Supplementary file 1 [file e-82-00692-sup1.cif]

##############################################################################
#                                                                            #
# This CIF contains the data in a paper accepted for publication in          #
# Acta Crystallographica Section E. It conforms to the requirements of       #
# Notes for Authors for Acta Crystallographica Section E, and has been       #
# peer reviewed under the auspices of the IUCr Commission on Journals.       #
#                                                                            #
# Full details of the Crystallographic Information File format               #
# are given in the paper "The Crystallographic Information File (CIF):       #
# a New Standard Archive File for Crystallography" by S. R. Hall, F. H.      #
# Allen and I. D. Brown [Acta Cryst. (1991), A47, 655-685].                  #
#                                                                            #
# The current version of the core CIF dictionary is obtainable from          #
# ftp://ftp.iucr.org/pub/cif_core.dic.                                       #
#                                                                            #
# Software is freely available for graphical display of the structure(s)     #
# in this CIF. For information consult the CIF software page                 #
# http://www.iucr.org/resources/cif/software.                                #
#                                                                            #
# This file may be used for bona fide research purposes within the           #
# scientific community so long as proper attribution is given to the journal # 
# article from which it was obtained.                                        #
#                                                                            #
##############################################################################
data_I
_audit_creation_method     'SHELXL-2018/3'
_journal_date_recd_electronic     2026-03-06
_journal_date_accepted     2026-04-14
_journal_name_full     'Acta Crystallographica, Section E'
_journal_year     2026
_journal_volume     82
_journal_issue      1
_journal_page_first     0
_journal_page_last     0
_journal_paper_category     GM
_journal_paper_doi     10.1107/S2056989026005116
_journal_coeditor_code     HB8202
_publ_contact_author_name     'Naima Karimova'
_publ_contact_author_address
;
Termez State University
A Navoiy Str, 43
Termez
190100
Uzbekistan
;
_publ_contact_author_email     "li_izotova@mail.ru"
_publ_contact_author_fax     ?
_publ_contact_author_phone     ?
_publ_section_title
;
Crystal structure of a tetranuclear copper(II) complex with 1,10-phenanthroline
and 3-nitrophthalate ligands
;
loop_
    _publ_author_name
    _publ_author_footnote
    _publ_author_address
    'Karimova, Naima' .
;
Termez State University
A Navoiy Str, 43
Termez
190100
Uzbekistan
;
    'Turaev, Khayit' .
;
Termez State University
A Navoiy Str, 43
Termez
190100
Uzbekistan
;
    'Muqumova, Gulvar' .
;
Termez State University
A Navoiy Str, 43
Termez
190100
Uzbekistan
;
    'Suyunov, Jabbor' .
;
Termez State University
A Navoiy Str, 43
Termez
190100
Uzbekistan
;
    'Primkulova, Maftuna' .
;
Denau Institute of Entrepreneurship and Pedagogy
Bog Str, 112
Denau
733500
Uzbekistan
;
    'Izotova, Lidiya'
;
;
;
Institute of Bioorganic Chemistry
Academy of Sciences of Uzbekistan
H. Abdullaev Str,83
Tashkent
100125
Uzbekistan
;
_publ_section_synopsis
;
A tetranuclear copper(II) complex assembled from 1,10-phenanthroline and
3-nitrophthalate ligands features carboxylate-bridged metal centres and
supramolecular stabilization <i>via</i> hydrogen bonding and aromatic \p--\p
stacking interactions.
;
_chemical_name_systematic
;\
Tetrakis(\m-2-carboxy-6-nitrobenzoato-\k^2^<i>O</i>:<i>O</i>')\
bis(\m-3-nitrobenzene-1,2-dicarboxylato-\k^2^<i>O</i>:<i>O</i>')\
tetrakis[(1,10-phenanthroline-\k<i>N</i>:<i>N</i>')copper(II)]
hexahydrate
;
_chemical_name_common     ?
_chemical_formula_moiety     ?
_chemical_formula_sum     'C96 H54 Cu4 N14 O42'
_chemical_formula_iupac
                         '[Cu4 (C8 H4 N O6)4 (C8 H3 N O6)2 (C12 H8 N2)4], 6H2 O'
_chemical_formula_weight     2329.69
_chemical_melting_point     ?
_space_group_crystal_system     monoclinic
_space_group_name_H-M_alt     'C 2/c'
_space_group_name_Hall     '-C 2yc'
loop_
    _space_group_symop_operation_xyz
    'x, y, z'
    '-x, y, -z+1/2'
    'x+1/2, y+1/2, z'
    '-x+1/2, y+1/2, -z+1/2'
    '-x, -y, -z'
    'x, -y, z-1/2'
    '-x+1/2, -y+1/2, -z'
    'x+1/2, -y+1/2, z-1/2'
_cell_length_a     24.890(3)
_cell_length_b     14.3705(7)
_cell_length_c     30.179(3)
_cell_angle_alpha     90
_cell_angle_beta     116.919(12)
_cell_angle_gamma     90
_cell_volume     9624.8(17)
_cell_formula_units_Z     4
_cell_measurement_reflns_used     4168
_cell_measurement_theta_min     3.5940
_cell_measurement_theta_max     60.3990
_cell_measurement_temperature     293(2)
_exptl_crystal_description     prism
_exptl_crystal_colour     blue
_exptl_crystal_size_max     0.04
_exptl_crystal_size_mid     0.03
_exptl_crystal_size_min     0.01
_exptl_crystal_density_diffrn     1.608
_exptl_crystal_density_meas     ?
_exptl_crystal_density_method     ?
_exptl_crystal_F_000     4720
_exptl_absorpt_coefficient_mu     1.901
_exptl_absorpt_correction_type     multi-scan
_exptl_absorpt_process_details
;
(CrysAlisPro; Agilent Technologies, 2014)
;
_exptl_absorpt_correction_T_min     0.91585
_exptl_absorpt_correction_T_max     1.000
_diffrn_ambient_temperature     293(2)
_diffrn_source     ?
_diffrn_radiation_type     CuK\a
_diffrn_radiation_wavelength     1.54184
_diffrn_measurement_device_type     'Xcalibur, Ruby'
_diffrn_measurement_method     \w
_diffrn_detector_area_resol_mean     ?
_diffrn_reflns_number     33685
_diffrn_reflns_av_R_equivalents     0.0569
_diffrn_reflns_av_unetI/netI     0.0495
_diffrn_reflns_theta_min     3.285
_diffrn_reflns_theta_max     77.024
_diffrn_reflns_theta_full     67.684
_diffrn_measured_fraction_theta_max     0.973
_diffrn_measured_fraction_theta_full     1.000
_diffrn_reflns_limit_h_min     -29
_diffrn_reflns_limit_h_max     31
_diffrn_reflns_limit_k_min     -14
_diffrn_reflns_limit_k_max     17
_diffrn_reflns_limit_l_min     -37
_diffrn_reflns_limit_l_max     37
_diffrn_standards_number     3
_diffrn_standards_interval_count     100
_diffrn_standards_interval_time     ?
_diffrn_standards_decay_%     2.6
_refine_special_details     ?
_reflns_number_total     9915
_reflns_number_gt     5785
_reflns_threshold_expression     'I > 2\s(I)'
_refine_ls_structure_factor_coef     Fsqd
_refine_ls_matrix_type     full
_refine_ls_R_factor_all     0.1067
_refine_ls_R_factor_gt     0.0607
_refine_ls_wR_factor_gt     0.1510
_refine_ls_wR_factor_ref     0.1812
_refine_ls_goodness_of_fit_ref     1.014
_refine_ls_restrained_S_all     1.014
_refine_ls_number_reflns     9915
_refine_ls_number_parameters     707
_refine_ls_number_restraints     0
_refine_ls_hydrogen_treatment     mixed
_refine_ls_weighting_scheme     calc
_refine_ls_weighting_details
              'w=1/[\s^2^(Fo^2^)+(0.0780P)^2^+6.3715P] where P=(Fo^2^+2Fc^2^)/3'
_atom_sites_solution_hydrogens     mixed
_atom_sites_solution_primary     dual
_atom_sites_solution_secondary     ?
_refine_ls_shift/su_max     0.001
_refine_ls_shift/su_mean     0.000
_refine_diff_density_max     0.286
_refine_diff_density_min     -0.303
_refine_ls_extinction_method     none
_refine_ls_extinction_coef     .
loop_
    _atom_type_symbol
    _atom_type_description
    _atom_type_scat_dispersion_real
    _atom_type_scat_dispersion_imag
    _atom_type_scat_source
    'C' 'C' 0.0181 0.0091
                         'International Tables Vol C Tables 4.2.6.8 and 6.1.1.4'
    'H' 'H' 0.0000 0.0000
                         'International Tables Vol C Tables 4.2.6.8 and 6.1.1.4'
    'N' 'N' 0.0311 0.0180
                         'International Tables Vol C Tables 4.2.6.8 and 6.1.1.4'
    'O' 'O' 0.0492 0.0322
                         'International Tables Vol C Tables 4.2.6.8 and 6.1.1.4'
    'Cu' 'Cu' -1.9646 0.5888
                         'International Tables Vol C Tables 4.2.6.8 and 6.1.1.4'
_computing_data_collection
;
CrysAlisPro (Agilent, 2014)
;
_computing_cell_refinement
;
CrysAlisPro (Agilent, 2014)
;
_computing_data_reduction
;
CrysAlisPro (Agilent, 2014)
;
_computing_structure_solution
;
<i>SHELXT</i> (Sheldrick, 2015a)
;
_computing_structure_refinement
;
<i>SHELXL2025/1</i> (Sheldrick, 2015b)
;
_computing_molecular_graphics     ?
_computing_publication_material     ?
loop_
    _atom_site_type_symbol
    _atom_site_label
    _atom_site_fract_x
    _atom_site_fract_y
    _atom_site_fract_z
    _atom_site_U_iso_or_equiv
    _atom_site_adp_type
    _atom_site_calc_flag
    _atom_site_occupancy
    _atom_site_disorder_assembly
    _atom_site_disorder_group
    Cu Cu1 0.68380(3) 0.40513(4) 0.62556(3) 0.0663(2) Uani d 1 . .
    Cu Cu2 0.57301(3) 0.55106(4) 0.58128(3) 0.0681(2) Uani d 1 . .
    O O4 0.58184(14) 0.41696(19) 0.57240(11) 0.0638(7) Uani d 1 . .
    O O5B 0.70341(14) 0.47576(19) 0.57949(12) 0.0681(8) Uani d 1 . .
    O O4A 0.66823(15) 0.5151(2) 0.65655(11) 0.0687(8) Uani d 1 . .
    O O6B 0.63082(14) 0.5829(2) 0.55696(12) 0.0683(8) Uani d 1 . .
    O O3 0.49041(16) 0.3972(2) 0.50867(13) 0.0779(9) Uani d 1 . .
    O O3A 0.76759(18) 0.5158(2) 0.70616(15) 0.0917(11) Uani d 1 . .
    N N2 0.56699(17) 0.6862(2) 0.59599(14) 0.0671(9) Uani d 1 . .
    O O5 0.49952(19) 0.2586(3) 0.58544(15) 0.0955(11) Uani d 1 . .
    N N2A 0.65854(18) 0.3142(3) 0.66320(13) 0.0700(10) Uani d 1 . .
    N N3 0.52032(18) 0.5369(3) 0.61551(15) 0.0750(11) Uani d 1 . .
    O O4B 0.8250(2) 0.5670(4) 0.60462(18) 0.1019(13) Uani d 1 . .
    N N3A 0.71965(19) 0.2900(3) 0.61278(15) 0.0741(10) Uani d 1 . .
    O O1 0.5857(2) 0.4276(3) 0.47776(14) 0.0961(11) Uani d 1 . .
    O O5A 0.75695(19) 0.6524(3) 0.63184(16) 0.1052(13) Uani d 1 . .
    O O2B 0.8629(2) 0.6170(3) 0.5234(2) 0.1107(14) Uani d 1 . .
    O O1A 0.6748(2) 0.5141(3) 0.75437(17) 0.1106(13) Uani d 1 . .
    N N1B 0.8179(3) 0.6167(3) 0.4837(2) 0.0887(14) Uani d 1 . .
    O O3B 0.8163(2) 0.4526(3) 0.5536(2) 0.1175(16) Uani d 1 . .
    O O6 0.5031(2) 0.1049(3) 0.57957(19) 0.1154(15) Uani d 1 . .
    H H6 0.487224 0.106557 0.598203 0.173 Uiso calc 1 . .
    C C8B 0.6742(2) 0.5460(3) 0.55488(16) 0.0617(10) Uani d 1 . .
    N N1A 0.6523(3) 0.5930(4) 0.74713(19) 0.1032(15) Uani d 1 . .
    C C1 0.5413(2) 0.3717(3) 0.53517(18) 0.0634(11) Uani d 1 . .
    C C2 0.5618(2) 0.2773(3) 0.52519(17) 0.0654(11) Uani d 1 . .
    C C1A 0.7175(3) 0.5513(3) 0.68901(19) 0.0707(12) Uani d 1 . .
    C C19A 0.7050(2) 0.2121(3) 0.63054(18) 0.0701(12) Uani d 1 . .
    C C20A 0.6711(2) 0.2256(3) 0.65673(16) 0.0687(12) Uani d 1 . .
    C C3B 0.6927(2) 0.5888(3) 0.51872(17) 0.0644(11) Uani d 1 . .
    C C3 0.5471(2) 0.1928(3) 0.53959(18) 0.0709(12) Uani d 1 . .
    N N1 0.6128(3) 0.3575(4) 0.4818(2) 0.1069(17) Uani d 1 . .
    C C7B 0.7586(2) 0.6211(3) 0.48319(19) 0.0703(12) Uani d 1 . .
    C C20 0.5331(2) 0.7002(3) 0.62056(19) 0.0745(13) Uani d 1 . .
    O O1B 0.8192(3) 0.6149(4) 0.4437(2) 0.1395(19) Uani d 1 . .
    C C2B 0.7503(2) 0.5805(3) 0.52163(18) 0.0658(11) Uani d 1 . .
    C C1B 0.8005(3) 0.5276(4) 0.5624(2) 0.0838(15) Uani d 1 . .
    C C12A 0.6527(3) 0.1489(3) 0.67555(18) 0.0811(15) Uani d 1 . .
    C C4B 0.6482(2) 0.6370(3) 0.47936(19) 0.0780(13) Uani d 1 . .
    H H4BA 0.610222 0.643114 0.477832 0.094 Uiso calc 1 . .
    C C7 0.5951(3) 0.2709(3) 0.49873(19) 0.0818(14) Uani d 1 . .
    C C2A 0.7119(2) 0.6478(3) 0.70521(18) 0.0783(14) Uani d 1 . .
    C C8 0.5140(2) 0.1911(4) 0.5699(2) 0.0809(14) Uani d 1 . .
    C C7A 0.6800(3) 0.6674(4) 0.7313(2) 0.0872(15) Uani d 1 . .
    C C9 0.5893(2) 0.7587(3) 0.58342(19) 0.0767(13) Uani d 1 . .
    H H9 0.612557 0.749391 0.566833 0.092 Uiso calc 1 . .
    C C19 0.5086(2) 0.6199(4) 0.6313(2) 0.0795(14) Uani d 1 . .
    C C15A 0.7218(3) 0.1221(4) 0.6232(2) 0.0891(16) Uani d 1 . .
    C C3A 0.7410(3) 0.7233(4) 0.69456(19) 0.0881(16) Uani d 1 . .
    C C6B 0.7145(3) 0.6669(3) 0.4439(2) 0.0874(16) Uani d 1 . .
    H H6B 0.721880 0.691329 0.418653 0.105 Uiso calc 1 . .
    C C9A 0.6260(2) 0.3303(4) 0.68692(19) 0.0827(14) Uani d 1 . .
    H H9A 0.616953 0.391459 0.691125 0.099 Uiso calc 1 . .
    C C18 0.4977(3) 0.4609(4) 0.6249(2) 0.0906(16) Uani d 1 . .
    H H18 0.504946 0.404131 0.613777 0.109 Uiso calc 1 . .
    C C10 0.5788(3) 0.8502(4) 0.5945(2) 0.0933(17) Uani d 1 . .
    H H10 0.594584 0.900715 0.585008 0.112 Uiso calc 1 . .
    C C5B 0.6590(3) 0.6758(4) 0.4427(2) 0.0889(16) Uani d 1 . .
    H H5B 0.628610 0.708421 0.416909 0.107 Uiso calc 1 . .
    C C4 0.5627(3) 0.1082(4) 0.5251(2) 0.0892(16) Uani d 1 . .
    H H4 0.551056 0.052518 0.533840 0.107 Uiso calc 1 . .
    C C13A 0.6694(3) 0.0585(4) 0.6670(2) 0.105(2) Uani d 1 . .
    H H13 0.657078 0.006929 0.678589 0.126 Uiso calc 1 . .
    C C12 0.5212(3) 0.7884(4) 0.6328(2) 0.0962(18) Uani d 1 . .
    C C18A 0.7520(3) 0.2806(4) 0.5886(3) 0.1020(19) Uani d 1 . .
    H H18A 0.762359 0.333169 0.576161 0.122 Uiso calc 1 . .
    C C14A 0.7026(3) 0.0453(4) 0.6425(2) 0.105(2) Uani d 1 . .
    H H14 0.713100 -0.014861 0.638137 0.126 Uiso calc 1 . .
    O O6A 0.8244(3) 0.7556(4) 0.67908(18) 0.176(3) Uani d 1 . .
    O O2A 0.6074(3) 0.6095(5) 0.7516(3) 0.171(3) Uani d 1 . .
    C C10A 0.6049(3) 0.2582(5) 0.7059(2) 0.1007(19) Uani d 1 . .
    H H10A 0.581844 0.271313 0.722211 0.121 Uiso calc 1 . .
    C C6 0.6117(3) 0.1874(4) 0.4856(2) 0.1042(19) Uani d 1 . .
    H H6C 0.634373 0.186840 0.468176 0.125 Uiso calc 1 . .
    C C11A 0.6183(3) 0.1689(5) 0.7002(2) 0.103(2) Uani d 1 . .
    H H11 0.604545 0.120620 0.712941 0.124 Uiso calc 1 . .
    C C8A 0.7766(3) 0.7104(4) 0.6670(2) 0.106(2) Uani d 1 . .
    C C5 0.5944(3) 0.1058(4) 0.4986(2) 0.103(2) Uani d 1 . .
    H H5 0.604318 0.049097 0.489350 0.123 Uiso calc 1 . .
    C C11 0.5460(3) 0.8637(4) 0.6189(3) 0.105(2) Uani d 1 . .
    H H11A 0.539583 0.923959 0.626724 0.126 Uiso calc 1 . .
    C C6A 0.6737(4) 0.7582(5) 0.7465(2) 0.118(2) Uani d 1 . .
    H H6AA 0.650833 0.769487 0.763242 0.141 Uiso calc 1 . .
    C C4A 0.7378(4) 0.8113(4) 0.7111(2) 0.123(3) Uani d 1 . .
    H H4A 0.759020 0.860000 0.706021 0.147 Uiso calc 1 . .
    O O2 0.6580(4) 0.3537(4) 0.4755(3) 0.202(3) Uani d 1 . .
    C C16A 0.7568(3) 0.1152(4) 0.5989(3) 0.118(2) Uani d 1 . .
    H H16 0.770545 0.057285 0.594687 0.141 Uiso calc 1 . .
    C C15 0.4734(3) 0.6262(5) 0.6566(3) 0.109(2) Uani d 1 . .
    C C17 0.4633(3) 0.4621(5) 0.6509(3) 0.118(2) Uani d 1 . .
    H H17 0.448451 0.406855 0.657069 0.142 Uiso calc 1 . .
    C C16 0.4519(4) 0.5432(5) 0.6668(3) 0.132(3) Uani d 1 . .
    H H16A 0.429680 0.544244 0.684613 0.158 Uiso calc 1 . .
    C C13 0.4841(4) 0.7939(5) 0.6585(3) 0.138(3) Uani d 1 . .
    H H13A 0.475532 0.851723 0.667570 0.166 Uiso calc 1 . .
    C C5A 0.7023(4) 0.8275(5) 0.7357(3) 0.129(3) Uani d 1 . .
    H H5A 0.698483 0.888045 0.744745 0.155 Uiso calc 1 . .
    C C17A 0.7712(4) 0.1920(5) 0.5811(3) 0.128(3) Uani d 1 . .
    H H17A 0.793959 0.186844 0.563752 0.154 Uiso calc 1 . .
    C C14 0.4620(4) 0.7163(6) 0.6695(3) 0.143(3) Uani d 1 . .
    H H14A 0.438439 0.722208 0.686080 0.172 Uiso calc 1 . .
    O O20W 0.4518(2) 0.0830(4) 0.6390(2) 0.153(2) Uani d 1 . .
    O O22W 0.4510(4) 0.2324(7) 0.6994(3) 0.235(4) Uani d 1 . .
    O O23W 0.8642(4) 0.4422(6) 0.6892(3) 0.237(4) Uani d 1 . .
    H H4B 0.807(3) 0.613(4) 0.612(2) 0.10(2) Uiso d 1 . .
loop_
    _atom_site_aniso_label
    _atom_site_aniso_U_11
    _atom_site_aniso_U_22
    _atom_site_aniso_U_33
    _atom_site_aniso_U_12
    _atom_site_aniso_U_13
    _atom_site_aniso_U_23
    Cu1 0.0866(5) 0.0514(3) 0.0755(4) -0.0006(3) 0.0495(4) 0.0031(3)
    Cu2 0.0811(4) 0.0560(3) 0.0841(5) -0.0046(3) 0.0524(4) -0.0123(3)
    O4 0.0750(19) 0.0560(16) 0.0661(18) -0.0035(14) 0.0369(16) -0.0106(14)
    O5B 0.084(2) 0.0547(16) 0.083(2) 0.0085(14) 0.0531(18) 0.0135(15)
    O4A 0.089(2) 0.0560(16) 0.0697(19) -0.0092(15) 0.0436(18) -0.0073(14)
    O6B 0.076(2) 0.0585(16) 0.085(2) 0.0074(14) 0.0493(18) 0.0046(15)
    O3 0.080(2) 0.0674(19) 0.079(2) 0.0144(16) 0.0293(19) -0.0058(16)
    O3A 0.090(3) 0.069(2) 0.103(3) 0.0090(19) 0.033(2) 0.0103(19)
    N2 0.076(2) 0.055(2) 0.069(2) 0.0011(17) 0.032(2) -0.0082(17)
    O5 0.126(3) 0.070(2) 0.109(3) -0.017(2) 0.069(3) -0.011(2)
    N2A 0.083(3) 0.067(2) 0.062(2) -0.0137(19) 0.035(2) 0.0017(18)
    N3 0.081(3) 0.077(3) 0.085(3) -0.011(2) 0.053(2) -0.018(2)
    O4B 0.088(3) 0.124(4) 0.098(3) 0.005(3) 0.047(3) 0.023(3)
    N3A 0.089(3) 0.060(2) 0.084(3) 0.0082(19) 0.048(2) 0.0077(19)
    O1 0.139(4) 0.076(2) 0.087(3) 0.010(2) 0.063(3) 0.0061(19)
    O5A 0.111(3) 0.096(3) 0.097(3) -0.032(2) 0.037(2) -0.013(2)
    O2B 0.111(3) 0.101(3) 0.154(4) 0.000(3) 0.090(3) 0.010(3)
    O1A 0.145(4) 0.103(3) 0.101(3) -0.011(3) 0.071(3) -0.001(3)
    N1B 0.125(4) 0.056(2) 0.126(4) -0.002(3) 0.093(4) 0.004(3)
    O3B 0.131(4) 0.080(2) 0.189(5) 0.038(2) 0.115(4) 0.039(3)
    O6 0.113(3) 0.070(2) 0.176(5) -0.006(2) 0.077(3) 0.018(3)
    C8B 0.071(3) 0.055(2) 0.068(3) -0.001(2) 0.039(2) 0.001(2)
    N1A 0.113(4) 0.121(4) 0.082(3) 0.007(4) 0.050(3) -0.016(3)
    C1 0.075(3) 0.052(2) 0.071(3) 0.001(2) 0.039(3) -0.004(2)
    C2 0.071(3) 0.057(2) 0.063(3) 0.005(2) 0.026(2) -0.0066(19)
    C1A 0.091(4) 0.056(2) 0.072(3) -0.002(3) 0.042(3) 0.004(2)
    C19A 0.079(3) 0.049(2) 0.068(3) 0.001(2) 0.021(2) 0.005(2)
    C20A 0.081(3) 0.060(3) 0.055(2) -0.007(2) 0.022(2) 0.005(2)
    C3B 0.084(3) 0.051(2) 0.068(3) 0.002(2) 0.043(2) 0.003(2)
    C3 0.070(3) 0.056(2) 0.074(3) 0.005(2) 0.021(2) -0.008(2)
    N1 0.162(5) 0.088(3) 0.113(4) 0.012(3) 0.100(4) 0.001(3)
    C7B 0.099(4) 0.053(2) 0.082(3) -0.004(2) 0.061(3) -0.004(2)
    C20 0.075(3) 0.077(3) 0.080(3) -0.001(2) 0.043(3) -0.019(2)
    O1B 0.196(5) 0.144(4) 0.154(4) -0.003(4) 0.146(4) -0.001(3)
    C2B 0.088(3) 0.048(2) 0.078(3) 0.003(2) 0.052(3) 0.003(2)
    C1B 0.089(4) 0.084(4) 0.103(4) 0.002(3) 0.065(4) 0.019(3)
    C12A 0.098(4) 0.069(3) 0.056(3) -0.022(3) 0.017(3) 0.006(2)
    C4B 0.091(4) 0.067(3) 0.082(3) 0.001(3) 0.045(3) 0.009(2)
    C7 0.105(4) 0.069(3) 0.076(3) 0.015(3) 0.045(3) -0.004(2)
    C2A 0.096(4) 0.064(3) 0.057(3) 0.004(3) 0.020(3) -0.003(2)
    C8 0.068(3) 0.063(3) 0.095(4) -0.009(2) 0.023(3) 0.003(3)
    C7A 0.098(4) 0.076(3) 0.069(3) -0.001(3) 0.021(3) -0.008(3)
    C9 0.085(3) 0.064(3) 0.084(3) 0.002(2) 0.040(3) 0.001(2)
    C19 0.089(3) 0.082(3) 0.083(3) -0.011(3) 0.053(3) -0.027(3)
    C15A 0.103(4) 0.061(3) 0.084(4) 0.009(3) 0.025(3) -0.001(3)
    C3A 0.110(4) 0.067(3) 0.061(3) -0.016(3) 0.015(3) 0.001(2)
    C6B 0.134(5) 0.066(3) 0.079(3) -0.001(3) 0.063(4) 0.007(3)
    C9A 0.099(4) 0.085(3) 0.078(3) -0.013(3) 0.052(3) -0.001(3)
    C18 0.108(4) 0.084(4) 0.105(4) -0.019(3) 0.071(4) -0.017(3)
    C10 0.109(4) 0.060(3) 0.116(5) -0.002(3) 0.056(4) -0.006(3)
    C5B 0.110(4) 0.081(3) 0.071(3) -0.001(3) 0.037(3) 0.014(3)
    C4 0.085(4) 0.063(3) 0.102(4) 0.007(3) 0.027(3) -0.006(3)
    C13A 0.140(6) 0.063(3) 0.081(4) -0.022(3) 0.023(4) 0.010(3)
    C12 0.101(4) 0.079(4) 0.118(5) -0.005(3) 0.058(4) -0.037(3)
    C18A 0.122(5) 0.078(3) 0.142(5) 0.012(3) 0.090(5) 0.010(3)
    C14A 0.137(6) 0.056(3) 0.094(4) 0.010(3) 0.029(4) 0.009(3)
    O6A 0.225(6) 0.207(6) 0.098(3) -0.142(5) 0.074(4) -0.034(4)
    O2A 0.159(5) 0.214(7) 0.194(6) 0.015(5) 0.128(5) -0.011(5)
    C10A 0.118(5) 0.112(5) 0.084(4) -0.035(4) 0.056(4) -0.007(3)
    C6 0.131(5) 0.091(4) 0.106(4) 0.026(4) 0.067(4) -0.016(3)
    C11A 0.122(5) 0.111(5) 0.073(4) -0.036(4) 0.041(4) 0.007(3)
    C8A 0.151(6) 0.091(4) 0.068(3) -0.041(4) 0.041(4) 0.003(3)
    C5 0.118(5) 0.069(3) 0.113(5) 0.021(3) 0.045(4) -0.020(3)
    C11 0.111(5) 0.072(4) 0.131(5) 0.007(3) 0.054(4) -0.026(4)
    C6A 0.145(6) 0.097(5) 0.085(4) 0.023(4) 0.029(4) -0.024(4)
    C4A 0.172(7) 0.056(3) 0.081(4) -0.002(4) 0.005(4) 0.001(3)
    O2 0.304(9) 0.134(4) 0.322(9) 0.032(5) 0.277(8) 0.016(5)
    C16A 0.149(6) 0.073(4) 0.143(6) 0.035(4) 0.077(5) 0.007(4)
    C15 0.124(5) 0.115(5) 0.125(5) -0.016(4) 0.088(5) -0.046(4)
    C17 0.138(6) 0.119(5) 0.142(6) -0.036(4) 0.103(5) -0.026(5)
    C16 0.165(7) 0.139(6) 0.157(7) -0.046(5) 0.130(6) -0.055(5)
    C13 0.152(7) 0.116(6) 0.183(8) -0.010(5) 0.107(6) -0.074(6)
    C5A 0.173(8) 0.067(4) 0.098(5) 0.015(4) 0.017(5) -0.022(4)
    C17A 0.155(7) 0.098(5) 0.183(8) 0.023(4) 0.123(6) 0.000(5)
    C14 0.170(8) 0.131(6) 0.194(8) -0.031(5) 0.140(7) -0.066(6)
    O20W 0.104(4) 0.193(5) 0.160(5) -0.027(3) 0.057(3) 0.042(4)
    O22W 0.218(8) 0.310(10) 0.242(8) -0.020(7) 0.163(7) -0.008(7)
    O23W 0.231(8) 0.298(10) 0.239(8) 0.104(7) 0.156(7) 0.163(7)
_geom_special_details
;
 All esds (except the esd in the dihedral angle between two l.s. planes)
 are estimated using the full covariance matrix.  The cell esds are taken
 into account individually in the estimation of esds in distances, angles
 and torsion angles; correlations between esds in cell parameters are only
 used when they are defined by crystal symmetry.  An approximate (isotropic)
 treatment of cell esds is used for estimating esds involving l.s. planes.
;
loop_
    _geom_bond_atom_site_label_1
    _geom_bond_atom_site_label_2
    _geom_bond_site_symmetry_2
    _geom_bond_distance
    _geom_bond_publ_flag
    Cu1 O5B . 1.953(3) y
    Cu1 O4A . 1.962(3) y
    Cu1 N3A . 1.999(4) y
    Cu1 N2A . 2.009(4) y
    Cu1 O4 . 2.314(3) y
    Cu2 O6B . 1.944(3) y
    Cu2 O4 . 1.972(3) y
    Cu2 N2 . 2.013(4) y
    Cu2 N3 . 2.014(4) y
    Cu2 O4A 1_555 2.484(3) y
    O4 C1 . 1.295(5) ?
    O5B C8B . 1.269(5) ?
    O4A C1A . 1.283(6) ?
    O6B C8B . 1.229(5) ?
    O3 C1 . 1.210(5) ?
    O3A C1A . 1.224(6) ?
    N2 C9 . 1.315(6) ?
    N2 C20 . 1.367(6) ?
    O5 C8 . 1.201(6) ?
    N2A C9A . 1.321(6) ?
    N2A C20A . 1.347(6) ?
    N3 C18 . 1.316(6) ?
    N3 C19 . 1.364(6) ?
    O4B C1B . 1.269(7) ?
    O4B H4B . 0.88(6) ?
    N3A C18A . 1.317(7) ?
    N3A C19A . 1.360(6) ?
    O1 N1 . 1.188(6) ?
    O5A C8A . 1.261(7) ?
    O2B N1B . 1.216(7) ?
    O1A N1A . 1.240(6) ?
    N1B O1B . 1.220(6) ?
    N1B C7B . 1.471(7) ?
    O3B C1B . 1.218(6) ?
    O6 C8 . 1.328(6) ?
    O6 H6 . 0.8200 ?
    C8B C3B . 1.496(6) ?
    N1A O2A . 1.207(7) ?
    N1A C7A . 1.465(8) ?
    C1 C2 . 1.526(6) ?
    C2 C7 . 1.391(7) ?
    C2 C3 . 1.394(6) ?
    C1A C2A . 1.499(7) ?
    C19A C15A . 1.407(7) ?
    C19A C20A . 1.405(7) ?
    C20A C12A . 1.408(6) ?
    C3B C4B . 1.388(7) ?
    C3B C2B . 1.401(6) ?
    C3 C4 . 1.406(7) ?
    C3 C8 . 1.483(8) ?
    N1 O2 . 1.225(7) ?
    N1 C7 . 1.485(7) ?
    C7B C6B . 1.366(7) ?
    C7B C2B . 1.395(6) ?
    C20 C12 . 1.388(7) ?
    C20 C19 . 1.409(7) ?
    C2B C1B . 1.504(7) ?
    C12A C11A . 1.396(8) ?
    C12A C13A . 1.423(8) ?
    C4B C5B . 1.370(7) ?
    C4B H4BA . 0.9300 ?
    C7 C6 . 1.384(7) ?
    C2A C7A . 1.377(8) ?
    C2A C3A . 1.419(7) ?
    C7A C6A . 1.415(8) ?
    C9 C10 . 1.411(7) ?
    C9 H9 . 0.9300 ?
    C19 C15 . 1.405(7) ?
    C15A C16A . 1.375(9) ?
    C15A C14A . 1.428(9) ?
    C3A C4A . 1.375(8) ?
    C3A C8A . 1.476(9) ?
    C6B C5B . 1.370(8) ?
    C6B H6B . 0.9300 ?
    C9A C10A . 1.396(7) ?
    C9A H9A . 0.9300 ?
    C18 C17 . 1.399(8) ?
    C18 H18 . 0.9300 ?
    C10 C11 . 1.337(8) ?
    C10 H10 . 0.9300 ?
    C5B H5B . 0.9300 ?
    C4 C5 . 1.352(8) ?
    C4 H4 . 0.9300 ?
    C13A C14A . 1.345(9) ?
    C13A H13 . 0.9300 ?
    C12 C11 . 1.402(9) ?
    C12 C13 . 1.452(9) ?
    C18A C17A . 1.414(8) ?
    C18A H18A . 0.9300 ?
    C14A H14 . 0.9300 ?
    O6A C8A . 1.256(8) ?
    C10A C11A . 1.356(9) ?
    C10A H10A . 0.9300 ?
    C6 C5 . 1.367(9) ?
    C6 H6C . 0.9300 ?
    C11A H11 . 0.9300 ?
    C5 H5 . 0.9300 ?
    C11 H11A . 0.9300 ?
    C6A C5A . 1.349(11) ?
    C6A H6AA . 0.9300 ?
    C4A C5A . 1.406(11) ?
    C4A H4A . 0.9300 ?
    C16A C17A . 1.347(9) ?
    C16A H16 . 0.9300 ?
    C15 C16 . 1.396(9) ?
    C15 C14 . 1.417(9) ?
    C17 C16 . 1.339(9) ?
    C17 H17 . 0.9300 ?
    C16 H16A . 0.9300 ?
    C13 C14 . 1.350(10) ?
    C13 H13A . 0.9300 ?
    C5A H5A . 0.9300 ?
    C17A H17A . 0.9300 ?
    C14 H14A . 0.9300 ?
loop_
    _geom_angle_atom_site_label_1
    _geom_angle_atom_site_label_2
    _geom_angle_atom_site_label_3
    _geom_angle_site_symmetry_1
    _geom_angle_site_symmetry_3
    _geom_angle
    _geom_angle_publ_flag
    O5B Cu1 O4A . . 95.02(12) y
    O5B Cu1 N3A . . 90.89(14) y
    O4A Cu1 N3A . . 163.85(16) y
    O5B Cu1 N2A . . 169.40(14) y
    O4A Cu1 N2A . . 94.28(15) y
    N3A Cu1 N2A . . 81.49(16) y
    O5B Cu1 O4 . . 90.99(12) y
    O4A Cu1 O4 . . 83.11(12) y
    N3A Cu1 O4 . . 111.85(15) y
    N2A Cu1 O4 . . 85.08(14) y
    O6B Cu2 O4 . . 91.81(12) y
    O6B Cu2 N2 . . 89.88(14) y
    O4 Cu2 N2 . . 175.61(14) y
    O6B Cu2 N3 . . 169.52(15) y
    O4 Cu2 N3 . . 96.28(14) y
    N2 Cu2 N3 . . 81.59(16) y
    C1 O4 Cu2 . . 121.2(3) ?
    C1 O4 Cu1 . . 138.0(3) ?
    Cu2 O4 Cu1 . . 97.60(12) ?
    C8B O5B Cu1 . . 124.6(3) ?
    C1A O4A Cu1 . . 111.3(3) ?
    C8B O6B Cu2 . . 137.3(3) ?
    C9 N2 C20 . . 119.0(4) ?
    C9 N2 Cu2 . . 128.1(3) ?
    C20 N2 Cu2 . . 112.8(3) ?
    C9A N2A C20A . . 118.9(4) ?
    C9A N2A Cu1 . . 128.1(4) ?
    C20A N2A Cu1 . . 112.3(3) ?
    C18 N3 C19 . . 118.1(4) ?
    C18 N3 Cu2 . . 129.4(3) ?
    C19 N3 Cu2 . . 112.4(3) ?
    C1B O4B H4B . . 121(4) ?
    C18A N3A C19A . . 118.4(4) ?
    C18A N3A Cu1 . . 129.1(4) ?
    C19A N3A Cu1 . . 112.5(3) ?
    O2B N1B O1B . . 123.4(6) ?
    O2B N1B C7B . . 118.8(5) ?
    O1B N1B C7B . . 117.8(6) ?
    C8 O6 H6 . . 109.5 ?
    O6B C8B O5B . . 126.7(4) ?
    O6B C8B C3B . . 115.3(4) ?
    O5B C8B C3B . . 118.0(4) ?
    O2A N1A O1A . . 121.8(7) ?
    O2A N1A C7A . . 119.3(6) ?
    O1A N1A C7A . . 118.9(5) ?
    O3 C1 O4 . . 126.3(4) ?
    O3 C1 C2 . . 118.8(4) ?
    O4 C1 C2 . . 114.8(4) ?
    C7 C2 C3 . . 115.5(4) ?
    C7 C2 C1 . . 120.7(4) ?
    C3 C2 C1 . . 123.7(4) ?
    O3A C1A O4A . . 126.4(5) ?
    O3A C1A C2A . . 118.4(5) ?
    O4A C1A C2A . . 115.2(5) ?
    N3A C19A C15A . . 122.9(5) ?
    N3A C19A C20A . . 116.4(4) ?
    C15A C19A C20A . . 120.7(5) ?
    N2A C20A C19A . . 116.7(4) ?
    N2A C20A C12A . . 122.8(5) ?
    C19A C20A C12A . . 120.4(5) ?
    C4B C3B C2B . . 119.5(4) ?
    C4B C3B C8B . . 116.1(4) ?
    C2B C3B C8B . . 124.3(4) ?
    C2 C3 C4 . . 120.5(5) ?
    C2 C3 C8 . . 120.3(4) ?
    C4 C3 C8 . . 119.3(5) ?
    O1 N1 O2 . . 122.7(6) ?
    O1 N1 C7 . . 120.2(5) ?
    O2 N1 C7 . . 117.0(5) ?
    C6B C7B C2B . . 124.1(5) ?
    C6B C7B N1B . . 116.0(5) ?
    C2B C7B N1B . . 120.0(5) ?
    N2 C20 C12 . . 122.5(5) ?
    N2 C20 C19 . . 116.1(4) ?
    C12 C20 C19 . . 121.4(5) ?
    C7B C2B C3B . . 116.4(4) ?
    C7B C2B C1B . . 120.8(4) ?
    C3B C2B C1B . . 122.7(4) ?
    O3B C1B O4B . . 124.0(6) ?
    O3B C1B C2B . . 119.9(6) ?
    O4B C1B C2B . . 116.1(5) ?
    C11A C12A C20A . . 116.4(5) ?
    C11A C12A C13A . . 125.9(6) ?
    C20A C12A C13A . . 117.8(6) ?
    C5B C4B C3B . . 121.5(5) ?
    C5B C4B H4BA . . 119.3 ?
    C3B C4B H4BA . . 119.3 ?
    C6 C7 C2 . . 123.7(5) ?
    C6 C7 N1 . . 117.0(5) ?
    C2 C7 N1 . . 119.3(4) ?
    C7A C2A C3A . . 117.3(5) ?
    C7A C2A C1A . . 122.6(5) ?
    C3A C2A C1A . . 120.1(5) ?
    O5 C8 O6 . . 122.7(6) ?
    O5 C8 C3 . . 125.1(5) ?
    O6 C8 C3 . . 112.1(5) ?
    C2A C7A C6A . . 123.5(6) ?
    C2A C7A N1A . . 121.1(5) ?
    C6A C7A N1A . . 115.4(6) ?
    N2 C9 C10 . . 121.5(5) ?
    N2 C9 H9 . . 119.3 ?
    C10 C9 H9 . . 119.3 ?
    N3 C19 C15 . . 122.1(5) ?
    N3 C19 C20 . . 117.0(4) ?
    C15 C19 C20 . . 120.9(5) ?
    C16A C15A C19A . . 117.1(5) ?
    C16A C15A C14A . . 125.0(6) ?
    C19A C15A C14A . . 117.9(6) ?
    C4A C3A C2A . . 120.1(7) ?
    C4A C3A C8A . . 117.9(6) ?
    C2A C3A C8A . . 122.0(5) ?
    C7B C6B C5B . . 118.2(5) ?
    C7B C6B H6B . . 120.9 ?
    C5B C6B H6B . . 120.9 ?
    N2A C9A C10A . . 121.9(5) ?
    N2A C9A H9A . . 119.1 ?
    C10A C9A H9A . . 119.0 ?
    N3 C18 C17 . . 122.7(5) ?
    N3 C18 H18 . . 118.7 ?
    C17 C18 H18 . . 118.7 ?
    C11 C10 C9 . . 119.4(6) ?
    C11 C10 H10 . . 120.3 ?
    C9 C10 H10 . . 120.3 ?
    C4B C5B C6B . . 120.3(5) ?
    C4B C5B H5B . . 119.9 ?
    C6B C5B H5B . . 119.9 ?
    C5 C4 C3 . . 121.6(6) ?
    C5 C4 H4 . . 119.2 ?
    C3 C4 H4 . . 119.2 ?
    C14A C13A C12A . . 122.1(6) ?
    C14A C13A H13 . . 119.0 ?
    C12A C13A H13 . . 119.0 ?
    C20 C12 C11 . . 116.7(5) ?
    C20 C12 C13 . . 117.1(6) ?
    C11 C12 C13 . . 126.2(6) ?
    N3A C18A C17A . . 121.2(6) ?
    N3A C18A H18A . . 119.4 ?
    C17A C18A H18A . . 119.4 ?
    C13A C14A C15A . . 121.1(6) ?
    C13A C14A H14 . . 119.5 ?
    C15A C14A H14 . . 119.5 ?
    C11A C10A C9A . . 119.4(6) ?
    C11A C10A H10A . . 120.3 ?
    C9A C10A H10A . . 120.3 ?
    C5 C6 C7 . . 119.3(6) ?
    C5 C6 H6C . . 120.4 ?
    C7 C6 H6C . . 120.4 ?
    C10A C11A C12A . . 120.5(5) ?
    C10A C11A H11 . . 119.8 ?
    C12A C11A H11 . . 119.8 ?
    O6A C8A O5A . . 122.8(7) ?
    O6A C8A C3A . . 120.2(6) ?
    O5A C8A C3A . . 117.0(6) ?
    C4 C5 C6 . . 119.4(5) ?
    C4 C5 H5 . . 120.3 ?
    C6 C5 H5 . . 120.3 ?
    C10 C11 C12 . . 120.9(5) ?
    C10 C11 H11A . . 119.5 ?
    C12 C11 H11A . . 119.5 ?
    C5A C6A C7A . . 117.0(7) ?
    C5A C6A H6AA . . 121.5 ?
    C7A C6A H6AA . . 121.5 ?
    C3A C4A C5A . . 119.8(7) ?
    C3A C4A H4A . . 120.1 ?
    C5A C4A H4A . . 120.1 ?
    C17A C16A C15A . . 120.2(6) ?
    C17A C16A H16 . . 119.9 ?
    C15A C16A H16 . . 119.9 ?
    C16 C15 C19 . . 117.4(5) ?
    C16 C15 C14 . . 125.2(6) ?
    C19 C15 C14 . . 117.4(6) ?
    C16 C17 C18 . . 119.7(6) ?
    C16 C17 H17 . . 120.2 ?
    C18 C17 H17 . . 120.2 ?
    C17 C16 C15 . . 120.0(6) ?
    C17 C16 H16A . . 120.0 ?
    C15 C16 H16A . . 120.0 ?
    C14 C13 C12 . . 121.1(6) ?
    C14 C13 H13A . . 119.5 ?
    C12 C13 H13A . . 119.5 ?
    C6A C5A C4A . . 122.2(6) ?
    C6A C5A H5A . . 118.9 ?
    C4A C5A H5A . . 118.9 ?
    C16A C17A C18A . . 120.2(6) ?
    C16A C17A H17A . . 119.9 ?
    C18A C17A H17A . . 119.9 ?
    C13 C14 C15 . . 122.1(6) ?
    C13 C14 H14A . . 118.9 ?
    C15 C14 H14A . . 118.9 ?
loop_
    _geom_hbond_atom_site_label_D
    _geom_hbond_atom_site_label_H
    _geom_hbond_atom_site_label_A
    _geom_hbond_site_symmetry_A
    _geom_hbond_distance_DH
    _geom_hbond_distance_HA
    _geom_hbond_distance_DA
    _geom_hbond_angle_DHA
    _geom_hbond_publ_flag
    O6 H6 O20W . 0.82 1.84 2.649(7) 167.8 yes
    C9 H9 O6B . 0.93 2.48 2.972(6) 113.3 yes
    C9A H9A O1A . 0.93 2.52 3.217(7) 132.4 yes
    C18 H18 O5 . 0.93 2.24 3.150(7) 165.6 yes
    C18A H18A O5B . 0.93 2.55 3.017(6) 111.6 yes
    C18A H18A O3B . 0.93 2.46 3.365(7) 164.7 yes
    C6 H6C O3B 7_656 0.93 2.58 3.252(7) 129.0 yes
    C17A H17A O2 7_656 0.93 2.11 3.027(8) 168.5 yes
    O4B H4B O5A . 0.88(6) 1.70(6) 2.512(7) 151(6) yes
_shelx_space_group_comment
;
The symmetry employed for this shelxl refinement is uniquely defined
by the following loop, which should always be used as a source of
symmetry information in preference to the above space-group names.
They are only intended as comments.
;
_shelx_estimated_absorpt_T_min     0.91585
_shelx_estimated_absorpt_T_max     1.000
_shelx_hkl_file
;
   0   0   2 117180. 611.628  25
   0   0   3 49.7472 34.3569  25
   0   0   4 48005.5 557.671  25
   0   0   5 13.8333 47.9103  25
   0   0   6 80.2310 62.1549  25
   0   0   7 124.973 79.9882  25
   0   0   8 11374.2 385.055  25
   0   0   9 45.3754 71.2245  25
   0   0  10 1972.26 199.109  25
   0   0  11 23.3498 80.8448  25
   0   0  12 11047.7 474.405  25
   0   0  13 135.092 99.3722  25
   0   0  14 1668.02 214.409  25
   0   0  15 125.687 106.937  25
   0   0 -15 39.9618 96.3593  23
   0   0  16 9863.33 537.655  25
   0   0 -16 10583.6 541.198  23
   0   0  17 80.6546 93.9918  25
   0   0 -17 5.49010 82.8572  23
   0   0 -18 10530.0 586.198  23
   0   0  18 10509.9 604.066  25
   0   0 -19 46.5193 96.6955  23
   0   0  19 58.2791 103.262  25
   0   0  20 7700.42 553.398  25
   0   0 -20 8211.71 557.145  23
   0   0  20 6941.75 429.733   8
   0   0  20 7489.06 453.326  16
   0   0  21 14.1885 109.935  16
   0   0 -21 241.271 134.812  23
   0   0  21-134.765 128.385  25
   0   0  21 98.3624 96.6278   8
   0   0  22 2338.70 272.594   8
   0   0  22 3191.13 379.051  25
   0   0  22 2658.88 291.397  16
   0   0  23-43.8421 178.472  25
   0   0  23 26.8429 105.150   8
   0   0  23 115.370 102.109  16
   0   0  24 3365.68 332.013   8
   0   0  24 2972.94 309.114  16
   0   0  25-35.0831 120.741  16
   0   0  26 10.0665 102.077  16
   0   0  27 149.003 114.688  16
   0   0  28 1846.70 233.515  16
   0   0  29-141.834 104.045  16
   0   0  30-144.430 78.6613  17
   0   0  30 83.7004 80.6043  16
   0   0  31-73.4525 84.5498  17
   0   0  32 31.4423 74.3459  17
   0   0  33 12.1215 54.6631  17
   0   2   0 603.849 42.3361  25
   0   2   0 630.869 61.2521  23
   0  -2   0 619.556 49.8204  13
   0  -2   1 65822.2 557.155  13
   0   2   1 65696.3 513.520  23
   0   2   1 64604.6 512.976  25
   0   2   2 12508.5 268.763  25
   0  -2   2 12385.9 282.747  13
   0  -2  -2 12812.9 239.036  24
   0   2  -2 12364.4 282.116  23
   0   2   2 13097.2 231.320  23
   0   2   2 12153.3 273.017  26
   0  -2  -3 533.336 63.8258  24
   0   2  -3 501.675 77.3334  23
   0   2   3 511.098 74.4651  25
   0   2   3 575.344 74.6236  26
   0  -2   3 630.470 86.6765  13
   0  -2   3 538.415 35.3312  25
   0   2   4 3055.99 156.243  26
   0  -2   4 3251.50 109.241  25
   0   2  -4 3290.90 177.219  23
   0  -2   4 3095.62 182.992  13
   0   2   4 3158.51 175.759  25
   0   2   5 4467.81 199.774  26
   0  -2   5 4591.06 157.554  25
   0   2   5 4510.52 224.956  25
   0   2  -5 4403.52 218.822  23
   0   2   6 22068.6 518.091  25
   0  -2   6 22187.3 386.922  25
   0   2  -6 22892.1 516.414  23
   0  -2   7 62.4382 50.4279  25
   0   2   7 110.112 74.5170  25
   0   2  -7 33.2962 68.4245  23
   0   2   8 2059.27 192.107  25
   0   2  -8 2052.48 187.736  23
   0  -2   8 2056.31 153.660  25
   0   2  -9 894.084 134.697  23
   0   2   9 893.347 144.272  25
   0  -2   9 885.926 122.202  25
   0   2  10 11034.5 462.719  25
   0   2 -10 10858.5 445.159  23
   0  -2  10 11251.0 394.082  25
   0   2 -11 2902.73 250.750  23
   0  -2  11 2905.89 220.262  25
   0   2  11 2450.02 245.704  25
   0   2 -12 484.639 138.104  23
   0   2  12 614.631 146.798  25
   0  -2  12 448.536 109.193  25
   0   2 -13 9752.21 490.994  23
   0  -2  13 10927.6 462.142  25
   0   2  13 10090.6 506.203  25
   0   2 -14 3431.55 311.168  23
   0   2  14 3384.15 311.871  25
   0  -2  14 3881.82 293.055  25
   0   2 -15 5281.88 394.439  23
   0  -2  15 6174.59 382.924  25
   0   2  15 5164.64 400.702  25
   0   2 -16 944.273 188.494  23
   0  -2  16 911.727 162.443  25
   0   2  16 1228.36 223.910  25
   0   2 -17-137.820 114.293  23
   0  -2  17 148.012 102.079  25
   0   2  17 149.039 132.111  25
   0   2 -18 1325.54 236.354  23
   0  -2 -18 1322.48 221.661  23
   0  -2  18 820.839 183.649  25
   0   2  18 982.988 198.317  25
   0   2  19 3258.29 375.721  25
   0   2 -19 3524.62 378.733  23
   0  -2  19 3509.89 348.722  25
   0   2 -20 714.097 182.375  23
   0   2  20 669.778 160.994   8
   0   2  20 360.911 178.306  25
   0  -2  20 638.320 145.613  16
   0   2  20 668.419 162.182  16
   0   2 -20 552.594 139.925   9
   0   2  21 102.052 132.245  25
   0   2 -21 24.4418 114.347  23
   0   2  21-53.6819 105.611   8
   0   2 -21 151.205 99.0882   9
   0   2  21 222.472 122.611  16
   0  -2  21 281.627 139.881  16
   0   2 -22 85.8669 155.323  23
   0   2  22 334.516 146.003  16
   0  -2  22 109.500 115.431  16
   0   2  22 387.734 181.369  25
   0   2  22 261.498 139.272   8
   0   2 -22 24.1299 104.003   9
   0   2 -23 169.491 150.263  23
   0   2  23-61.1925 102.219  16
   0   2  23 31.2495 103.634   8
   0  -2  23 175.742 119.866  16
   0   2  23-155.744 140.599  25
   0   2 -23 158.357 108.905   9
   0   2 -24 45.9134 111.023   9
   0   2  24 40.2571 96.8510  16
   0   2  24 165.242 129.853   8
   0  -2  24 157.277 125.734  16
   0   2  25-22.2320 118.513   8
   0   2 -25 5.12729 90.0557   9
   0   2  25 142.171 114.310  16
   0  -2  25 96.6035 128.808  16
   0   2 -26 92.8335 89.0231   9
   0  -2  26 83.6876 108.487  16
   0   2  26 36.9484 97.8395   8
   0   2  26 126.252 107.043  16
   0  -2  26 77.7214 93.5971  11
   0  -2  27 41.7538 96.0260  16
   0   2 -27 141.026 99.8058   9
   0   2  27 264.046 121.142  16
   0   2  27 85.9501 106.356   8
   0   2  28-87.7250 115.079  16
   0  -2  28-43.8884 111.403  16
   0   2  29-38.6823 94.2440  16
   0  -2  29 63.2862 93.0801  17
   0   2  29 36.1615 94.5407  17
   0   2  30 194.382 103.757  17
   0   2  30 151.552 106.693  16
   0  -2  30 237.051 111.969  17
   0  -2  31 71.2545 81.2820  17
   0   2  31 72.0787 78.2651  17
   0   2  32 15.3318 67.8610  17
   0  -2  32 22.4390 69.0490  17
   0   2  33 10.4371 54.8760  17
   0  -2  33 11.5319 49.6555  17
   0  -4   0 36976.0 493.008  13
   0   4   0 36712.0 585.937  23
   0   4   0 37259.7 408.067  25
   0   4   1 20105.7 358.136  25
   0   4  -1 19140.6 440.371  23
   0  -4   1 18808.6 395.626  13
   0  -4  -1 20073.2 309.896  13
   0   4   1 19757.7 411.586  23
   0   4   2 130270. 1231.14  26
   0  -4   2 128470. 1141.15  13
   0   4  -2 126949. 1189.15  23
   0   4   2 129098. 1027.44  25
   0   4   3 11439.6 307.879  23
   0   4   3 11328.6 371.825  26
   0  -4  -3 11182.6 318.769  24
   0   4   3 11045.1 333.629  25
   0   4  -3 10940.8 364.853  23
   0   4  -4 18645.4 497.299  23
   0  -4  -4 19309.9 424.963  24
   0   4   4 18274.5 477.044  26
   0   4   4 18634.7 463.968  25
   0   4  -5 31397.4 675.767  23
   0   4   5 32013.9 660.781  25
   0  -4  -5 32523.9 572.229  24
   0   4   5 32288.9 645.733  26
   0   4   6 18008.9 502.683  26
   0   4  -6 17741.0 534.051  23
   0   4   6 17258.2 516.830  25
   0   4   7 911.973 137.250  26
   0   4   7 758.903 132.860  25
   0  -4   7 638.451 50.7714  25
   0   4  -7 787.241 136.100  23
   0  -4   8 63301.2 583.525  25
   0   4   8 61753.9 1078.47  25
   0   4   8 63635.1 1001.81  26
   0   4  -8 62043.0 1082.20  23
   0   4   9 821.492 155.911  25
   0   4  -9 1043.25 168.479  23
   0  -4   9 1076.31 96.3053  25
   0   4  10 20.0638 89.2575  25
   0  -4  10 116.978 54.8858  25
   0   4 -10 29.3082 81.2450  23
   0   4 -11 6816.25 408.212  23
   0   4  11 6032.32 392.644  25
   0   4 -12 18215.0 693.443  23
   0   4  12 17798.5 689.623  25
   0   4 -13 17389.8 701.336  23
   0   4  13 18271.3 723.726  25
   0   4 -14 388.596 136.482  23
   0   4  14 449.137 152.894  25
   0   4 -15 6084.30 453.032  23
   0   4  15 6223.32 458.176  25
   0   4 -16 4482.52 408.280  23
   0   4  16 3902.87 386.624  25
   0   4 -17 23.7895 104.566  23
   0   4  17 120.338 107.844  25
   0   4 -18 125.001 130.186  23
   0   4  18 120.691 124.815  25
   0   4  19 328.482 134.855   8
   0   4 -19 196.437 144.215  23
   0   4  19 179.390 161.981  25
   0   4 -19 190.187 99.3542   9
   0   4  19 460.458 140.519  16
   0  -4  20 2783.41 269.880  16
   0   4  20 2426.02 346.723  25
   0   4 -20 3046.85 378.820  23
   0   4 -20 3112.30 312.603   9
   0   4  20 3174.65 312.663   8
   0   4  20 3042.13 304.096  16
   0   4  21 1156.50 218.246   8
   0   4 -21 1373.31 225.436   9
   0   4  21 1274.00 279.976  25
   0   4  21 1306.85 214.522  16
   0  -4  21 1133.17 194.051  16
   0   4 -21 707.374 217.618  23
   0   4 -22 37.7647 116.304   9
   0   4  22 36.2802 115.171  16
   0  -4  22-9.92123 93.5371  16
   0   4  22 31.7799 108.219   8
   0   4 -22 186.409 118.240  23
   0   4  23-41.3688 119.832  16
   0   4 -23-76.4806 104.400   9
   0  -4  23-61.0227 102.599  16
   0   4  23 71.3211 106.511   8
   0   4  24 91.1859 92.1936  16
   0   4 -24-4.23899 96.1972   9
   0   4  24 147.862 120.618   8
   0  -4  24 120.869 108.559  16
   0   4  25-93.5814 115.773   8
   0  -4  25 148.960 103.291  16
   0   4 -25 164.241 94.2351   9
   0   4  25 90.9496 108.190  16
   0   4  26 322.141 134.957   8
   0   4  26 360.620 122.594  16
   0   4 -26 366.575 140.133   9
   0  -4  26 490.550 122.589  11
   0   4  27 50.7504 114.293   8
   0   4  27 185.036 118.987  16
   0  -4  27 20.0193 95.2942  11
   0  -4  27-5.40283 91.9955  17
   0   4  28 43.4648 76.5272  17
   0  -4  28-147.118 99.0453  17
   0  -4  28 146.861 91.5187  11
   0   4  28 45.3669 92.1434   8
   0   4  28-28.6313 100.292  16
   0   4  29 15.2406 89.2928  16
   0   4  29 129.734 90.5490  17
   0  -4  29 184.949 86.1909  11
   0  -4  29 302.341 108.324  17
   0  -4  30 138.317 84.1831  17
   0   4  30 97.0802 86.8447  17
   0   4  30 167.441 90.5649  16
   0  -4  30-136.868 74.8175  11
   0  -4  31 161.056 75.3108  17
   0   4  31 170.943 85.8750  17
   0   4  32-4.67064 56.6915  17
   0   4  33 198.841 63.4410   6
   0   6   0 45570.1 491.157  25
   0   6   0 45565.5 803.258  23
   0   6   1 8277.46 336.915  23
   0   6   1 8711.26 264.927  25
   0   6  -1 8188.86 357.123  23
   0   6   2 33533.2 585.770  25
   0   6   2 33485.8 661.078  23
   0   6  -2 33372.6 738.358  23
   0   6   2 31227.5 754.527  26
   0   6   3 19373.9 489.830  25
   0   6   3 19327.0 496.822  23
   0   6  -3 18000.5 560.660  23
   0   6   3 18696.2 586.693  26
   0   6   4 4697.44 264.502  25
   0  -6  -4 4762.52 259.301  24
   0   6   4 4470.66 295.607  26
   0   6  -4 4551.77 297.563  23
   0   6   4 5239.11 263.019  23
   0   6   5 112.255 85.1948  26
   0  -6  -5 140.033 79.6925  24
   0   6  -5 130.905 100.750  23
   0   6   5 165.233 79.5957  25
   0   6   6 155.044 101.489  26
   0   6   6 192.601 85.0294  25
   0   6  -6 161.827 100.930  23
   0  -6  -6 180.847 78.0143  24
   0   6   7 136.378 108.304  26
   0   6   7 54.8817 86.7108  25
   0   6  -7 148.004 103.125  23
   0   6   8 6641.80 383.839  26
   0   6   8 6510.08 382.128  25
   0   6  -8 6443.34 405.400  23
   0   6  -9 4614.61 352.991  23
   0   6   9 4594.26 337.905  25
   0   6   9 4574.86 329.781  26
   0   6  10 840.383 181.255  25
   0   6 -10 1145.06 199.917  23
   0   6  11 248.929 109.102  25
   0   6 -11 208.049 103.276  23
   0   6 -12 1046.79 206.534  23
   0   6  12 895.735 185.713  25
   0   6  13 75.2152 117.658  25
   0   6 -13 233.838 140.718  23
   0   6  14 157.563 111.129  25
   0   6 -14 194.383 122.361  23
   0   6 -15 109.944 115.069  23
   0   6  15-19.9664 130.437  25
   0   6 -16 2912.16 354.208  23
   0   6  16 2411.91 327.656  25
   0   6 -17 465.135 180.008  23
   0   6 -17 427.054 134.311   9
   0   6  17 702.949 159.075   8
   0   6  17 306.552 166.918  25
   0   6 -18 1593.62 288.766  23
   0   6  18 1196.11 193.123  16
   0   6  18 1681.18 235.774   8
   0   6  18 1157.89 234.683  25
   0   6 -18 1586.91 230.394   9
   0   6  19-5.81110 107.791   8
   0   6 -19 69.1321 103.742   9
   0   6  19-367.319 181.684  25
   0   6 -19-150.358 157.480  23
   0   6  19 79.2697 101.083  16
   0   6 -20 2077.27 263.676   9
   0   6  20 2083.83 263.944   8
   0   6  20 1942.86 248.041  16
   0   6  20 2251.26 351.330  25
   0   6 -20 1644.53 316.163  23
   0   6  21 271.813 133.520  16
   0   6  21 58.8263 103.575   8
   0   6 -21 208.175 122.120   3
   0   6 -21 211.875 106.658   9
   0   6  22 289.149 144.653  16
   0   6  22 40.8444 101.215   8
   0   6 -22 7.52230 99.4926   9
   0   6 -22-75.4578 106.067   3
   0   6  23-93.7390 112.524   8
   0   6 -23-126.817 111.230   9
   0   6 -23 45.8519 110.439   3
   0   6  23-45.6584 98.2984  16
   0   6 -24 367.448 138.054   3
   0   6 -24 353.976 140.723   9
   0   6  24 373.606 132.637  16
   0   6  24 193.368 124.173   8
   0   6 -25 111.334 96.2308   3
   0   6  25 26.5684 95.0145  16
   0   6  25-86.1729 112.803   8
   0  -6  26 196.376 104.768  11
   0   6  26-28.0171 100.774   8
   0   6  26-5.92276 82.0129  17
   0   6  26 7.28694 100.168  16
   0   6  27 422.238 133.602   8
   0   6  27 354.071 120.952  17
   0  -6  27 444.641 124.404  11
   0   6  27 299.539 121.687  16
   0   6  28-89.1114 97.2210   8
   0   6  28-142.722 81.7710  17
   0  -6  28-27.6264 76.2043  11
   0   6  28-52.0724 89.9617  16
   0   6  29-162.251 75.3630  17
   0  -6  29 51.4095 73.1289  11
   0   6  29-58.2796 91.4329   8
   0  -6  30-136.165 69.9396  11
   0   6  30-44.0065 50.6026  17
   0   6  31-6.15383 56.9044   6
   0  -6  31 39.2019 47.6777  11
   0   8   0 2165.81 220.954  23
   0   8   0 1684.32 223.958  26
   0   8  -1 11391.6 496.164  23
   0   8   1 11774.9 481.716  23
   0   8   1 10922.1 537.106  26
   0   8   2 543.034 117.566  23
   0   8   2 629.371 157.413  26
   0   8  -2 590.758 142.619  23
   0  -8  -3 4349.56 286.313  24
   0   8   3 4137.27 341.077  26
   0   8  -3 4246.69 327.040  23
   0   8   3 4474.19 293.907  23
   0   8  -4 9506.15 496.645  23
   0  -8  -4 9751.48 423.071  24
   0   8   4 8438.52 478.467  26
   0   8  -5 4283.60 348.557  23
   0   8   5 4878.56 375.068  26
   0   8   5 5164.67 320.698  25
   0   8   6 7364.17 403.038  25
   0   8  -6 6831.38 440.516  23
   0   8   6 6799.82 441.901  26
   0   8  -7 6725.54 453.688  23
   0   8   7 6394.91 430.321  26
   0   8   7 7545.10 426.216  25
   0   8   8 12078.6 596.855  26
   0   8   8 12890.9 583.677  25
   0   8  -8 12467.6 623.003  23
   0   8   9-101.632 97.8632  25
   0   8   9 250.807 128.553  26
   0   8  -9 152.287 128.208  23
   0   8 -10 581.951 171.427  23
   0   8  10 614.612 164.640  26
   0   8  10 540.261 153.185  25
   0   8  11 1767.34 254.450  25
   0   8 -11 1072.78 216.629  23
   0   8  12 167.472 131.789  25
   0   8 -12 31.5129 101.823  23
   0   8  13 1272.13 240.814  25
   0   8 -13 1052.42 228.624  23
   0   8 -14 424.925 117.967   9
   0   8  14 554.220 172.049  25
   0   8 -14 477.350 186.360  23
   0   8  14 381.179 127.288   8
   0   8 -15 102.884 98.1607   9
   0   8  15-57.2174 109.376   8
   0   8 -15 236.445 147.499  23
   0   8  15 92.3667 119.159  25
   0   8 -16 32.9168 96.4602   9
   0   8  16 253.941 142.820   8
   0   8  16-219.535 145.345  25
   0   8 -16 217.896 151.594  23
   0   8 -16-47.0731 110.661   3
   0   8  17 987.682 229.653  25
   0   8 -17 1195.31 193.449  23
   0   8  17 1430.17 223.399   8
   0   8 -17 953.854 193.331   3
   0   8 -17 947.594 187.047   9
   0   8  18 180.414 141.976  25
   0   8 -18 43.3329 122.554   3
   0   8  18 8.89291 110.976   8
   0   8 -18 132.185 105.395   9
   0   8 -19 236.840 116.496   3
   0   8  19 363.528 157.019   8
   0   8 -20 64.5369 104.674   3
   0   8  20 105.689 112.336   8
   0   8 -21 500.364 158.118   3
   0   8  21 496.678 159.265   8
   0   8  22 74.5656 111.478   8
   0   8 -22 44.7471 93.4595   3
   0   8 -23 503.037 146.395   3
   0   8  23 438.215 148.949   8
   0   8  24-69.9940 102.664   8
   0   8 -24 97.3398 110.032   3
   0  -8  24 62.8010 96.2635  11
   0   8  24-11.8667 76.5105  16
   0   8  25 222.741 109.748  16
   0  -8  25 401.701 135.179  11
   0   8 -25 291.919 135.013   3
   0   8  25 190.047 111.866   8
   0   8 -26 68.9785 80.6573   3
   0   8  26 85.4959 84.7263   6
   0   8  26 110.460 93.3161   8
   0  -8  26-49.8135 81.8040  11
   0   8 -27 106.544 79.8484   3
   0   8  27 20.5652 79.7759   8
   0   8  27 153.839 98.1499   6
   0  -8  27-12.4906 87.2636  11
   0  -8  28 49.4066 72.3737  11
   0   8  28 82.5642 78.3523   8
   0   8  28-42.1623 80.5448   6
   0  -8  29-46.7290 72.5261  11
   0   8  29 76.3665 77.1734   6
   0   8  30 52.1924 50.8739   6
   0  -8  30 170.683 58.8962  11
   0  10   0 1019.84 213.555  26
   0  10   1 2345.19 317.600  26
   0  10  -1 2520.02 318.630  26
   0  10  -2 79.0306 95.4382  23
   0  10  -2-38.3383 118.682  26
   0  10   2 255.691 134.427  26
   0  10   3 1759.54 271.217  26
   0  10  -3 1966.42 261.442  23
   0  10  -4 52.3118 90.5621  23
   0  10   4-125.992 134.046  26
   0  10  -5 7087.73 492.557  23
   0  10   5 6256.43 475.756  26
   0  10  -6 2803.96 330.229  23
   0  10   6 2728.51 326.936  26
   0  10  -7 111.298 113.533  23
   0  10   7 260.813 148.299  26
   0  10  -8 13517.7 613.676   3
   0  10  -8 14517.5 750.067  23
   0  10   8 13460.0 590.333   6
   0  10   8 13311.1 593.504   8
   0  10   8 13166.5 708.052  26
   0  10  -8 14528.0 631.248   4
   0  10   8 13874.7 629.145   5
   0  10  -9 71.9602 107.945   4
   0  10   9 156.619 130.391   5
   0  10   9-27.4542 151.232  26
   0  10  -9 145.264 119.811   3
   0  10   9-32.9678 102.685   6
   0  10   9 182.554 126.374   8
   0  10  -9 308.832 158.775  23
   0  10  10 375.803 162.533   5
   0  10  10 709.306 210.611  26
   0  10  10 276.848 143.031   8
   0  10 -10 532.560 161.678   4
   0  10 -10 79.9598 126.422  23
   0  10  10 482.076 144.680   6
   0  10 -10 459.862 156.923   3
   0  10  11 909.386 188.997   5
   0  10 -11 469.242 161.277  23
   0  10  11 736.938 163.176   8
   0  10  11 485.868 152.808   6
   0  10 -11 1102.63 210.009   4
   0  10 -11 705.427 169.830   3
   0  10  12 3390.16 324.263   8
   0  10 -12 3466.46 339.933   3
   0  10  12 3660.40 334.822   6
   0  10 -12 3858.21 432.411  23
   0  10  12 4136.50 351.840   5
   0  10  13 1835.73 242.096   8
   0  10 -13 1915.12 332.260  23
   0  10  13 1517.37 233.103   6
   0  10 -13 1517.95 230.628   3
   0  10 -14 284.744 155.017  23
   0  10  14 174.842 107.914   8
   0  10  14 102.114 109.775   6
   0  10 -14 9.01294 117.037   3
   0  10  15 1298.48 215.134   8
   0  10  15 843.154 172.001   6
   0  10 -15 979.241 195.818   3
   0  10  16 742.806 174.619   6
   0  10 -16 793.024 187.319   3
   0  10  16 1078.41 208.038   8
   0  10  17-4.68954 108.023   6
   0  10  17 226.762 115.827   8
   0  10 -17 193.198 128.517   3
   0  10 -18 778.502 186.252   3
   0  10  18 510.024 162.899   6
   0  10  18 619.563 164.320   8
   0  10  19 97.8215 103.234   6
   0  10  19 15.1204 110.338   8
   0  10 -19-18.6080 103.621   3
   0  10 -20 68.0092 117.138   3
   0  10  20 41.7000 106.152   6
   0  10  20 213.075 129.904   8
   0  10  21 172.829 116.904   8
   0 -10  21 1.93131 96.2795  11
   0  10 -21 96.6860 103.896   3
   0  10  21-27.2908 103.742   6
   0  10  22 122.071 97.2894   6
   0 -10  22 203.412 119.976  11
   0  10 -22 51.1160 94.1772   3
   0  10  22 73.9435 103.940   8
   0 -10  23-48.0827 91.0352  11
   0  10  23 81.7706 81.1061   6
   0  10  23-48.1553 90.5535   8
   0  10 -23 75.0062 94.7807   3
   0 -10  24 73.9805 78.2295  11
   0  10  24-6.76430 83.0701   8
   0  10 -24 111.378 80.5823   3
   0  10  24 149.702 103.031   6
   0 -10  25 61.2043 83.8827  11
   0  10 -25 68.1681 74.7754   3
   0  10  25 90.0748 90.2914   8
   0  10  25 135.417 85.9390   6
   0 -10  26-109.674 76.2400  11
   0  10  26-41.6621 74.7292   8
   0  10  26 59.6634 76.2422   6
   0  10  27 103.784 71.1457   8
   0 -10  27-26.6295 61.9620  11
   0  10  27 111.293 72.9969   6
   0  10  28 82.2929 53.8268   6
   0 -10  28 116.405 57.4957  11
   0  12   0 1645.20 254.291   4
   0  12   0 1829.33 264.399   5
   0  12   0 1967.68 297.449  26
   0  12   1 1655.37 260.608   4
   0  12  -1 1566.77 249.658   4
   0  12   1 1443.85 260.228  26
   0  12   1 1515.87 224.414   8
   0  12  -1 1616.13 285.171  26
   0  12   1 1370.80 235.488   5
   0  12   2 1470.02 253.193   5
   0  12   2 1664.47 249.958   4
   0  12   2 1521.78 251.352  26
   0  12  -2 1759.01 264.525   4
   0  12   2 1506.39 221.597   8
   0  12  -2 1867.61 311.324  26
   0  12   3 502.389 150.761   8
   0  12  -3 385.035 178.594  26
   0  12  -3 822.532 158.871   3
   0  12   3 395.403 173.853  26
   0  12   3 395.984 164.422   5
   0  12   3 395.987 150.154   4
   0  12  -3 336.524 156.585   4
   0  12   4 1081.72 239.243  26
   0  12   4 1058.40 207.891   5
   0  12   4 938.159 183.854   8
   0  12  -4 1367.60 210.093   2
   0  12  -4 1624.81 226.536   3
   0  12   4 1170.83 221.205   4
   0  12  -4 1048.40 243.416  26
   0  12  -4 967.913 204.433   4
   0  12  -5 1752.50 302.696  26
   0  12  -5 2087.24 260.368   3
   0  12   5 1582.73 245.730   4
   0  12  -5 1398.07 209.762   2
   0  12   5 1368.58 230.076   5
   0  12   5 1786.38 238.108   6
   0  12   5 1833.13 292.409  26
   0  12  -5 2038.66 278.537   4
   0  12   5 1883.08 244.364   8
   0  12   6 155.167 113.661   5
   0  12  -6 196.676 117.967  26
   0  12   6 50.4024 127.489   4
   0  12   6-25.9313 111.510   8
   0  12  -6 23.2864 126.864   4
   0  12   6 446.079 179.220  26
   0  12   6-13.0443 116.672   6
   0  12  -6 116.122 97.2007   3
   0  12  -7 62.1530 114.959   3
   0  12  -7 74.5998 130.443   4
   0  12   7-33.5999 109.460   8
   0  12   7 122.127 109.235   6
   0  12   7 65.8980 136.160   5
   0  12   7-105.324 139.740   4
   0  12  -8-38.0046 92.5681   3
   0  12   8 391.071 143.252   8
   0  12  -8 158.540 151.526   4
   0  12   8-16.1853 114.053   5
   0  12   8 57.3813 122.708   6
   0  12   9 40.8416 105.359   8
   0  12   9 72.5627 124.542   6
   0  12  -9 39.9549 127.081   4
   0  12   9 278.380 180.254   5
   0  12  -9-19.2463 106.097   3
   0  12  10 269.573 123.723   8
   0  12 -10 185.321 141.171   4
   0  12 -10 271.351 121.509   3
   0  12  10 144.748 115.967   6
   0  12  10 441.613 184.397   5
   0  12  11 272.741 130.504   6
   0  12 -11 164.453 120.838   3
   0  12  11 189.521 147.844   5
   0  12  11-0.58139 109.807   8
   0  12 -11 130.039 114.520   4
   0  12 -12 363.390 134.532   4
   0  12  12 99.5109 110.292   6
   0  12  12 243.787 126.268   8
   0  12 -12 109.085 110.054   3
   0  12 -13 163.180 120.799   3
   0  12  13 392.429 145.807   6
   0  12  13 223.494 124.747   8
   0  12  14 69.4644 105.167   6
   0  12 -14 86.2840 96.3295   3
   0  12  14 128.001 114.292   8
   0 -12  14 93.6993 94.7267  11
   0 -12  15 379.714 122.713  11
   0  12 -15 43.8871 99.9973   3
   0  12  15 113.366 96.7169   6
   0  12  15 104.067 92.3977   8
   0  12  16 553.736 146.569   6
   0 -12  16 460.860 123.721  11
   0  12 -16 686.733 172.785   3
   0  12  16 601.023 155.531   8
   0  12  17 703.741 165.808   8
   0 -12  17 433.891 125.890  11
   0  12 -17 402.421 139.524   3
   0  12  17 678.546 159.337   6
   0 -12  18 240.587 108.002  11
   0  12  18-78.6569 96.2843   6
   0  12 -18-9.82729 100.204   3
   0  12  18 23.1902 95.2679   8
   0 -12  19 306.165 104.426  11
   0  12  19 472.796 140.587   8
   0  12 -19 485.092 149.660   3
   0  12  19 538.341 132.758   6
   0  12  20 122.452 87.4011   6
   0  12  20-36.9535 87.4516   8
   0  12 -20-36.2119 101.813   3
   0 -12  20-119.760 89.1784  11
   0 -12  21 223.148 93.3253  11
   0  12  21 82.6996 88.6096   8
   0  12  21 156.185 83.2879   6
   0  12  21 186.522 99.1096   7
   0  12 -21 243.215 109.354   3
   0 -12  22 43.8741 74.0630  11
   0  12  22 29.5627 73.5302   8
   0  12  22-79.5673 79.6285   6
   0  12  22-176.008 78.0777   7
   0  12  23 65.0363 79.5266   6
   0 -12  23 5.98495 68.8830  11
   0  12  23 105.223 71.3865   8
   0  12  24 16.4234 54.7312   8
   0  12  24 81.3956 67.5086   6
   0 -12  24-63.5993 64.9647  11
   0  12 -24 4.08855 69.8458   2
   0  12 -25 95.4735 59.7351   2
   0  14   0 1234.56 201.754   8
   0  14   0 1457.37 211.691   7
   0  14   0 1172.78 222.896   5
   0  14   0 1131.09 220.761   4
   0  14  -1 967.419 191.466   8
   0  14   1 1386.77 215.040   7
   0  14   1 886.235 163.865   8
   0  14  -1 1176.58 199.400   7
   0  14   1 951.561 204.282   5
   0  14  -1 1010.71 208.131   4
   0  14  -1 939.205 211.472   5
   0  14  -2 401.256 150.397   8
   0  14  -2 338.079 162.159   4
   0  14   2 8.20107 105.954   8
   0  14  -2 328.804 165.958   5
   0  14   2 22.6791 130.502   5
   0  14  -3 5540.22 430.144   5
   0  14  -3 6102.66 408.986   8
   0  14  -3 6066.84 439.341   4
   0  14   3 5618.42 398.724   8
   0  14   3 5162.93 410.174   5
   0  14  -4 67.8279 105.882   8
   0  14   4 66.7585 108.204   8
   0  14   4 135.977 134.391   5
   0  14  -4 106.721 126.674   5
   0  14  -4 229.721 128.491   4
   0  14   5 80.8645 113.581   8
   0  14   5 146.862 135.725   5
   0  14  -5 113.666 122.449   4
   0  14  -5 69.6234 120.110   5
   0  14   6 849.301 203.969   5
   0  14  -6 793.689 179.555   5
   0  14  -6 972.975 177.820   2
   0  14   6 921.894 172.920   8
   0  14  -7 2391.96 257.601   2
   0  14   7 2625.27 295.828   5
   0  14   7 2205.93 255.188   8
   0  14  -7 2323.43 283.344   5
   0  14  -8 115.360 116.435   2
   0  14   8-45.1210 101.519   8
   0  14   8 290.165 142.699   5
   0  14  -8 22.8890 116.381   5
   0  14  -9 1438.15 204.795   2
   0  14  -9 1032.72 212.011   5
   0  14   9 841.988 167.408   8
   0  14 -10-64.9621 115.364   5
   0  14  10 43.4367 100.999   8
   0  14 -10 76.4014 101.199   2
   0  14 -11 91.1066 98.8075   2
   0  14  11 50.9867 110.812   8
   0  14 -11 200.627 132.160   5
   0  14 -12 93.4302 107.360   2
   0  14 -12 202.753 118.366   5
   0  14  12 91.4058 105.501   8
   0  14 -13 67.1247 110.421   5
   0  14 -13 3.44693 91.9450   2
   0  14  13 11.2999 84.0041   8
   0  14 -14 23.1503 97.1325   2
   0  14  14 114.688 86.9491   8
   0  14  15 66.6894 80.6178   8
   0  14 -15 61.2207 86.7944   2
   0  14  16 7.76524 88.6770   7
   0  14 -16 142.765 88.4535   2
   0  14  16 129.708 89.2013   8
   0  14 -17 587.680 123.048   2
   0  14  17 440.606 106.941   8
   0  14  17 404.510 113.212   7
   0  14  18-15.4149 68.7600   8
   0  14  18-39.0182 89.1254   7
   0  14 -18-20.0277 84.0250   2
   0  14  19-41.0845 66.5578   8
   0  14 -19 42.2227 78.0598   2
   0  14  19-105.735 84.4925   7
   0  14 -20 51.7590 75.2998   2
   0  14  20 146.492 61.1744   7
   0  14 -21 355.276 85.9115   2
   0  16   0 157.527 83.0221   8
   0  16   0 284.737 135.820   5
   0  16  -1-54.4027 83.1953   8
   0  16   1 19.0885 82.2864   8
   0  16  -1 52.9703 113.994   5
   0  16   1 73.8331 123.658   5
   0  16   2 102.500 85.1006   8
   0  16  -2 98.4967 80.2347   8
   0  16   2 250.370 125.585   5
   0  16   2 69.2020 78.1538   7
   0  16  -2 163.575 117.492   5
   0  16  -3 298.576 105.894   8
   0  16  -3 263.438 122.494   5
   0  16   3 410.524 116.126   7
   0  16   3 261.137 106.345   8
   0  16   3 400.837 139.327   5
   0  16   4 223.742 102.621   7
   0  16  -4 432.302 104.655   8
   0  16  -4 669.621 169.520   5
   0  16   4 297.054 99.3393   8
   0  16   4 459.135 142.911   5
   0  16   5-201.513 94.3144   8
   0  16  -5 162.271 82.1982   8
   0  16  -5 98.6802 103.029   5
   0  16   5-182.404 95.5374   7
   0  16  -6 182.878 84.8845   8
   0  16   6-12.3776 88.8267   7
   0  16  -6 64.3198 97.5547   5
   0  16   6-43.4441 82.0609   8
   0  16  -7 209.445 114.154   5
   0  16   7 256.921 90.2614   8
   0  16   7 275.999 101.073   7
   0  16  -8 979.988 169.711   5
   0  16   8 712.820 120.717   8
   0  16   9 502.804 121.763   7
   0  16   9 682.960 119.622   8
   0  16  -9 513.444 130.512   5
   0  16 -10 40.4603 81.8192   5
   0  16  10-56.9864 85.0484   7
   0  16  10-3.59310 71.8337   8
   0  16 -11 101.749 85.4506   5
   0  16  11 45.2620 76.4688   7
   0  16  11 5.73414 60.6040   8
   0  16  12 232.917 92.0110   7
   0  16 -12 307.266 87.2596   5
   0  16  13 76.5373 72.2128   7
   0  16  14 125.773 76.8288   7
   0  16  15 48.8332 59.0089   7
  -1   1  34-80.5946 52.8635  17
  -1  -1  34 9.43823 52.4876  17
  -1   1  33-44.6568 62.6066  17
  -1  -1  33 12.4203 66.6461  17
  -1  -1  32 13.3060 72.2999  17
  -1   1  32-131.616 80.3526  17
  -1   1  31 37.6532 95.8097  17
  -1   1  31-42.8525 91.4533  16
  -1  -1  31 71.1004 90.6669  17
  -1  -1  30 519.253 135.834  16
  -1   1  30 399.088 134.944  16
  -1   1  29-45.3984 98.7723  16
  -1  -1  29 57.3586 102.208  16
  -1   1  28-108.232 108.179  16
  -1  -1  28 159.175 113.186  16
  -1  -1  27 423.447 148.645  16
  -1   1  27 332.858 137.769  16
  -1   1  26 1076.62 205.321   8
   1   1 -26 1228.74 199.350   9
  -1  -1  26 1277.09 203.275  16
  -1   1  26 1142.79 207.387  16
  -1  -1  25 1064.80 202.535  16
   1   1 -25 1222.89 196.378   9
  -1   1  25 1240.22 219.978   8
  -1   1  25 1300.83 222.663  16
  -1   1  24 163.701 102.719   8
  -1   1  24 219.517 126.657  16
   1   1 -24 255.061 118.267   9
  -1  -1  24 170.034 118.417  16
  -1   1  23 1574.51 279.793  25
   1   1 -23 2055.33 317.929  23
  -1  -1  23 1426.32 220.413  16
  -1   1  23 1544.45 238.535   8
  -1   1  23 2019.09 260.294  16
   1   1 -23 1342.34 209.359   9
  -1   1  22 2732.64 290.782  16
  -1  -1  22 2789.46 289.748   8
  -1   1  22 2769.21 292.462   8
   1   1 -22 3401.25 394.252  23
  -1   1  22 3024.55 368.816  25
  -1  -1  22 2664.98 345.498  25
  -1  -1  22 2543.67 286.939  16
   1   1 -22 3080.10 302.481   9
  -1  -1  21 256.651 122.719   8
  -1   1  21 5.06846 108.436  25
  -1  -1  21 472.210 172.087  25
  -1   1  21 350.676 134.545  16
  -1   1  21 245.013 113.321   8
   1   1 -21 309.993 187.172  23
  -1  -1  21 299.274 125.989  16
   1  -1 -21 276.415 145.950  23
   1   1 -21 384.196 127.322   9
  -1   1  20 3043.97 360.430  25
   1   1 -20 2820.55 342.395  23
   1  -1 -20 3277.47 349.442  23
  -1  -1  20 2571.23 315.848  25
  -1   1  19-79.7381 115.461  25
   1  -1 -19 210.610 113.332  23
  -1  -1  19 339.791 106.538  25
   1   1 -19 127.032 118.219  23
   1   1 -18 206.507 112.654  23
  -1   1  18 240.275 116.128  25
  -1  -1  18 392.320 143.831  25
   1   1 -17 38.1640 97.4436  23
  -1  -1  17 208.089 108.712  25
  -1   1  17 36.2772 100.400  25
   1   1 -16 5620.94 403.701  23
  -1   1  16 5539.25 411.818  25
  -1  -1  16 5754.80 398.140  25
   1   1 -15 305.072 122.658  23
  -1  -1  15 362.199 128.560  25
  -1   1  15 110.718 93.2454  25
  -1  -1  14 3449.56 285.355  25
  -1   1  14 3314.74 299.048  25
  -1   1  13 460.484 140.272  25
  -1  -1  13 378.588 108.677  25
  -1  -1  12 4192.68 283.718  25
  -1   1  12 3726.89 289.802  25
  -1   1  11 1940.04 210.888  25
  -1  -1  11 2129.80 202.836  25
  -1   1  10 4307.10 279.360  25
  -1  -1  10 4091.52 250.063  25
  -1   1   9 11870.1 432.548  25
  -1  -1   9 12486.7 402.361  25
  -1  -1   8 5969.78 264.299  25
  -1   1   8 6138.96 294.127  25
  -1   1   7 276.182 89.5648  25
  -1  -1   7 679.509 163.690  13
  -1  -1   7 644.565 135.996  25
  -1  -1   6 9653.42 281.532  25
  -1   1   6 9431.18 319.403  25
  -1  -1   6 9330.48 318.828  13
  -1  -1   5 24600.2 404.005  25
  -1   1   5 24950.4 473.226  25
  -1  -1   5 24242.7 464.111  13
  -1  -1   4 606.941 66.7558   1
  -1  -1   4 724.768 69.0660  25
  -1   1   4 629.381 81.0702  25
  -1  -1   4 706.707 85.3881  13
  -1   1   4 717.260 60.7905  13
  -1   1   3 9498.15 154.753  13
  -1   1   3 9091.44 172.570  26
   1  -1  -3 9314.12 210.321  24
  -1  -1   3 9369.58 232.774  13
  -1  -1   3 9352.42 189.227   1
  -1   1   3 9526.08 237.371  25
  -1  -1   2 194734. 705.817   1
   1  -1  -2 192820. 849.843  24
  -1   1   2 189055. 829.054  23
  -1   1   2 191022. 716.330  26
  -1   1   1 1676.93 67.2002   1
  -1   1   1 1609.40 73.9859  23
  -1  -1   1 1672.92 59.5874   1
  -1   1   0 126061. 662.639  23
   1   1   0 125425. 641.472  26
   1   1   1 1208.14 73.8160  26
   1   1   1 1256.69 73.7870  25
  -1   1  -1 1204.33 74.5876  23
   1  -1   1 1190.87 48.3346  25
   1  -1   2 54941.5 405.145  25
   1   1   2 54711.4 542.742  25
  -1   1  -2 54950.8 534.041  23
  -1   1  -3 4220.14 170.797  23
   1  -1   3 4354.80 140.159  25
   1   1   3 4098.24 170.266  25
  -1   1  -4 24070.5 432.339  23
   1   1   4 25024.1 458.455  25
   1  -1   4 24433.9 380.243  25
   1  -1   5 11898.2 298.328  25
   1   1   5 11391.8 340.300  25
  -1   1  -5 11349.3 325.755  23
  -1   1  -6 5506.28 272.977  23
   1   1   6 4929.85 247.289  25
   1  -1   6 5329.03 236.004  25
   1  -1   7 140785. 1212.92  25
   1   1   7 139308. 1349.29  25
  -1   1  -7 141307. 1298.15  23
   1  -1   8 19257.2 491.031  25
  -1   1  -8 19028.0 510.851  23
   1   1   8 19747.8 547.876  25
   1   1   9 507.299 118.545  25
   1  -1   9 581.309 113.584  25
  -1   1  -9 557.038 118.590  23
   1   1  10 181.920 94.1902  25
   1  -1  10 19.5599 73.6490  25
   1  -1  11 4484.40 290.320  25
  -1   1 -11 4786.81 308.477  23
   1   1  11 4649.47 316.450  25
   1   1  12 9109.24 460.039  25
  -1   1 -12 8989.31 442.170  23
   1  -1  12 9263.82 429.054  25
   1  -1  13 4477.66 321.906  25
  -1   1 -13 4637.35 333.741  23
   1   1  13 3848.46 317.207  25
  -1  -1 -14 12947.5 537.031  23
   1  -1  14 11968.6 538.147  25
   1   1  14 12073.2 572.932  25
  -1   1 -14 12301.1 556.212  23
   1   1  15-68.3129 93.1016  25
   1  -1  15-36.8080 96.2508  25
  -1  -1 -15 114.909 86.9074  23
   1  -1  16 203.868 117.012  25
  -1   1 -16 264.326 144.143  23
  -1  -1 -16 419.606 146.775  23
   1   1  16 309.840 123.116  25
  -1  -1 -17 224.580 111.372  23
  -1   1 -17 209.519 125.731  23
   1   1  17 137.730 119.886  25
   1  -1  17 151.540 104.713  25
  -1   1 -18 4468.22 397.911  23
   1  -1  18 4987.10 414.600  25
  -1  -1 -18 4648.32 387.070  23
   1   1  18 4311.00 405.844  25
   1  -1  19-40.2017 95.7085  25
  -1   1 -19-12.8616 116.585  23
   1   1  19-81.8561 107.467  25
  -1  -1 -19 101.825 110.641  23
   1   1  20 1328.10 217.877   8
   1  -1  20 1364.43 222.170  16
   1   1  20 1050.59 186.743  16
   1  -1  20 807.093 161.850   8
   1  -1  20 1177.16 250.081  25
   1   1  20 1091.91 231.246  25
  -1   1 -20 1084.58 226.908  23
  -1   1 -21 976.893 227.945  23
  -1   1 -21 779.399 162.298   9
   1   1  21 1038.93 200.622   8
   1  -1  21 751.729 171.374  16
   1  -1  21 451.574 181.209  25
   1   1  21 816.761 175.108  16
   1   1  21 1045.04 227.303  25
   1   1  22 56.3434 101.443  16
   1  -1  22 5.91513 120.621  16
   1   1  22-55.1352 108.066   8
   1   1  22 153.568 146.620  25
  -1   1 -23-48.2371 90.0511   9
   1  -1  23 186.819 116.421  16
   1   1  23 256.867 138.839  16
   1   1  23-49.4234 114.691   8
   1   1  24 1229.19 217.069   8
   1   1  24 1480.36 237.745  16
   1  -1  24 1423.42 229.854  16
   1  -1  25 219.702 118.904  16
   1   1  25 155.045 108.577  16
   1   1  26 58.1793 104.126  16
   1  -1  26 207.866 122.348  16
   1   1  27 43.0612 100.311  16
   1  -1  27 182.184 112.150  16
   1   1  28 162.157 105.931  17
   1  -1  28 468.404 141.460  17
   1   1  28 539.492 154.817  16
   1  -1  28 38.6109 101.042  16
   1   1  29 1.39089 99.5272  16
   1  -1  29 1.26195 88.9476  17
   1   1  29 64.2936 92.5695  17
   1   1  30-0.74953 87.5160  17
   1  -1  30 51.6220 84.9337  17
   1   1  31 86.1835 86.2607  17
   1  -1  31 12.1229 73.4058  17
   1   1  32-53.2524 70.9920  17
   1  -1  32-23.7152 62.2854  17
   1   1  33 47.0212 55.9112  17
   1  -1  33-97.7703 54.0161  17
  -1  -3  33 111.663 57.3601  17
  -1   3  33-3.78208 52.4507  17
  -1  -3  32 140.017 77.3131  17
  -1   3  32 322.621 99.0434  17
  -1   3  31 2.68304 81.3731  16
  -1  -3  31 44.6873 76.1920  17
  -1   3  31 130.764 93.6935  17
  -1   3  30 38.7847 96.1178  16
  -1   3  30 130.893 91.8219  17
  -1  -3  30 1.13372 91.5751  17
  -1  -3  29 76.6128 70.3540  11
  -1  -3  29 134.558 95.3149  17
  -1   3  29 26.0413 99.1328  16
  -1  -3  28-0.83382 87.6676  11
   1   3 -28 70.3411 105.110   9
  -1   3  28 106.372 111.159   8
  -1  -3  28-62.5278 92.6156  16
  -1   3  28-66.2246 98.9198  16
  -1  -3  27-121.150 112.511  16
  -1  -3  27 8.71709 87.4899  11
  -1   3  27-42.5460 101.037   8
  -1   3  27 133.348 112.609  16
   1   3 -27 51.0010 102.143   9
  -1   3  26 211.778 131.864   8
  -1  -3  26 163.662 116.093  16
  -1   3  26 25.3976 101.574  16
   1   3 -26 224.383 107.676   9
  -1  -3  25 196.537 126.252  16
  -1   3  25 264.388 116.884  16
   1   3 -25 224.802 124.955   9
  -1   3  25 135.591 96.6448   8
  -1   3  24 756.453 176.209   8
  -1   3  24 667.060 164.057  16
  -1  -3  24 604.229 155.349  16
   1   3 -24 547.304 151.025   9
  -1   3  23 953.379 236.233  25
  -1   3  23 1126.10 208.224   8
  -1   3  23 1055.30 203.155  16
   1   3 -23 1231.00 302.705  23
  -1  -3  23 1277.52 207.793  16
   1   3 -23 980.288 191.645   9
   1   3 -22 172.655 148.611  23
  -1   3  22-21.2102 107.032  16
  -1   3  22-13.5210 118.548   8
   1   3 -22 48.4397 112.364   9
  -1  -3  22 58.6094 104.079  16
  -1   3  22 109.976 160.221  25
  -1   3  21 121.419 94.6196   8
  -1   3  21-425.193 182.979  25
   1   3 -21-43.9549 167.954  23
  -1   3  21 209.606 120.045  16
   1   3 -21-255.046 118.299   9
  -1  -3  21 57.3034 107.330  16
  -1  -3  20-59.6811 90.0187  16
   1   3 -20 102.441 129.486  23
  -1   3  20 50.8543 144.063  25
  -1   3  20 26.8581 119.241   8
   1   3 -20 198.226 109.805   9
   1   3 -19 5190.31 459.642  23
  -1   3  19 5846.90 496.502  25
   1   3 -18 1237.34 232.095  23
  -1   3  18 1150.73 226.190  25
   1   3 -17 3396.13 350.140  23
  -1   3  17 3255.14 350.129  25
   1   3 -16 1148.16 205.285  23
  -1   3  16 1011.37 195.132  25
  -1  -3  16 1371.03 184.585  25
   1   3 -15 2956.43 305.706  23
  -1   3  15 3370.15 331.839  25
  -1  -3  15 3766.46 284.758  25
   1   3 -14 2068.25 253.332  23
  -1   3  14 1772.93 236.655  25
  -1  -3  14 2150.61 207.515  25
  -1   3  13 439.471 139.291  25
   1   3 -13 261.686 111.736  23
  -1  -3  13 282.827 97.2489  25
  -1  -3  12 736.393 113.518  25
  -1   3  12 692.379 158.793  25
   1   3 -12 779.549 161.688  23
  -1  -3  11 8512.13 336.409  25
  -1   3  11 8108.84 425.501  25
   1   3 -11 8051.54 417.451  23
  -1  -3  10 8273.08 309.181  25
  -1   3  10 7248.42 392.108  25
   1   3 -10 7929.05 399.449  23
  -1  -3   9 17249.8 407.897  25
  -1   3   9 16425.4 551.934  25
   1   3  -9 16560.3 546.255  23
  -1  -3   8 6701.43 234.314  25
  -1   3   8 6479.29 332.680  25
   1   3  -8 6308.81 321.139  23
  -1   3   7 15461.8 414.910  26
  -1  -3   7 15528.2 314.152  25
   1   3  -7 14790.3 468.135  23
  -1   3   7 14711.7 469.465  25
  -1  -3   7 15456.5 503.765  13
  -1   3   6 26457.3 585.771  25
   1  -3  -6 26749.1 525.574  24
  -1   3   6 26319.9 517.770  26
  -1  -3   6 26248.4 617.020  13
   1   3  -6 24951.1 570.839  23
  -1  -3   6 27045.8 358.809  25
  -1  -3   5 18337.2 244.569  25
  -1   3   5 18703.1 416.310  26
   1  -3  -5 18329.8 419.252  24
  -1   3   5 18818.5 465.077  25
   1   3  -5 17472.4 449.990  23
  -1  -3   5 18780.6 487.418  13
  -1  -3   4 7683.19 170.107   1
   1  -3  -4 6762.60 243.833  24
  -1   3   4 6644.39 262.495  25
  -1   3   4 7095.20 238.574  23
  -1  -3   4 6566.43 271.921  13
  -1   3   4 7287.63 255.909  26
   1   3  -4 6447.04 261.734  23
  -1   3   3 80527.7 816.732  26
  -1  -3   3 78407.7 475.954   1
  -1  -3   3 77551.1 847.134  13
   1   3  -3 76640.6 810.918  23
  -1   3   3 78673.3 761.970  23
  -1   3   3 75953.3 797.045  25
   1   3  -2 44056.6 582.973  23
  -1   3   2 44549.9 573.140  23
  -1  -3   2 45277.7 593.619  13
  -1  -3   2 45334.9 352.342   1
  -1   3   2 43905.0 543.745  25
  -1   3   1 1768.84 100.952  25
  -1  -3   1 1983.08 85.6645   1
  -1   3   1 1778.59 125.782  23
   1   3  -1 1880.96 118.199  23
   1   3  -1 1951.90 84.1005  25
  -1   3   0 12337.2 200.533  25
  -1   3   0 11864.6 316.781  23
   1   3   0 12416.5 266.159  23
   1   3   0 12291.1 245.088  25
  -1   3  -1 35026.2 553.875  23
   1   3   1 34574.1 467.456  25
   1   3   1 35402.1 563.342  26
   1   3   1 35957.0 416.159  23
  -1  -3  -2 17005.3 295.087  24
  -1   3  -2 16092.1 397.374  23
   1   3   2 16037.4 355.974  25
   1   3   2 16196.5 390.294  26
  -1   3  -3 39285.7 649.325  23
  -1  -3  -3 38941.4 480.414  24
   1   3   3 39701.9 625.864  26
   1   3   3 39404.5 606.216  25
  -1   3  -4 113064. 1155.65  23
   1   3   4 113154. 1118.08  25
   1   3   5 43944.1 714.085  26
   1  -3   5 43132.5 423.067  25
   1   3   5 44299.9 748.570  25
  -1   3  -5 42141.3 744.564  23
   1   3   6 73462.5 961.275  26
  -1   3  -6 71959.8 1022.39  23
   1  -3   6 74242.5 650.369  25
   1   3   6 70744.0 1013.57  25
   1  -3   7 4.21167 50.8581  25
  -1   3  -7 18.0056 75.7177  23
   1  -3   8 83.1398 57.9810  25
  -1   3  -8 16.2626 85.8456  23
   1   3   8 224.977 106.042  25
   1   3   9 9974.18 449.720  25
  -1   3  -9 9880.68 437.248  23
   1  -3   9 10800.4 343.545  25
   1   3  10 5971.08 366.664  25
   1  -3  10 6026.81 278.958  25
  -1   3 -10 5791.54 357.084  23
  -1   3 -11 420.364 127.286  23
   1   3  11 287.968 128.658  25
   1  -3  11 315.102 88.7586  25
  -1   3 -12 5208.39 364.932  23
   1   3  12 5405.40 382.637  25
   1  -3  12 5547.13 307.818  25
  -1   3 -13 9619.19 511.306  23
   1  -3  13 10390.0 440.734  25
   1   3  13 9614.84 526.249  25
  -1   3 -14 453.497 139.529  23
   1  -3  14 440.981 110.604  25
   1   3  14 475.925 141.195  25
   1  -3  15 82.0194 78.4558  25
  -1   3 -15-5.14461 101.517  23
   1   3  15 65.0951 87.6263  25
  -1   3 -16 2331.73 289.594  23
   1   3  16 2177.17 293.188  25
   1   3  17 2747.23 326.632  25
  -1   3 -17 2960.45 342.532  23
   1   3  18 347.327 142.702  25
  -1   3 -18 506.020 158.070  23
   1   3  19-42.2488 115.524  25
  -1   3 -19 500.099 172.989  23
   1   3  19 306.863 114.476  16
   1   3  19 387.381 112.958   8
  -1   3 -19 218.226 122.538   9
   1  -3  19 164.646 109.855  16
   1   3  20 558.083 164.445   8
  -1   3 -20 822.518 179.995  23
  -1   3 -20 741.182 165.489   9
   1   3  20 916.012 196.142  16
   1   3  20 773.160 230.089  25
   1  -3  20 606.210 166.901  16
   1  -3  21 195.336 134.787  16
   1   3  21 113.166 127.665  16
   1   3  21 150.520 151.989  25
  -1   3 -21 268.213 136.842   9
   1   3  21 277.061 131.556   8
   1   3  22 168.961 137.780  16
   1   3  22 68.0833 138.037  25
   1  -3  22 46.5131 104.355  16
   1   3  22 235.975 136.640   8
  -1   3 -22 137.015 113.424   9
   1   3  23 1346.74 217.277  16
   1  -3  23 1579.78 226.853  16
  -1   3 -23 1736.44 246.012   9
   1   3  23 2120.28 264.252   8
   1   3  24 202.202 119.627   8
   1   3  24 111.304 135.655  16
  -1   3 -24-24.5525 94.0997   9
   1   3  25 177.690 117.799   8
   1  -3  25 475.400 160.278  16
   1   3  25 360.182 146.584  16
   1  -3  25 142.396 103.842  11
  -1   3 -25 273.948 114.434   9
   1  -3  26 143.231 97.9751  11
   1   3  26 120.553 98.1262  16
   1   3  26 34.3398 103.136   8
   1  -3  26 73.2850 89.1867  16
   1   3  27-2.64774 94.9751   8
   1  -3  27 262.472 118.928  17
   1   3  27 121.694 108.035  16
   1  -3  27 43.8019 79.5362  11
   1  -3  28-65.5795 76.9514  11
   1   3  28 202.186 110.294  17
   1  -3  28 114.575 95.8500  17
   1   3  28-56.8301 99.7178  16
   1   3  29 66.0212 94.3880  16
   1   3  29 61.1992 94.0068  17
   1  -3  29 128.299 94.3456  17
   1   3  30 40.3295 77.4098  17
   1  -3  30 34.1348 71.8875  17
   1   3  31 214.516 89.4795  17
   1  -3  31 200.264 84.3001  17
   1  -3  32-12.1845 55.7782  17
   1   3  32-29.2237 53.4026  17
  -1   5  33 129.440 55.6302   6
  -1   5  32 5.51530 50.1943  17
  -1   5  31 33.8328 62.8480  17
  -1  -5  31-25.3466 64.5925  11
  -1   5  30 15.4305 85.2875  16
  -1  -5  30-36.9548 74.7876  11
  -1   5  30-8.57689 75.7636  17
  -1  -5  29 428.756 117.530  11
  -1   5  29 416.522 118.932  17
  -1   5  29 339.732 113.883  16
  -1   5  29 223.298 117.997   8
  -1  -5  29 289.731 98.9790  17
  -1   5  28 18.1790 96.8618   8
  -1   5  28 40.2100 87.3293  16
  -1  -5  28 66.0139 96.6225  11
  -1  -5  28 137.853 86.6973  17
  -1   5  27-150.877 99.0820  16
   1   5 -27-29.6342 92.9636   9
  -1  -5  27 51.6643 89.8338  17
  -1  -5  27-285.444 115.230  11
  -1   5  27 68.1126 106.756   8
   1   5 -26 165.207 110.733   9
  -1   5  26 90.4149 107.560  16
  -1   5  26 186.170 120.531   8
   1   5 -25-85.4723 102.341   9
  -1   5  25 272.579 126.728  16
  -1   5  25 41.6669 106.138   8
  -1   5  24 305.589 124.273   8
   1   5 -24 234.674 119.038   9
   1   5 -24 223.492 103.071   3
  -1   5  24 280.956 129.095  16
   1   5 -23 185.779 128.223   9
  -1   5  23 372.961 141.702  16
  -1   5  23 243.227 123.202   8
  -1   5  22 801.996 172.472   8
   1   5 -22 790.892 185.681   9
  -1   5  22 838.992 176.637  16
  -1   5  21 503.034 166.786  25
  -1   5  21 637.347 160.003   8
   1   5 -21 659.948 166.853   9
   1   5 -21 595.607 166.867  23
  -1   5  21 716.479 165.570  16
  -1   5  20 998.942 239.201  25
   1   5 -20 1903.01 257.912   9
  -1   5  20 1795.35 239.363  16
  -1   5  20 1479.09 227.691   8
   1   5 -20 1679.25 289.920  23
  -1   5  19 177.388 112.904   8
   1   5 -19-11.5235 108.021   9
   1   5 -19-8.03796 128.022  23
  -1   5  19 9.77938 143.298  25
  -1   5  19-107.758 101.267  15
   1   5 -18 1383.59 215.628   9
  -1   5  18 1508.33 260.600  25
   1   5 -18 1333.02 258.477  23
  -1   5  18 1795.34 227.648   8
  -1   5  17 730.054 167.994  25
   1   5 -17 569.276 177.509  23
  -1   5  16 1700.03 258.643  25
   1   5 -16 1821.22 280.989  23
  -1   5  15 491.558 164.024  25
   1   5 -15 469.219 157.807  23
   1   5 -14 2772.90 307.047  23
  -1   5  14 2835.08 320.867  25
   1   5 -13 4061.77 352.734  23
  -1   5  13 3837.61 345.261  25
   1   5 -12 11850.1 583.171  23
  -1   5  12 12897.2 600.668  25
  -1   5  11 31963.8 909.287  25
   1   5 -11 32208.0 910.358  23
   1   5 -10 503.487 138.582  23
  -1   5  10 566.192 137.408  25
  -1   5   9 939.066 154.175  26
  -1   5   9 710.064 150.660  25
   1   5  -9 835.910 160.333  23
  -1   5   8 1206.66 171.277  25
   1   5  -8 1107.73 170.719  23
  -1   5   8 1383.49 173.714  26
   1  -5  -7 15087.1 472.128  24
   1   5  -7 14909.5 533.178  23
  -1   5   7 14787.7 512.627  25
  -1   5   7 14722.6 493.489  26
   1  -5  -6 6865.84 315.453  24
  -1   5   6 6734.97 334.805  25
   1   5  -6 6671.17 346.055  23
  -1   5   6 7203.14 337.061  26
   1   5  -5 14575.0 484.686  23
  -1   5   5 14587.0 459.771  25
  -1   5   5 15052.7 479.963  26
  -1  -5   5 14630.9 499.486  13
   1  -5  -5 14605.3 438.357  24
  -1  -5   4 10813.0 404.484  13
  -1   5   4 10721.9 402.239  26
  -1   5   4 11310.2 366.294  23
   1  -5  -4 11173.1 375.677  24
   1   5  -4 10675.5 402.366  23
  -1   5   4 10709.5 362.783  25
   1   5  -3 6130.91 291.163  23
  -1   5   3 6897.04 289.506  23
  -1  -5   3 6364.21 296.925  13
  -1   5   3 6622.10 265.089  25
  -1   5   3 6436.46 310.678  26
  -1   5   2 164.388 73.9751  23
  -1  -5   2 322.386 31.9877   1
   1   5  -2 156.977 73.3012  23
  -1  -5   2 176.260 78.1285  13
  -1   5   2 251.060 57.1512  25
  -1   5   1 827.142 81.2766  25
  -1   5   1 935.790 124.644  23
  -1  -5   1 1050.60 74.9167   1
   1   5  -1 901.795 112.966  23
  -1  -5   1 922.458 108.534  13
   1   5   0 1511.12 134.938  23
  -1   5   0 1421.87 150.896  23
  -1   5   0 1754.10 86.3494  25
   1   5   0 1683.75 112.424  25
   1  -5   0 1188.72 50.7190   1
  -1  -5   0 1497.77 116.114  13
   1   5   1 182.012 58.9895  23
   1   5   1 241.343 95.9738  26
  -1  -5  -1 225.593 47.4179  13
   1   5   1 176.254 60.9638  25
  -1   5  -1 96.9642 75.6192  23
  -1  -5  -2 1382.96 87.2510  13
   1   5   2 1578.91 126.823  23
   1   5   2 1362.39 162.883  26
  -1   5  -2 1599.37 167.709  23
   1   5   2 1407.89 130.993  25
   1   5   3 936.442 121.684  25
   1   5   3 795.261 131.415  26
  -1   5  -3 805.548 132.465  23
   1   5   3 935.915 100.948  23
  -1  -5  -3 693.432 54.5231  13
  -1  -5  -3 817.727 97.1185  24
  -1  -5  -4 626.284 42.8436  13
   1   5   4 1014.81 152.744  26
  -1  -5  -4 885.940 104.258  24
  -1   5  -4 807.169 145.914  23
   1   5   4 934.212 127.845  25
   1   5   5 14272.9 496.031  26
  -1   5  -5 13916.1 511.552  23
   1   5   5 14029.9 472.707  25
   1   5   6 6561.92 348.443  25
   1   5   6 6791.81 354.694  26
  -1   5  -6 6570.38 365.906  23
   1   5   7 187.213 95.4099  25
   1   5   7 217.116 102.986  26
  -1   5  -7 45.2563 94.9333  23
   1   5   8 148.252 95.1694  26
  -1   5  -8 242.677 111.062  23
   1   5   8 187.192 112.619  25
  -1   5  -9 13965.2 584.026  23
   1   5   9 14480.0 579.733  25
   1   5  10 23686.6 775.332  25
  -1   5 -10 23327.7 789.157  23
   1   5  11 2164.08 256.749  25
  -1   5 -11 2168.63 258.868  23
  -1   5 -12 637.722 168.219  23
   1   5  12 411.347 136.480  25
   1   5  13 151.908 117.272  25
  -1   5 -13 439.482 138.641  23
   1   5  14 13848.2 691.056  25
  -1   5 -14 14094.5 705.143  23
   1   5  15-45.7247 115.546  25
  -1   5 -15 23.2816 116.505  23
   1   5  16 1653.67 268.458  25
  -1   5 -16 1880.49 287.673  23
   1   5  17 218.499 123.730  25
  -1   5 -17 339.787 134.811   9
   1   5  17 319.020 118.222   8
  -1   5 -17 472.390 182.126  23
   1   5  18 4333.06 356.099   8
  -1   5 -18 4930.22 382.262   9
  -1   5 -18 4899.81 471.638  23
   1   5  18 4443.24 354.370  16
   1   5  18 4380.90 446.213  25
  -1   5 -19 265.203 170.770  23
  -1   5 -19 63.0271 118.917   9
   1   5  19 321.460 134.842  16
   1   5  19 265.998 146.886  25
   1   5  19 110.133 126.306   8
  -1   5 -20-125.915 155.660  23
  -1   5 -20-15.0302 113.518   3
   1   5  20-102.380 120.484   8
   1   5  20-15.5935 104.310  25
  -1   5 -20-62.7352 107.944   9
   1   5  20-20.1041 91.3624  16
  -1   5 -21 200.754 124.659   9
   1   5  21-5.38148 110.278   8
   1   5  21 116.829 115.084  16
  -1   5 -21 181.409 113.098   3
   1   5  22 154.937 128.946   8
   1   5  22 105.629 104.557  16
  -1   5 -22 340.315 142.411   9
   1  -5  23 377.971 128.121  17
   1   5  23 263.052 151.558   8
  -1   5 -23 37.8852 107.702   9
   1   5  23 273.172 117.448  16
   1   5  24-97.9633 111.612  16
   1  -5  24 109.149 91.7318  17
   1   5  24 180.061 122.829   8
  -1   5 -24 55.7812 97.6841   9
   1   5  25 140.979 117.978   8
   1  -5  25 149.917 109.005  17
   1   5  25 103.470 84.3799  16
   1  -5  25 146.767 103.278  11
   1   5  26-34.0740 108.345   8
   1  -5  26 92.6272 96.3698  11
   1   5  26 71.7914 85.3724  17
   1  -5  26 239.692 100.553  17
   1   5  26 312.286 123.660  16
   1   5  27 239.392 113.557   8
   1  -5  27 312.060 101.084  17
   1  -5  27 468.062 128.329  11
   1   5  27 386.528 130.934  16
   1   5  27 306.294 102.360  17
   1   5  28-2.60193 91.1654   8
   1   5  28 98.0606 84.0129  17
   1  -5  28-115.431 93.4272  17
   1  -5  28 10.4289 71.0928  11
   1   5  28 168.388 98.4841  16
   1   5  29-95.4335 78.4142  17
   1  -5  29-3.56501 70.3249  11
   1   5  30-60.1456 68.4236  17
   1  -5  30 100.232 60.5033  11
   1   5  31-30.0312 49.9141  17
   1   5  31 66.9253 65.8275   6
  -1  -7  31 76.0160 55.9581  11
  -1   7  31 161.997 73.5114   6
  -1  -7  30-13.7864 66.3165  11
  -1   7  30 125.940 79.7502   6
  -1   7  29 153.623 93.8017   8
  -1  -7  29-94.8478 79.2245  11
  -1   7  28 45.6202 77.7714  16
  -1  -7  28 61.4449 69.6107  11
  -1   7  28-50.0527 91.7710   8
  -1   7  27 492.501 140.299   8
  -1   7  27 561.290 130.124  16
   1   7 -27 466.059 124.843   3
  -1   7  27 483.275 117.338  17
  -1  -7  27 454.417 132.744  11
  -1   7  26 32.3567 89.8858   8
  -1   7  26 39.8356 80.0309  17
  -1   7  26-10.3335 94.2751  16
   1   7 -26 163.640 105.318   3
  -1   7  25 138.910 95.2937  17
  -1   7  25 96.9138 96.4702  16
   1   7 -25 75.1578 95.0947   3
  -1   7  25 75.7289 104.786   8
  -1   7  24-24.2592 88.5164  16
  -1   7  24 160.851 119.652   8
   1   7 -24 217.786 109.921   3
  -1   7  23 1126.51 203.600   8
  -1   7  23 935.984 175.853  16
   1   7 -23 1208.81 210.121   9
   1   7 -23 1053.86 199.174   3
   1   7 -22-171.475 118.452   9
   1   7 -22 61.1989 117.403   3
  -1   7  22-28.1228 103.834   8
  -1   7  22-147.956 116.033  16
   1   7 -21 444.781 150.425   9
  -1   7  21 575.281 151.566  16
  -1   7  21 253.383 141.559   8
   1   7 -21 500.534 153.674   3
   1   7 -20 218.024 121.913   9
  -1   7  20 246.770 146.170   8
  -1   7  20 200.560 126.274  16
  -1   7  19-18.3085 112.878  16
   1   7 -19 0.61623 108.514   9
  -1   7  19 73.2496 121.546   8
   1   7 -19 99.1538 156.055  23
  -1   7  19-117.532 129.176  25
  -1   7  18 2257.59 332.065  25
   1   7 -18 2500.68 285.175   9
  -1   7  18 2708.59 292.319  15
  -1   7  18 2545.50 280.382   8
   1   7 -18 2588.44 368.166  23
   1   7 -17-244.061 144.961  23
   1   7 -17 6.41424 101.374   9
  -1   7  17 19.3575 109.798  25
  -1   7  17 163.363 109.350   8
  -1   7  16 104.403 99.1410   8
  -1   7  16 63.6311 136.886  25
   1   7 -16 291.976 131.948   9
   1   7 -16 170.503 136.245  23
  -1   7  15 261.778 141.574  25
   1   7 -15 260.846 132.216  23
   1   7 -14 245.932 135.765  23
  -1   7  14 275.221 133.194  25
  -1   7  13 3470.98 352.704  25
   1   7 -13 3287.09 358.918  23
   1   7 -12 11253.6 625.765  23
  -1   7  12 11756.1 614.941  25
   1   7 -11 14467.3 681.936  23
  -1   7  11 15709.2 679.847  25
   1   7 -10 8956.84 528.816  23
  -1   7  10 9911.52 526.243  25
  -1   7  10 9096.23 490.366  26
  -1   7   9 17835.2 663.216  26
   1   7  -9 17134.5 699.524  23
  -1   7   9 17809.1 677.149  25
   1   7  -8 1101.74 187.954  23
  -1   7   8 1207.73 180.942  25
  -1   7   8 1075.85 190.863  26
  -1   7   7 1803.03 206.425  25
  -1   7   7 1560.99 204.745  26
   1   7  -7 1581.10 218.645  23
   1  -7  -7 1991.75 201.380  24
   1   7  -6 5410.81 362.442  23
   1  -7  -6 5831.42 328.617  24
  -1   7   6 5542.82 361.546  26
  -1   7   6 6077.03 342.691  25
   1   7  -5 22961.0 701.949  23
  -1   7   5 21816.1 697.240  26
  -1   7   5 23681.3 628.890  25
   1  -7  -5 22638.9 635.833  24
  -1   7   4 10091.7 419.339  23
  -1   7   4 9725.63 381.025  25
  -1   7   4 9763.09 465.303  26
   1   7  -4 10135.2 459.372  23
   1  -7  -4 9840.25 416.698  24
  -1   7   3 67813.7 1079.35  23
  -1   7   3 69982.7 917.651  25
   1   7  -3 66644.3 1125.82  23
  -1   7   2 34980.6 782.915  23
   1   7  -2 35436.7 794.750  23
  -1   7   1 2628.08 225.379  23
   1   7  -1 2408.64 208.986  23
   1   7   0 8344.64 438.768  26
  -1   7   0 8887.22 409.319  23
   1   7   0 9078.13 378.688  23
   1   7   1 13381.9 445.636  23
   1   7   1 12200.3 526.488  26
  -1   7  -1 12097.5 492.033  23
  -1  -7  -2 2076.50 175.170  24
   1   7   2 1947.65 224.928  26
   1   7   2 2352.47 179.201  25
  -1   7  -2 1907.75 205.659  23
   1   7   2 2277.09 187.222  23
   1   7   3 337.677 86.1644  25
  -1   7  -3 316.292 122.542  23
   1   7   3 293.017 117.969  26
   1   7   3 477.011 108.037  23
  -1  -7  -3 409.303 89.3535  24
  -1  -7  -4 18544.2 507.469  24
   1   7   4 16467.4 615.947  26
   1   7   4 18190.3 558.833  25
  -1   7  -4 17327.5 634.378  23
   1   7   5 6173.57 348.812  25
  -1   7  -5 5023.01 358.727  23
  -1  -7  -5 6035.67 295.493  24
   1   7   5 4993.61 353.574  26
  -1   7  -6 10463.2 522.013  23
   1   7   6 10193.2 469.084  25
   1   7   6 10041.6 500.299  26
  -1   7  -7 5266.53 390.484  23
   1   7   7 5943.72 396.070  26
   1   7   7 5785.20 374.992  25
  -1   7  -8 399.338 142.094  23
   1   7   8 505.671 146.201  25
   1   7   8 443.935 150.204  26
   1   7   9 925.061 179.427  26
   1   7   9 1167.84 192.860  25
  -1   7  -9 794.628 181.607  23
   1   7  10 1194.19 203.020  25
  -1   7 -10 987.332 197.890  23
   1   7  11 215.901 120.969  25
  -1   7 -11 267.810 133.553  23
   1   7  12 1026.12 209.198  25
  -1   7 -12 1369.37 240.553  23
  -1   7 -13 391.296 165.715  23
   1   7  13 209.629 137.632  25
  -1   7 -14 1180.77 243.883  23
   1   7  14 1191.65 230.615  25
   1   7  15 5872.89 503.925  25
   1   7  15 6171.35 414.556   8
  -1   7 -15 5839.88 411.946   9
  -1   7 -15 6269.85 523.966  23
  -1   7 -16 335.002 125.430   9
   1   7  16 295.201 156.048  25
   1   7  16 680.704 168.539   8
  -1   7 -16 901.155 228.420  23
  -1   7 -16 511.176 141.026   3
  -1   7 -17 1506.57 234.212   9
   1   7  17 1547.82 287.626  25
   1   7  17 1739.93 235.027   8
  -1   7 -17 1597.25 292.212  23
  -1   7 -17 1942.89 254.381   3
  -1   7 -18 3522.98 340.208   9
   1   7  18 3243.84 315.811   8
  -1   7 -18 2790.74 303.630   3
   1   7  18 3098.68 405.542  25
  -1   7 -18 3278.90 417.539  23
  -1   7 -19 82.7519 119.941   3
   1   7  19 12.4466 90.0790  16
   1   7  19 157.002 124.119   8
  -1   7 -19 167.427 117.934   9
   1   7  20 901.166 177.138  16
  -1   7 -20 848.971 198.552   9
  -1   7 -20 614.829 164.420   3
   1   7  20 536.681 160.005   8
  -1   7 -21 724.549 182.476   3
   1   7  21 537.591 172.003   8
   1   7  21 666.137 159.306  16
  -1   7 -22-1.75941 93.2591   3
   1   7  22 176.648 110.109  16
   1   7  22 49.7994 111.086   8
  -1   7 -23 220.222 114.913   3
   1   7  23 137.150 119.451  16
   1   7  23 52.5467 88.9735   8
   1  -7  24 98.3942 99.3030  11
   1   7  24 150.167 109.729   8
  -1   7 -24 258.666 114.235   3
   1   7  24-29.0406 84.2860  16
  -1   7 -25 128.768 109.566   3
   1   7  25 361.941 108.209  17
   1  -7  25 93.2400 92.8462  11
   1   7  25 252.404 110.093  16
   1   7  25 319.348 133.568   8
   1  -7  26 63.3456 81.1815  11
   1   7  26 19.8303 83.7780   8
   1   7  26-85.9633 82.9769  16
   1   7  27 81.2985 92.9111   8
   1  -7  27-70.5221 88.0133  11
   1   7  28 5.17077 77.7729   8
   1  -7  28 56.3968 65.5025  11
   1   7  28 55.3487 89.0983   6
   1   7  29-13.6426 74.6144   6
   1  -7  29 96.9236 69.1326  11
   1  -7  30 67.3373 52.7582  11
   1   7  30-1.56843 59.8036   6
  -1  -9  29 53.3592 58.6811  11
  -1   9  29 116.409 70.6610   8
  -1   9  29-4.30030 59.3597   6
  -1   9  28-2.94441 70.6510   8
  -1   9  28-15.5491 68.9021   6
  -1  -9  28-8.39659 65.9598  11
  -1   9  27 185.548 93.1600   6
  -1   9  27 249.383 104.678   8
  -1  -9  27 197.853 89.8978  11
   1   9 -27 415.510 107.709   3
  -1  -9  26 31.1792 72.5568  11
  -1   9  26-69.8330 85.5569   6
   1   9 -26 11.1810 77.9390   3
  -1   9  26-168.880 104.073   8
  -1   9  25 92.5208 98.5669   6
  -1  -9  25 158.521 106.194  11
   1   9 -25 124.889 95.2358   3
  -1   9  25 64.5699 88.1944   8
  -1   9  24-21.1706 93.4935   6
   1   9 -24-35.9455 110.911   3
  -1   9  24-30.8193 106.027   8
   1   9 -23 354.969 139.301   3
  -1   9  23 571.453 157.862   6
  -1   9  23 283.766 126.645   8
  -1   9  22 215.874 133.068   6
  -1   9  22 95.9164 121.882   8
   1   9 -22 55.0387 93.9414   3
  -1   9  21-10.3001 108.863   8
   1   9 -21 145.735 124.901   3
  -1   9  20 527.875 151.248   8
   1   9 -20 731.366 183.683   3
  -1   9  19 725.495 187.235   8
   1   9 -19 472.061 135.999   3
  -1   9  18 461.349 157.989   8
   1   9 -18 240.443 127.490   3
  -1   9  17 163.953 117.016   8
   1   9 -17 119.478 109.989   3
   1   9 -16 20.4414 98.9653   3
  -1   9  16 6.49583 101.937   8
   1   9 -16-33.9289 122.758  23
  -1   9  15 719.808 172.990  25
   1   9 -15 945.446 197.485   3
  -1   9  15 801.827 181.942   8
   1   9 -15 939.443 234.692  23
  -1   9  14 2843.94 349.191  25
  -1   9  14 2712.34 293.868   8
   1   9 -14 3250.40 395.911  23
  -1   9  14 3012.97 296.769   6
   1   9 -14 2772.62 303.498   3
  -1   9  13 342.466 136.612   6
   1   9 -13 373.217 157.955  23
   1   9 -13 235.098 133.003   3
  -1   9  13-35.2895 110.637   8
  -1   9  13 230.304 131.552  25
  -1   9  12 1810.06 233.040   6
  -1   9  12 2314.25 298.824  25
   1   9 -12 1731.87 279.256  23
  -1   9  12 1657.89 225.107   8
  -1   9  11 192.238 120.929  25
   1   9 -11 322.958 174.226  23
  -1   9  10 964.728 204.276  26
   1   9 -10 525.304 175.829  23
   1   9  -9 793.121 195.265  23
  -1   9   9 1056.63 205.860  26
   1   9  -8 5543.05 435.491  23
  -1   9   8 5747.46 441.761  26
  -1   9   7 5429.91 420.470  26
   1   9  -7 5365.87 423.103  23
  -1   9   6 1458.07 225.636  26
   1   9  -6 1663.18 239.210  23
   1   9  -5 719.413 162.980  23
  -1   9   5 624.029 161.879  26
   1   9  -4 562.272 137.885  23
  -1   9   4 499.596 151.359  26
  -1   9   3 13770.7 646.912  26
  -1   9   3 15816.0 611.245  23
   1   9  -3 15445.0 622.248  23
  -1   9   2 1913.07 225.409  23
  -1   9   2 1756.34 242.875  26
   1   9  -2 1925.48 261.392  26
   1   9  -2 1633.14 207.203  23
  -1   9   1 391.034 151.548  26
  -1   9   1 567.453 145.726  23
   1   9  -1 534.393 153.390  26
   1   9  -1 587.645 135.565  23
  -1   9   0 3244.04 326.398  26
  -1   9   0 3278.80 296.086  23
   1   9   0 3036.02 316.334  26
   1   9   1 8011.39 497.779  26
  -1   9  -1 8988.40 489.943  23
  -1   9  -2 3227.09 312.565  23
   1   9   2 2996.21 313.539  26
   1   9   3 449.418 135.439  26
  -1   9  -3 443.088 142.075  23
  -1   9  -4 5182.12 400.392  23
   1   9   4 5097.19 401.798  26
  -1   9  -5 1892.38 260.273  23
   1   9   5 1576.61 240.656  26
   1   9   6 6081.00 460.403  26
  -1   9  -6 7603.54 510.785  23
   1   9   7 192.857 154.156  26
  -1   9  -7-43.7585 117.413  23
   1   9   8 1444.74 246.703  26
  -1   9  -8 1899.84 275.820  23
   1   9   9 413.685 170.545  26
  -1   9  -9 627.612 188.185  23
  -1   9 -10 1064.63 228.929  23
  -1   9 -10 1868.25 236.477   3
   1   9  10 1567.41 251.707  25
   1   9  10 1492.70 215.589   6
   1   9  11 1323.49 208.947   6
   1   9  11 1101.53 215.103  25
  -1   9 -11 986.129 227.503  23
  -1   9 -11 999.426 196.613   3
   1   9  11 968.021 177.563   8
   1   9  12 1645.96 264.458  25
  -1   9 -12 1743.52 287.432  23
   1   9  12 1527.39 217.356   6
  -1   9 -12 2083.81 265.785   3
   1   9  12 1837.47 237.775   8
   1   9  13 611.803 187.576  25
   1   9  13 1048.79 193.717   6
   1   9  13 756.326 168.367   8
  -1   9 -13 833.861 171.668   3
   1   9  14-67.4904 129.713   8
  -1   9 -14-10.4868 125.999  23
   1   9  14-149.764 139.677  25
   1   9  14-33.1866 117.950   6
  -1   9 -14-37.1200 115.204   3
  -1   9 -15 889.881 233.997  23
   1   9  15 649.036 178.398   8
   1   9  15 943.279 228.250  25
   1   9  15 685.728 162.911   6
  -1   9 -15 488.661 162.290   3
  -1   9 -16 582.201 175.500   3
   1   9  16 590.290 139.777   6
   1   9  16 748.438 175.500   8
   1   9  17 510.372 152.411   8
  -1   9 -17 114.326 102.758   3
  -1   9 -18 332.156 138.164   3
   1   9  18 352.325 131.603   6
   1   9  18 362.696 143.350   8
  -1   9 -19 175.646 117.292   3
   1   9  19 155.363 119.315   8
   1   9  19 42.1984 114.101   6
   1   9  20 216.300 106.779   6
  -1   9 -20 57.9777 97.9481   3
  -1   9 -21 96.6220 121.889   3
   1   9  21 346.227 124.287   6
   1   9  21 343.079 125.549   8
   1   9  22 1.55973 90.9734   6
   1   9  22 32.6281 104.111   8
   1  -9  22 188.635 107.064  11
  -1   9 -22-32.6941 95.0784   3
   1   9  23 85.8492 101.165   8
   1  -9  23 27.3563 92.7290  11
  -1   9 -23 23.9476 100.562   3
   1   9  23-120.701 86.3212   6
   1   9  24-39.3508 97.5833   8
  -1   9 -24 281.068 114.139   3
   1   9  24 76.2808 101.096   6
   1  -9  24-9.62253 84.2919  11
   1   9  25 303.298 105.293   8
  -1   9 -25 344.462 117.446   3
   1   9  25 105.602 95.4496   6
   1  -9  25 125.371 90.0866  11
   1   9  26 153.515 94.2136   6
   1   9  26 69.3988 80.5276   8
   1  -9  26 95.5378 84.5674  11
   1   9  27 27.2560 73.9396   6
   1   9  27-131.164 77.5955   8
   1  -9  27-33.9954 64.6467  11
   1  -9  28 81.1235 61.8504  11
   1   9  28 74.9334 63.6375   6
   1  11 -27-18.8828 69.7962   2
  -1 -11  27 54.7276 52.5697  11
  -1  11  27 22.2072 49.3157   8
  -1 -11  26 26.2227 60.8995  11
  -1  11  26 113.836 67.4367   8
  -1  11  26 81.5799 71.3048   6
  -1  11  25 179.612 80.9270   6
  -1 -11  25 137.135 81.8963  11
  -1  11  25 147.612 84.1835   8
  -1 -11  24 137.837 87.0627  11
  -1  11  24-64.2496 85.9519   6
   1  11 -24-11.7258 77.8124   3
  -1  11  24-48.8464 85.2716   8
  -1 -11  23 172.680 85.1785  11
  -1  11  23-21.4791 79.5376   7
   1  11 -23 166.563 95.3001   3
  -1  11  23 19.0569 82.4612   8
  -1  11  23-30.9637 78.8278   6
   1  11 -22 120.258 109.481   3
  -1  11  22 142.913 98.2653   6
  -1  11  22 97.6978 85.1329   8
  -1 -11  22 62.9658 94.5029  11
  -1  11  21 175.902 111.975   6
  -1  11  21 254.248 113.609   8
  -1 -11  21 334.695 126.234  11
   1  11 -21 292.691 131.513   3
  -1  11  20 367.035 136.562   6
  -1  11  20 386.780 140.515   8
   1  11 -20 422.677 142.283   3
  -1  11  19 375.916 145.687   8
   1  11 -19 410.923 143.774   3
  -1  11  19 334.702 133.160   6
   1  11 -18 2454.11 285.120   3
  -1  11  18 2664.05 282.145   6
  -1  11  18 2557.40 276.148   8
   1  11 -17-89.4284 109.875   3
  -1  11  17 76.8573 110.225   8
  -1  11  17 104.315 104.463   6
  -1  11  16 481.017 157.423   8
   1  11 -16 427.894 154.074   3
  -1  11  16 567.612 160.321   6
   1  11 -15-41.2345 102.114   3
  -1  11  15 107.880 107.412   8
  -1  11  15 22.4381 116.652   6
  -1  11  14 79.2064 122.780   6
  -1  11  14-218.120 129.523   8
   1  11 -14 0.64466 107.965   3
  -1  11  13-127.322 113.474   8
   1  11 -13 99.4118 106.793   3
   1  11 -13-271.106 138.925   4
  -1  11  13 22.5306 122.069   6
   1  11 -12 239.062 135.093   4
  -1  11  12 215.363 101.971   8
  -1  11  12 193.711 119.438   6
   1  11 -12 92.0849 93.6415   3
  -1  11  11 546.161 161.914   5
   1  11 -11 168.492 123.174   3
  -1  11  11 161.843 115.780   6
  -1  11  11 169.065 108.561   8
   1  11 -11 361.900 153.956   4
   1  11 -10 1730.39 245.787   3
  -1  11  10 2062.93 306.795  26
  -1  11  10 1931.69 251.159   6
   1  11 -10 1584.47 252.877   4
  -1  11  10 2197.76 285.019   5
  -1  11  10 1842.14 251.430   8
   1  11 -10 1855.76 287.443  23
   1  11  -9 651.153 177.641   4
   1  11  -9 681.927 185.976  23
  -1  11   9 1048.40 202.679   5
  -1  11   9 1090.69 234.963  26
   1  11  -9 605.032 174.098   3
  -1  11   9 1072.53 205.837   8
  -1  11   9 615.962 170.120   6
  -1  11   8 8115.88 473.342   6
  -1  11   8 7942.81 479.431   8
   1  11  -8 8038.55 490.575   4
  -1  11   8 8067.92 500.579   5
  -1  11   8 8823.39 499.625   4
   1  11  -8 8178.99 496.752   3
  -1  11   8 7686.58 566.754  26
   1  11  -8 7799.46 562.633  23
  -1  11   7 900.082 208.991   4
  -1  11   7 956.666 186.198   6
  -1  11   7 807.086 197.524  26
  -1  11   7 504.340 156.230   8
   1  11  -7 727.563 164.531   3
  -1  11   7 679.912 196.130   5
   1  11  -7 933.266 191.308   4
  -1  11   6 2800.36 285.012   6
  -1  11   6 2493.66 287.611   4
  -1  11   6 2686.34 278.540   8
  -1  11   6 2774.13 313.259   5
  -1  11   6 2664.30 335.066  26
   1  11  -6 2800.93 300.082   4
   1  11  -6 2679.01 281.356   3
   1  11  -6 2589.25 351.032  26
  -1  11   5 15866.2 689.504   5
  -1  11   5 15700.8 678.309   4
   1  11  -5 16104.7 684.447   4
   1  11  -5 15592.5 807.520  26
  -1  11   5 16334.8 656.575   6
   1  11  -5 17260.2 678.873   3
  -1  11   5 14553.2 758.005  26
  -1  11   5 16087.8 655.323   8
   1  11  -4 3182.53 319.730   4
  -1  11   4 2533.15 268.156   6
   1  11  -4 2896.24 354.825  26
  -1  11   4 3004.06 304.845   4
  -1  11   4 2968.31 355.030  26
  -1  11   4 3093.18 302.862   8
   1  11  -4 2376.87 256.445  21
  -1  11   4 2747.12 300.253   5
  -1  11   3 2776.21 301.065   5
  -1  11   3 3194.30 313.940   4
   1  11  -3 2593.53 340.721  26
   1  11  -3 2638.84 293.748   4
  -1  11   3 2914.51 350.207  26
  -1  11   3 3011.39 297.908   8
  -1  11   2-29.2547 122.073   4
   1  11  -2 270.367 170.624  26
  -1  11   2 64.0803 117.894  26
  -1  11   2 34.2236 118.295   5
   1  11  -2 78.0693 115.235   4
  -1  11   1 1757.79 248.877   5
   1  11  -1 1708.57 282.963  26
  -1  11   1 1696.51 245.144   4
  -1  11   1 1879.82 315.522  26
   1  11  -1 1729.66 237.853   4
   1  11   0 1141.76 211.991   4
  -1  11   0 465.287 163.992   4
  -1  11   0 700.513 201.865  26
   1  11   0 779.528 189.917  26
  -1  11  -1 1098.50 212.430   4
   1  11   1 1126.67 216.504   4
  -1  11  -1 564.634 177.593  26
   1  11   1 712.344 219.596  26
   1  11   1 787.837 145.770   8
   1  11   2 8231.66 468.800   6
  -1  11  -2 7233.54 471.611   4
  -1  11  -2 7764.56 569.402  26
  -1  11  -2 8221.91 467.726   3
   1  11   2 8228.80 466.807   8
   1  11   2 7596.64 479.498   4
   1  11   2 7671.06 553.950  26
  -1  11  -3-47.8108 113.045   2
  -1  11  -3 768.346 164.601   3
   1  11   3 574.491 145.221   8
   1  11   3 567.333 161.459   6
  -1  11  -3 508.624 185.031  26
   1  11   3 603.206 173.410   5
   1  11   3 586.306 189.084  26
  -1  11  -3 429.124 148.375   4
   1  11   3 803.101 195.726   4
  -1  11  -4 131.498 113.520   3
   1  11   4 216.818 154.214   4
   1  11   4 107.005 119.529   5
   1  11   4 79.1050 129.826  26
  -1  11  -4 119.453 112.074   4
   1  11   4 233.876 114.092   8
  -1  11  -4-231.786 128.012  23
   1  11   4 196.097 136.828   6
  -1  11  -5 561.309 171.680   4
   1  11   5 593.593 180.603   4
   1  11   5 479.265 164.497   5
   1  11   5 588.159 208.192  26
   1  11   5 615.689 182.820   6
  -1  11  -5 688.661 185.885  23
   1  11   5 541.438 143.500   8
  -1  11  -5 883.753 187.379   3
  -1  11  -6 8768.06 507.160   3
  -1  11  -6 9197.69 607.754  23
  -1  11  -6 8474.64 500.517   4
   1  11   6 8977.96 502.077   8
   1  11   6 8503.01 487.985   6
   1  11   6 9503.22 632.448  26
   1  11   6 8748.32 514.158   5
   1  11   6 8580.49 497.153   4
   1  11   7 111.693 118.866   6
  -1  11  -7-201.632 117.587   3
  -1  11  -7 303.657 148.895  23
   1  11   7 43.5306 129.032   4
   1  11   7 186.005 180.551  26
   1  11   7 29.3178 119.679   5
  -1  11  -7 269.913 136.599   4
   1  11   7 204.708 118.174   8
   1  11   8 1037.83 191.880   8
  -1  11  -8 433.167 167.785  23
   1  11   8 1218.26 205.704   4
   1  11   8 811.456 211.375  26
   1  11   8 804.961 179.129   5
  -1  11  -8 754.248 168.187   3
  -1  11  -8 903.806 207.528   4
   1  11   8 708.517 172.568   6
  -1  11  -9 1079.19 214.462   3
   1  11   9 1170.66 218.269   5
  -1  11  -9 995.312 221.923   4
  -1  11  -9 568.264 196.681  23
   1  11   9 1055.69 194.894   8
   1  11   9 1036.96 199.011   6
  -1  11 -10 6559.53 544.840  23
  -1  11 -10 5922.15 434.200   3
   1  11  10 6221.54 433.407   6
  -1  11 -10 7729.11 482.166   4
   1  11  10 6000.50 422.121   8
   1  11  10 6181.79 432.358   5
   1  11  11-14.4751 111.358   8
  -1  11 -11 115.008 116.431   3
  -1  11 -11 267.812 138.978   4
   1  11  11 157.941 141.245   5
   1  11  11 28.8285 113.051   6
   1  11  12 583.013 171.974   6
   1  11  12 721.201 169.911   8
  -1  11 -12 701.565 172.376   3
   1  11  13-115.162 116.382   8
   1  11  13-5.31430 107.302   6
  -1  11 -13-102.144 109.154   3
  -1  11 -14 285.104 134.511   3
   1  11  14 155.979 120.763   8
   1  11  14 90.4230 99.7287   6
  -1  11 -15 774.121 187.529   3
   1  11  15 374.083 141.462   6
   1  11  15 924.731 197.465   8
  -1  11 -16 289.443 131.802   3
   1  11  16 289.344 116.408   6
   1  11  16 505.062 144.075   8
   1 -11  16 278.078 98.3807  11
   1  11  17 262.805 118.781   8
   1 -11  17 297.229 119.360  11
   1  11  17 294.307 135.378   6
  -1  11 -17 549.027 154.746   3
   1  11  18 229.519 121.132   8
  -1  11 -18 105.985 115.153   3
   1  11  18-72.1924 107.365   6
   1 -11  18-21.0589 80.7087  11
   1  11  19 215.842 106.581   6
   1  11  19 340.346 129.166   8
   1 -11  19 349.597 126.720  11
  -1  11 -19 217.226 128.291   3
   1 -11  20-15.1379 82.5615  11
  -1  11 -20 157.827 114.498   3
   1  11  20 98.7745 107.903   6
   1  11  20 40.5180 106.898   8
   1  11  21-53.4747 83.2558   8
  -1  11 -21 6.74920 98.3921   3
   1 -11  21-45.0120 81.6277  11
   1  11  21 143.479 86.0619   6
   1  11  21-25.2043 74.8612   7
   1 -11  22 114.387 80.3300  11
  -1  11 -22 137.783 90.2232   3
   1  11  22 88.0866 99.7019   6
   1  11  22 165.111 94.9662   8
   1 -11  23 28.4541 78.1205  11
   1  11  23 181.611 93.3480   8
   1  11  23 50.7172 72.9675   6
   1 -11  24 4.81632 67.3634  11
   1  11  24 164.592 81.5606   8
   1  11  24-36.0412 68.9471   6
   1  11  25-48.7351 65.0762   8
   1 -11  25-39.9203 63.0339  11
   1  11  25-92.8273 74.0210   6
  -1  11 -26 24.1675 57.8749   2
   1 -11  26 148.074 59.1958  11
   1  11  26 110.307 60.6098   6
  -1  13  23 259.464 74.0967   8
   1  13 -23 293.453 88.1679   2
  -1  13  22 128.303 74.5777   8
   1  13 -22 168.145 80.9859   2
  -1  13  22-89.5386 73.9254   6
  -1 -13  22-3.48360 52.8140  11
  -1  13  22 49.4179 64.0983   7
  -1 -13  21 43.5937 62.8396  11
  -1  13  21-59.1834 78.5755   7
  -1  13  21-74.2170 79.5114   8
  -1  13  21 69.8082 67.3122   6
   1  13 -21-18.8370 79.5860   2
   1  13 -20 155.227 98.6228   3
  -1  13  20 10.4601 80.0744   6
  -1  13  20 18.5648 83.2283   7
  -1  13  20-132.584 85.9900   8
  -1 -13  20 22.4223 64.1358  11
  -1 -13  19 795.985 130.121  11
  -1  13  19 892.306 151.689   6
   1  13 -19 869.475 163.262   3
  -1  13  19 904.723 153.167   8
  -1 -13  18 160.919 83.1568  11
   1  13 -18-2.40257 87.0552   3
  -1  13  18 73.4305 93.5339   6
  -1  13  18 127.762 98.6455   8
  -1 -13  17 589.929 116.903  11
  -1  13  17 429.772 134.950   8
   1  13 -17 441.462 135.428   3
  -1  13  17 650.163 138.965   6
  -1  13  16 455.829 134.376   8
  -1  13  16 408.128 129.668   6
   1  13 -16 543.963 141.827   3
   1  13 -15 137.413 111.991   5
  -1  13  15 214.950 108.464   8
  -1  13  15 169.507 113.084   6
   1  13 -15 163.046 117.507   3
  -1  13  14 42.4659 106.464   8
   1  13 -14-75.6285 118.695   5
   1  13 -14 135.723 111.152   3
  -1  13  14-46.8132 101.924   6
   1  13 -13 3.49065 99.8785   3
  -1  13  13 69.1546 116.166   8
  -1  13  13-128.944 106.351   6
   1  13 -12-55.9895 101.222   3
  -1  13  12-27.4986 100.468   8
  -1  13  12-22.0918 96.6387   6
  -1  13  11 205.665 121.650   6
  -1  13  11 406.899 142.849   8
   1  13 -11 235.549 125.483   3
   1  13 -11 468.211 170.064   4
   1  13 -10 331.327 138.223   3
   1  13 -10 383.271 151.872   4
  -1  13  10 510.940 167.904   5
  -1  13  10 267.042 120.897   8
  -1  13  10 420.469 140.099   6
  -1  13   9 2261.90 284.132   5
   1  13  -9 2576.82 296.692   4
  -1  13   9 2566.00 290.986   8
   1  13  -9 2178.52 245.210   2
   1  13  -9 1980.55 249.574   3
  -1  13   9 2171.71 261.062   6
  -1  13   8 313.785 154.984   5
   1  13  -8 117.248 98.1797   3
  -1  13   8-97.2548 95.7324   8
   1  13  -8 98.2455 130.497   4
   1  13  -8-202.268 122.193   2
  -1  13   7 256.259 131.010   8
  -1  13   7 244.107 138.567   5
   1  13  -7 206.881 126.885   2
   1  13  -7 503.801 135.318   3
   1  13  -7 390.536 183.048   4
   1  13  -6 720.230 190.321   4
   1  13  -6 822.906 174.146   3
  -1  13   6 447.225 151.192   8
  -1  13   6 536.820 166.714   5
  -1  13   5 1182.79 208.624   8
  -1  13   5 1199.72 218.925   5
   1  13  -5 811.965 201.842   4
  -1  13   4 1562.62 251.045   5
  -1  13   4 1327.85 215.356   8
   1  13  -4 1544.19 253.343   4
  -1  13   3 4941.42 415.850   5
  -1  13   3 5265.46 424.601   4
   1  13  -3 5111.70 413.643   5
  -1  13   3 4811.79 385.001   8
   1  13  -3 5196.50 417.563   4
   1  13  -2 1452.28 219.529   8
   1  13  -2 1477.78 225.853   7
   1  13  -2 1349.84 243.728   4
   1  13  -2 1340.80 241.226   5
  -1  13   2 1616.10 264.079   4
  -1  13   2 1798.56 274.436   5
  -1  13   2 1336.55 218.462   8
  -1  13   1 345.956 144.995   8
  -1  13   1 593.197 198.158   4
   1  13  -1 459.076 180.412   4
   1  13  -1 356.538 163.813   5
  -1  13   1 641.080 204.291   5
   1  13  -1 615.508 168.039   8
   1  13   0 113.530 134.757   5
   1  13   0 35.6688 138.383   4
  -1  13   0 127.856 130.693   4
  -1  13   0 60.2412 133.472   5
   1  13   0 118.450 109.287   8
  -1  13   0-56.9462 146.560   8
   1  13   1 2214.21 267.717   8
   1  13   1 1955.08 275.832   4
  -1  13  -1 1676.56 271.910   4
  -1  13  -1 1737.26 267.494   5
   1  13   1 1796.04 276.039   5
   1  13   2 376.028 160.250   5
   1  13   2 518.563 191.811   4
   1  13   2 419.808 146.267   8
  -1  13  -2 139.948 137.998   5
  -1  13  -2 502.755 170.523   4
   1  13   3 1319.50 229.458   4
  -1  13  -3 1301.73 207.432   2
  -1  13  -3 1100.90 218.027   4
  -1  13  -3 1320.56 238.654   5
   1  13   3 1191.79 208.520   8
   1  13   3 1109.76 222.441   5
   1  13   4 2757.03 308.036   5
  -1  13  -4 2615.20 309.119   4
  -1  13  -4 2701.04 315.223   5
  -1  13  -4 3068.49 289.680   2
   1  13   4 2560.38 275.353   8
   1  13   4 2938.54 313.965   4
   1  13   5 682.904 191.439   4
  -1  13  -5 604.682 165.193   4
   1  13   5 990.821 199.844   8
  -1  13  -5 230.949 144.903   5
  -1  13  -5 578.944 154.871   2
   1  13   5 457.999 159.224   5
   1  13   6 233.191 142.355   5
  -1  13  -6 146.415 110.134   2
   1  13   6-111.758 120.526   8
  -1  13  -6-26.9249 121.291   4
  -1  13  -6 58.7883 113.988   5
  -1  13  -7 85.7696 129.857   5
   1  13   7 342.817 156.856   5
  -1  13  -7 478.746 171.874   4
   1  13   7 344.943 136.495   8
  -1  13  -7 213.736 118.324   2
   1  13   8 49.2325 121.241   5
   1  13   8-331.297 133.028   8
   1  13   8 149.993 128.158   6
  -1  13  -8 76.9169 123.835   3
  -1  13  -8 7.49539 121.397   2
  -1  13  -8-13.6293 102.968   5
   1  13   9 26.8836 95.9027   8
  -1  13  -9 110.697 129.603   5
   1  13   9 205.208 130.616   6
  -1  13  -9 335.275 138.856   3
   1  13   9 59.5893 108.256   5
  -1  13  -9 230.883 104.686   2
  -1  13 -10 1294.55 212.043   5
   1  13  10 1079.58 196.765   8
   1  13  10 1340.56 206.786   6
  -1  13 -10 1252.14 215.691   3
  -1  13 -10 1633.75 228.200   2
   1  13  10 1525.45 228.815   5
  -1  13 -11 24.7185 110.326   5
   1  13  11 49.1071 95.1422   8
   1  13  11 26.0749 103.660   6
  -1  13 -11 183.184 107.304   3
   1  13  12 503.704 145.940   8
   1  13  12 86.4769 93.0523   6
  -1  13 -12 218.442 130.769   5
  -1  13 -12 182.229 112.823   3
   1  13  13 548.305 153.029   8
   1  13  13 538.601 152.976   6
  -1  13 -13 416.172 146.194   3
   1  13  14 485.980 148.727   6
   1  13  14 186.998 96.4040   8
  -1  13 -14 219.765 116.610   3
  -1  13 -15 865.225 180.709   3
   1  13  15 946.390 173.343   8
   1  13  15 777.938 152.991   6
   1  13  16 29.8405 86.3245   8
   1 -13  16-203.855 89.7464  11
   1  13  16-91.2192 91.0123   6
  -1  13 -16 70.7935 94.3475   3
   1  13  17 350.036 111.013   8
   1  13  17 325.989 118.863   7
   1 -13  17 340.566 97.0033  11
   1  13  17 365.601 125.390   6
   1  13  18 56.6857 89.5990   6
   1 -13  18-16.8351 69.9919  11
   1  13  18-26.3871 74.7428   8
   1  13  18-11.4633 91.3357   7
  -1  13 -18 40.2489 100.710   2
   1  13  19 126.493 86.4698   6
   1  13  19-57.9334 84.0100   7
   1 -13  19-80.4457 77.1109  11
   1  13  19 40.4655 74.8435   8
  -1  13 -19 52.9060 89.4833   2
   1  13  20-158.746 77.6754   7
  -1  13 -20 4.81921 77.7038   2
   1  13  20 36.1420 72.6297   8
   1 -13  20 53.3496 61.9224  11
   1  13  20 22.0010 72.2420   6
  -1  13 -21 151.474 82.2871   2
   1 -13  21 193.453 66.3988  11
   1  13  21 165.229 63.2730   7
   1  13  21 63.8474 59.7002   8
   1  13  21 168.428 81.2704   6
  -1  13 -22 180.513 76.0630   2
  -1  15  18 257.636 83.5666   7
  -1  15  17 13.1629 70.2422   7
  -1  15  17-132.339 63.3837   8
   1  15 -17 19.7913 63.4758   2
  -1  15  16 126.528 86.6378   7
   1  15 -16 34.4242 68.0065   2
  -1  15  16 152.808 84.8290   8
   1  15 -15 42.0728 75.3860   2
  -1  15  15 47.6981 70.9212   8
  -1  15  15 62.8338 83.1701   7
   1  15 -14 194.931 99.4168   5
  -1  15  14 273.842 99.4324   8
  -1  15  14 39.1204 86.6381   7
   1  15 -14 114.068 98.9208   2
   1  15 -13 89.2305 91.1237   5
   1  15 -13 115.019 83.3825   2
  -1  15  13-2.81066 72.6600   8
   1  15 -12-31.5372 102.383   5
   1  15 -12-132.282 91.5699   2
  -1  15  12 29.7350 83.1333   8
   1  15 -11 243.805 117.989   5
  -1  15  11 249.815 110.740   8
   1  15 -11 311.898 104.257   2
  -1  15  10 477.784 130.037   8
   1  15 -10 629.984 161.407   5
  -1  15   9 733.292 153.441   8
   1  15  -9 818.792 170.954   5
   1  15  -9 830.572 138.303   8
   1  15  -8 108.333 91.8818   8
  -1  15   8 202.254 114.109   8
   1  15  -8 210.656 131.371   5
  -1  15   7-31.4482 97.5955   8
   1  15  -7 164.876 93.9329   8
  -1  15   7 213.294 132.019   5
   1  15  -7 8.05406 125.686   5
  -1  15   6 100.078 116.767   5
  -1  15   6 138.351 102.543   8
   1  15  -6 232.254 137.859   5
   1  15  -6 195.387 98.6125   8
   1  15  -5 606.177 164.909   5
  -1  15   5 826.200 185.605   5
  -1  15   5 661.580 147.640   8
   1  15  -5 914.849 157.377   8
   1  15  -4-57.9544 115.844   5
  -1  15   4 507.516 162.957   5
   1  15  -4-29.5470 82.3994   8
  -1  15   4 293.750 111.714   8
  -1  15   4 131.368 97.3906   7
  -1  15   3 347.772 144.875   5
  -1  15   3 367.668 133.740   8
  -1  15   3 520.793 128.808   7
   1  15  -3 499.637 129.845   8
   1  15  -3 530.853 164.677   5
  -1  15   2 482.524 168.388   5
  -1  15   2 364.072 129.030   8
   1  15  -2 470.016 157.194   5
   1  15  -2 414.433 123.122   8
  -1  15   2 344.146 126.327   7
  -1  15   1 58.8344 89.6955   7
   1  15  -1-13.2520 111.352   5
  -1  15   1-51.2728 100.810   8
   1  15  -1 130.998 105.084   7
  -1  15   1-8.62861 109.029   5
   1  15  -1 125.986 90.1241   8
   1  15   0 55.7015 109.701   5
  -1  15   0 127.787 104.250   5
   1  15   0-74.2753 91.3179   7
   1  15   0 111.911 89.0542   8
  -1  15   0 7.87990 90.0538   8
   1  15   1 489.202 136.803   7
  -1  15  -1 410.498 154.022   5
  -1  15  -1 557.650 138.759   8
   1  15   1 433.986 149.242   5
   1  15   1 548.269 136.288   8
   1  15   2 562.289 136.896   8
   1  15   2 695.028 174.820   5
   1  15   2 653.984 154.769   7
  -1  15  -2 558.442 138.201   8
  -1  15  -2 438.271 159.848   5
  -1  15  -3 507.167 143.859   8
   1  15   3 580.013 137.581   7
   1  15   3 574.853 128.860   8
  -1  15  -3 522.301 166.783   5
   1  15   3 513.210 163.224   5
   1  15   4 275.869 134.306   7
  -1  15  -4 126.259 110.233   8
   1  15   4 213.566 135.125   5
   1  15   4 242.457 122.396   8
  -1  15  -4 134.639 115.565   5
  -1  15  -5 35.4031 93.3848   8
  -1  15  -5 139.774 107.401   5
   1  15   5 325.542 146.130   5
   1  15   5 165.787 98.2835   7
   1  15   5 122.564 95.0482   8
   1  15   6 304.227 132.686   5
  -1  15  -6 168.368 110.370   8
   1  15   6 148.329 93.7567   8
  -1  15  -6 242.564 129.669   5
   1  15   6 368.165 113.166   7
  -1  15  -7 629.525 121.377   2
  -1  15  -7 782.130 175.983   5
   1  15   7 785.408 161.209   7
  -1  15  -7 782.963 147.813   8
   1  15   7 792.375 166.344   5
   1  15   7 812.020 152.533   8
  -1  15  -8 167.902 94.9713   2
  -1  15  -8-2.90055 112.138   5
   1  15   8 273.396 117.200   7
   1  15   8 98.0488 86.4330   8
   1  15   9 158.406 112.120   7
   1  15   9 65.3399 77.5174   8
  -1  15  -9-28.6652 101.335   5
  -1  15  -9 211.402 107.927   2
   1  15  10 179.296 94.2958   8
  -1  15 -10 207.606 128.364   5
  -1  15 -10 259.935 107.399   2
   1  15  10 209.800 112.070   7
  -1  15 -11-44.0935 82.9417   5
  -1  15 -11-161.579 89.3982   2
   1  15  11 27.4848 93.9465   7
  -1  15 -12 25.8099 76.9758   2
   1  15  12 139.837 80.7019   8
  -1  15 -12 224.957 105.106   5
   1  15  12 198.172 110.646   7
   1  15  13 29.3227 85.8895   7
  -1  15 -13-103.268 79.7145   2
   1  15  13 34.6365 84.4195   8
  -1  15 -14 124.519 80.5038   2
   1  15  14 2.35240 86.1140   7
   1  15  14 204.364 75.9453   8
  -1  15 -15 204.431 91.3694   2
   1  15  15 166.153 90.7888   7
  -1  15 -16 208.874 82.4904   2
   1  15  16 38.0318 72.9340   7
  -1  15 -17 225.436 81.6951   2
   1  15  17 211.791 80.7592   7
  -1  17  11 207.755 68.8065   7
  -1  17  10 172.154 69.4772   7
   1  17  -9 108.031 71.6537   5
  -1  17   9-100.572 56.2040   7
  -1  17   8 231.754 78.2212   7
   1  17  -8 311.690 103.079   5
   1  17  -7 512.503 117.771   5
  -1  17   7 444.911 99.2289   7
  -1  17   6 0.22522 62.1481   7
   1  17  -6 111.138 91.1050   5
  -1  17   5 46.4783 61.1812   7
   1  17  -5 159.532 105.313   5
   1  17  -4 75.7244 95.4385   5
   1  17  -3-51.8098 83.3749   5
   1  17  -2 441.496 130.347   5
   1  17  -1 194.433 105.608   5
   1  17   0 208.086 105.164   5
   1  17   1 197.450 105.809   5
  -1  17  -1 235.111 115.111   5
  -1  17  -2 519.398 124.746   5
   1  17   3 223.347 68.9567   7
  -1  17  -3 388.572 121.156   5
  -1  17  -4 151.523 101.854   5
   1  17   4-41.5627 71.0521   7
  -1  17  -5 409.195 119.560   5
   1  17   5 182.236 80.3007   7
  -1  17  -6 218.303 92.5695   5
   1  17   6 198.079 81.0206   7
   1  17   7 116.054 69.7370   7
   1  17   8 116.469 70.6384   7
   1  17   9 356.312 85.8025   7
   1  17  10 157.125 61.2779   7
  -2   0  34 97.5942 68.0419  17
  -2   0  33-40.5034 75.5588  17
  -2   0  32 18.7964 80.9679  17
  -2   0  32-16.2233 78.6324  16
  -2   0  31-35.4133 90.0001  16
  -2   0  30 367.811 132.758  16
  -2   0  29 20.8146 110.656  16
  -2   0  28 1626.67 231.047  16
  -2   0  27 86.3336 116.543  16
   2   0 -26 7711.65 461.746   9
  -2   0  26 7238.69 472.287  16
  -2   0  25 102.508 120.523  16
  -2   0  25 15.6090 104.842   8
   2   0 -25-154.627 123.697   9
  -2   0  24 471.131 154.457  16
   2   0 -24 635.335 157.671   9
  -2   0  24 158.989 124.362   8
  -2   0  24 117.789 148.659  25
   2   0 -24 455.406 173.583  23
  -2   0  23 5.27810 98.2352  16
  -2   0  23-137.828 120.365   8
  -2   0  23-76.5770 125.211  25
   2   0 -23 203.038 103.418   9
   2   0 -22 2618.41 279.411   9
  -2   0  22 2237.98 263.192  16
  -2   0  22 2846.49 363.840  25
  -2   0  22 2707.69 289.224   8
   2   0 -22 3051.05 361.011  23
  -2   0  21 109.836 102.939   8
   2   0 -21 74.2042 104.543  23
   2   0 -20 3695.26 369.519  23
  -2   0  20 3625.81 370.997  25
   2   0 -19-61.1771 101.928  23
  -2   0  19 85.9515 101.299  25
  -2   0  18 549.751 152.170  25
  -2   0  17 162.657 113.172  25
  -2   0  16 4721.15 364.776  25
  -2   0  15 20.5347 97.2991  25
  -2   0  14 349.949 138.313  25
  -2   0  13-15.0001 86.8783  25
  -2   0  12 471.965 117.844  25
  -2   0  11 20.0968 75.9780  25
  -2   0  10 2155.62 194.936  25
  -2   0   9-6.86645 74.9315  25
  -2   0   9 3.32567 72.7708  13
  -2   0   8 40367.8 713.336  25
  -2   0   8 40818.4 699.172  13
  -2   0   7 153.530 83.0978  25
  -2   0   7 73.2976 70.4135  13
  -2   0   6 27128.4 505.285  25
  -2   0   6 27552.4 478.943  13
  -2   0   5-24.4599 70.6546   1
  -2   0   5 55.8410 55.2875  13
  -2   0   4 451.012 64.1871   1
  -2   0   3 46.5148 39.5217   1
  -2   0   2 475699. 1346.92   1
   2   0  -2 473937. 1227.80  24
  -2   0   1 31.1407 20.3646  23
  -2   0   1 106.531 25.9491   1
  -2   0   0 35820.1 307.223  23
  -2   0   0 35599.9 348.361   1
  -2   0  -1 21.4380 24.4009  23
   2   0   1 7.73163 26.3075  25
   2   0   2 66356.5 611.725  25
  -2   0  -2 67698.3 530.068  23
   2   0   3 80.8025 54.6465  25
  -2   0  -3 12.3300 37.3779  23
  -2   0  -4 31767.3 460.584  23
   2   0   4 31646.1 513.653  25
  -2   0  -5 230.512 68.8943  23
   2   0   5 233.964 76.5164  25
   2   0   6 8485.81 314.234  25
  -2   0  -6 8754.63 295.383  23
  -2   0  -7 276.879 78.4422  23
   2   0   7 172.604 81.1036  25
   2   0   8 34338.0 708.688  25
  -2   0  -8 34942.6 669.340  23
  -2   0  -9 11.7264 71.5256  23
   2   0   9-55.7390 87.0451  25
  -2   0 -10 13221.0 463.548  23
   2   0  10 12427.6 479.643  25
  -2   0 -11 139.659 89.1936  23
   2   0  11-66.8170 96.8426  25
   2   0  12 48277.5 1033.91  25
  -2   0 -12 48788.3 986.305  23
   2   0  13 6.49491 84.0408  25
  -2   0 -13-32.3984 87.1486  23
  -2   0 -14 3228.99 287.741  23
   2   0  14 3093.04 301.429  25
  -2   0 -15 151.464 109.561  23
   2   0  15 159.886 111.512  25
  -2   0 -16 11017.1 564.572  23
   2   0  16 10047.9 566.406  25
   2   0  17 28.4120 99.0270  25
  -2   0 -17 188.078 117.979  23
   2   0  18 3532.80 369.211  25
  -2   0 -18 3370.94 342.964  23
   2   0  19 320.784 150.212  25
   2   0  19 26.9344 90.8769  16
   2   0  19 59.7115 105.059   8
  -2   0 -19 97.0498 116.971  23
   2   0  20 563.165 151.890   8
   2   0  20 251.289 134.991  16
   2   0  20 181.763 128.021  25
   2   0  21-88.6296 148.407  16
   2   0  21-33.3452 121.170   8
   2   0  21 228.067 129.811  25
   2   0  22 6380.20 441.955   8
   2   0  22 5342.53 411.144  16
   2   0  22 6325.15 537.271  25
   2   0  23-108.866 103.127  16
   2   0  24 658.871 180.627  16
   2   0  25 78.4018 124.235  16
   2   0  26-46.8492 98.5094  16
   2   0  27-20.4499 90.7477  17
   2   0  27-166.076 118.180  16
   2   0  28 89.2032 109.785  17
   2   0  29-89.4870 98.7033  17
   2   0  30 50.0922 80.6642  17
   2   0  31-16.7035 72.6533  17
   2   0  32 36.4503 54.1176  17
  -2   2  34-70.8998 63.2965  17
  -2  -2  34 50.1216 50.7581  17
  -2  -2  33 51.9334 73.6488  17
  -2   2  33 80.0565 67.6383  17
  -2  -2  32 36.7394 73.4184  17
  -2   2  32 126.915 87.8145  16
  -2   2  32 68.3768 77.1022  17
  -2   2  31-78.5503 99.3381  16
  -2  -2  31 125.947 88.0393  17
  -2  -2  30 36.2410 92.8949  16
  -2   2  30 104.148 88.7477  16
   2   2 -30 147.759 90.0451   9
   2   2 -29 223.577 105.479   9
  -2   2  29 42.3445 100.311  16
  -2  -2  29 45.0952 113.923  16
  -2   2  28 298.096 130.932   8
  -2  -2  28 377.386 143.669  16
   2   2 -28 243.792 113.737   9
  -2   2  28 360.470 135.949  16
  -2   2  27 177.353 115.893   8
   2   2 -27 58.9810 99.7341   9
  -2  -2  27 187.501 100.271  16
  -2   2  27 126.936 104.705  16
  -2  -2  26 327.018 136.497  16
  -2   2  26 429.812 139.756  16
   2   2 -26 431.103 152.108   9
  -2   2  26 339.500 144.277   8
  -2  -2  25 239.055 116.254  16
  -2   2  25 363.142 152.148  16
   2   2 -25 323.444 147.425   9
  -2   2  25 183.774 102.722   8
   2   2 -24 278.254 114.937   9
  -2   2  24 537.236 183.415   8
   2   2 -24 99.6387 159.659  23
  -2  -2  24 432.610 138.051  16
  -2   2  24 687.377 214.731  25
  -2   2  24 357.702 141.704  16
  -2   2  23 496.591 191.911  25
  -2  -2  23 451.314 147.936  16
  -2   2  23 197.728 136.415   8
  -2   2  23 470.994 156.531  16
   2   2 -23 203.597 155.661  23
   2   2 -23 317.992 143.223   9
   2   2 -22 556.079 182.737  23
  -2   2  22 597.140 155.188   8
   2   2 -22 370.618 115.996   9
  -2   2  22 685.902 188.826  25
  -2  -2  22 756.183 164.809  16
  -2  -2  21 4697.81 356.261  16
  -2   2  21 4364.52 436.260  25
   2   2 -21 4507.17 353.407   9
  -2   2  21 4301.38 347.274   8
  -2   2  21 4977.55 389.501  15
   2   2 -21 4883.38 457.822  23
   2  -2 -21 5194.89 443.596  23
  -2  -2  20 676.790 176.323  25
  -2   2  20 643.461 193.817  25
   2   2 -20 556.334 191.932  23
   2   2 -19-5.96099 112.456  23
  -2   2  19 240.159 146.053  25
  -2  -2  19 34.4981 129.020  25
  -2   2  18 4143.83 388.448  25
  -2  -2  18 4517.90 367.623  25
   2   2 -18 4393.92 403.134  23
   2   2 -17 1604.57 239.717  23
  -2   2  17 1319.05 224.670  25
  -2  -2  17 1385.04 206.372  25
  -2   2  16 1769.23 242.789  25
   2   2 -16 2226.58 267.544  23
  -2  -2  16 2424.04 251.774  25
  -2  -2  15 71.0244 74.9714  25
   2   2 -15 43.7241 99.4948  23
  -2   2  15 142.236 99.5380  25
  -2  -2  14 241.968 111.011  25
  -2   2  14 12.2045 101.155  25
  -2  -2  13 15405.0 533.793  25
  -2   2  13 13873.8 584.344  25
  -2  -2  12 152.101 81.9019  25
  -2   2  12-65.1794 89.3193  25
  -2  -2  11 14634.9 468.708  25
  -2   2  11 14079.0 534.443  25
  -2  -2  10 17371.6 480.630  25
  -2  -2  10 16510.3 566.765  13
  -2   2  10 16925.7 555.985  25
  -2   2   9 9743.57 408.934  25
  -2  -2   9 10230.4 427.053  13
  -2  -2   9 10850.6 359.637  25
  -2  -2   8 9710.27 315.793  25
  -2  -2   8 9588.54 387.323  13
  -2   2   8 9062.79 378.262  25
  -2   2   7 19751.2 515.350  25
  -2  -2   7 20631.4 422.342  25
  -2  -2   7 19966.9 519.679  13
  -2   2   6 3234.11 201.077  25
  -2  -2   6 3043.43 153.810  25
  -2  -2   6 2748.18 156.300   1
  -2  -2   6 2864.10 194.428  13
  -2   2   6 3002.01 148.001  26
   2  -2  -6 2974.01 177.657  24
  -2   2   5 62.1170 32.5085  13
  -2   2   5 59.8312 45.7408  26
  -2  -2   5 12.7492 63.7943  13
  -2   2   5 49.0797 64.9265  25
   2  -2  -5 36.1546 58.6109  24
  -2  -2   5 78.8778 50.6906   1
   2  -2  -4 10543.3 288.004  24
  -2   2   4 11089.4 157.523  13
  -2   2   4 10851.9 241.783  26
  -2  -2   4 10346.0 237.241   1
  -2   2   4 10656.5 306.898  25
  -2   2   3 14391.0 319.080  23
  -2  -2   3 16366.8 273.007   1
  -2   2   2 1561.53 106.997  23
   2   2  -2 1594.23 92.5802  23
  -2  -2   2 1752.71 87.3759   1
  -2   2   2 1741.41 101.055   1
   2   2  -1 13582.8 212.647  23
   2   2  -1 12912.8 237.384  25
  -2   2   1 13912.9 225.512   1
  -2   2   1 13747.4 303.948  23
  -2  -2   1 12774.7 238.178   1
  -2   2   0 1542.20 67.0688   1
   2   2   0 1540.77 112.292  26
   2   2   0 1378.61 93.4074  25
   2   2   0 1392.01 56.3278  23
  -2   2   0 1459.86 109.798  23
   2   2   1 269.041 65.3993  26
   2   2   1 277.993 61.2706  25
  -2   2  -1 406.688 39.4394   1
  -2   2  -1 284.358 64.6681  23
   2   2   2 15518.6 351.306  25
  -2   2  -2 15092.5 218.549   1
  -2   2  -2 15926.3 370.772  23
   2   2   2 15418.9 353.510  26
   2  -2   3 26147.5 348.863  25
   2   2   3 25610.2 483.522  26
   2   2   3 25723.2 494.897  25
  -2   2  -3 26203.2 500.262  23
   2  -2   4 34376.4 450.131  25
  -2   2  -4 33762.9 602.962  23
   2   2   4 34408.1 609.545  25
   2   2   5 23769.4 540.708  25
  -2   2  -5 23749.6 534.666  23
   2  -2   5 24163.8 421.994  25
  -2   2  -6 150.989 74.7226  23
   2   2   6 130.330 74.6976  25
   2  -2   6 108.818 52.7457  25
   2   2   7 31434.9 704.043  25
   2  -2   7 32191.8 574.162  25
  -2   2  -7 30851.6 679.976  23
   2   2   8 236.619 89.2253  25
  -2   2  -8 207.704 91.7198  23
   2  -2   8 245.265 75.8504  25
   2  -2   9 12986.2 425.861  25
  -2   2  -9 12469.8 475.592  23
   2   2   9 12384.6 491.336  25
   2   2  10 11136.0 487.786  25
  -2   2 -10 11450.4 484.259  23
   2  -2  10 11416.5 425.251  25
   2   2  11 105.816 90.4836  25
  -2   2 -11 128.424 89.0745  23
   2  -2  11 166.906 81.5131  25
   2   2  12 6960.30 427.510  25
   2  -2  12 7316.73 382.375  25
  -2   2 -12 7262.82 424.952  23
  -2  -2 -12 7983.57 373.636  23
  -2  -2 -13 626.340 124.469  23
  -2   2 -13 538.477 138.527  23
   2  -2  13 728.428 142.043  25
   2   2  13 600.487 152.006  25
  -2  -2 -14 172.651 86.7180  23
  -2   2 -14 30.3917 91.7885  23
   2   2  14 140.380 106.649  25
   2  -2  14 12.5848 77.7028  25
   2   2  15 154.799 107.605  25
  -2   2 -15-39.7515 94.8447  23
  -2  -2 -15 101.615 98.7416  23
   2  -2  15 218.053 125.761  25
   2  -2  16 868.474 184.949  25
   2   2  16 722.574 183.657  25
  -2   2 -16 965.156 208.474  23
   2   2  17-59.1865 100.703  25
  -2   2 -17 134.546 91.7669  23
   2  -2  17-7.50113 111.847  25
  -2   2 -18 925.557 210.601  23
   2  -2  18 882.771 190.381  25
   2   2  18 600.953 179.480  25
   2   2  19 1253.87 251.317  25
   2   2  19 1744.37 242.624   8
  -2   2 -19 1667.16 229.193   9
  -2   2 -19 1899.90 283.962  23
   2  -2  19 1524.59 220.617  16
   2   2  19 1480.82 212.092  16
  -2   2 -20 117.019 119.806  23
   2   2  20-13.9121 111.922  16
   2   2  20 102.998 116.484   8
   2   2  20 321.228 154.393  25
  -2   2 -20 185.368 113.570   9
   2  -2  20 32.7529 105.157  16
  -2   2 -21-295.199 134.161   9
   2   2  21-8.34811 104.840  16
   2  -2  21 71.4712 124.467  16
   2   2  21 9.42546 104.203   8
   2   2  21 95.5545 143.308  25
   2   2  22 569.058 157.567  16
   2   2  22 388.576 146.676   8
  -2   2 -22 284.683 113.287   9
   2  -2  22 472.308 159.266  16
   2   2  23 340.428 143.007  16
   2   2  23 255.527 125.129   8
   2  -2  23 335.792 150.406  16
  -2   2 -23-25.4703 86.1847   9
   2  -2  23 259.311 116.222  11
   2  -2  24-18.1643 90.9149  16
   2  -2  24 68.6644 92.2191  11
   2   2  24 154.154 104.968  16
  -2   2 -24 3.30182 104.892   9
   2   2  24-54.8824 101.649   8
   2  -2  25-103.404 106.611  16
   2   2  25-95.1984 125.526   8
   2   2  25 10.5348 94.2650  16
   2  -2  25-31.7257 84.5733  11
   2  -2  26-37.5572 95.9923  17
   2  -2  26-17.7867 87.5091  11
   2  -2  26-73.9276 114.460  16
   2   2  26 138.399 124.211  16
   2   2  27 98.2869 114.405  17
   2   2  27-85.4121 109.944  16
   2  -2  27-224.484 125.786  17
   2  -2  28 136.377 92.9141  17
   2   2  28 165.638 98.3163  17
   2   2  28 94.8956 92.9962  16
   2  -2  29-92.0489 89.0536  17
   2   2  29 9.19517 79.3359  17
   2  -2  30 16.6279 72.1015  17
   2   2  30-80.0259 77.3468  17
   2  -2  31 154.714 82.2375  17
   2   2  31 203.603 90.1336  17
   2  -2  32-60.5991 53.1328  17
   2   2  32 8.82123 54.2127  17
  -2   4  33 84.1495 64.3493  17
  -2   4  32 83.2249 72.2977  16
  -2  -4  32 40.2767 62.6506  17
  -2   4  32 3.35913 67.9509  17
  -2  -4  31 58.1182 76.4501  17
  -2   4  31 215.914 94.9202  16
  -2  -4  31 64.4114 65.0511  11
  -2   4  31 140.903 89.2933  17
  -2   4  30 176.224 100.988  16
  -2  -4  30 120.986 84.4085  11
  -2  -4  30 121.368 103.327  17
   2   4 -29 122.369 117.629   9
  -2   4  29 11.2248 94.4640  16
  -2  -4  29-45.7270 93.9301  11
  -2   4  29-82.0688 113.100   8
  -2  -4  29 85.9104 90.5484  17
  -2  -4  28-13.4034 94.6969  16
   2   4 -28 210.315 112.523   9
  -2   4  28-29.6634 96.3282  16
  -2   4  28 51.4056 94.7945   8
   2   4 -27 35.3624 98.9873   9
  -2   4  27 5.05984 114.555  16
  -2  -4  27 138.557 101.922  16
  -2   4  27 171.389 123.551   8
  -2   4  26 319.370 148.497  16
  -2  -4  26 70.6276 102.993  16
  -2   4  26 145.101 119.659   8
   2   4 -26 253.087 116.080   9
  -2  -4  25 279.639 123.966  16
  -2   4  25 8.96760 94.2922  16
  -2   4  25 72.8925 105.945   8
   2   4 -25 94.9467 101.390   9
  -2   4  24 10.9075 109.905   8
   2   4 -24 33.9950 95.4363   9
  -2  -4  24-118.027 100.379  16
  -2   4  24 15.6348 112.922  16
   2   4 -23 1376.82 292.579  23
  -2   4  23 1380.19 222.097   8
  -2   4  23 1233.23 217.434  16
  -2   4  23 1542.04 282.313  25
   2   4 -23 1393.07 221.742   9
  -2  -4  23 1570.17 215.093  16
  -2   4  22 253.864 131.106  25
   2   4 -22 370.354 201.180  23
   2   4 -22 203.555 122.430   9
  -2  -4  22-32.1285 105.357  16
  -2   4  22 340.348 146.452   8
  -2   4  22 340.978 124.948  16
  -2   4  21 8441.81 509.316  15
   2   4 -21 8353.33 620.586  23
   2   4 -21 7789.40 474.832   9
  -2   4  21 8925.71 639.336  25
  -2   4  21 7782.87 469.263   8
  -2   4  20 1639.81 235.803   8
   2   4 -20 1731.54 284.599  23
  -2   4  20 1521.36 213.159  15
  -2   4  20 2017.92 311.483  25
   2   4 -20 1834.72 249.152   9
  -2   4  19 59.9618 118.459  25
   2   4 -19-33.7411 107.671  23
   2   4 -18 2825.58 341.901  23
  -2   4  18 2517.76 324.441  25
   2   4 -17 7313.38 519.699  23
  -2   4  17 7134.54 513.249  25
  -2   4  16 7335.23 507.632  25
   2   4 -16 7729.73 511.797  23
  -2   4  15 4092.82 363.989  25
   2   4 -15 4047.09 364.854  23
  -2   4  14 12265.4 600.698  25
   2   4 -14 11484.5 572.997  23
   2   4 -13 13750.4 609.616  23
  -2   4  13 13292.4 600.578  25
  -2   4  12 4751.54 354.241  25
   2   4 -12 4950.92 355.081  23
  -2  -4  12 5049.91 254.151  25
   2   4 -11 12444.3 527.546  23
  -2  -4  11 13745.9 381.490  25
  -2   4  11 12332.9 539.017  25
  -2  -4  10 1484.05 121.772  25
   2   4 -10 1321.27 177.317  23
  -2   4  10 1268.97 182.946  25
   2   4  -9 16436.8 555.837  23
  -2   4   9 16765.2 572.084  25
  -2  -4   9 16502.2 598.044  13
  -2   4   9 17486.0 495.441  26
  -2  -4   9 17222.8 355.042  25
  -2   4   8 29885.4 723.982  25
  -2   4   8 31498.0 642.159  26
  -2  -4   8 29285.0 756.520  13
   2  -4  -8 30006.9 662.327  24
  -2  -4   8 29735.0 415.810  25
   2   4  -8 27790.5 692.196  23
  -2  -4   7 177.699 104.865  13
  -2   4   7 81.3576 72.5928  25
   2   4  -7 105.171 70.4817  23
  -2   4   7 155.997 73.5464  26
   2  -4  -7 128.576 81.5794  24
  -2  -4   7 191.827 37.7040  25
  -2  -4   6 61.8136 22.8154  25
   2  -4  -6 230.985 89.6293  24
  -2  -4   6 173.799 97.8972  13
  -2   4   6 227.820 86.6211  26
   2   4  -6 177.393 91.2068  23
  -2   4   6 210.143 88.7563  25
  -2  -4   5 24268.2 357.034   1
  -2  -4   5 24519.0 586.875  13
  -2   4   5 25314.0 534.322  23
  -2   4   5 24557.4 531.342  26
  -2   4   5 24491.7 556.469  25
   2   4  -5 23376.1 541.293  23
   2  -4  -5 23817.3 534.753  24
   2   4  -4 1859.81 155.354  23
  -2   4   4 1790.65 149.756  23
  -2  -4   4 1694.76 157.955  13
  -2   4   4 2247.96 168.580  26
  -2   4   4 1914.75 158.541  25
  -2  -4   4 1405.82 87.6244   1
  -2  -4   3 10226.8 341.514  13
  -2  -4   3 9676.76 219.706   1
   2   4  -3 10400.0 325.875  23
  -2   4   3 10055.3 311.144  25
  -2   4   3 10159.0 336.223  23
   2   4  -2 138.198 58.1131  23
  -2  -4   2 259.082 47.7361   1
  -2   4   2 130.896 57.8321  25
  -2   4   2 160.867 69.4702  23
   2   4  -1 1490.65 114.769  23
  -2   4   1 1306.51 135.471  23
  -2   4   1 1318.87 97.0189  25
  -2  -4   1 1719.06 108.102   1
   2   4  -1 1475.26 104.306  25
  -2   4   0 2791.25 189.971  23
   2   4   0 2775.29 152.391  25
   2   4   0 2921.11 143.796  23
  -2   4   0 2774.10 111.537  25
   2   4   0 2719.30 196.494  26
   2   4   1 1988.60 143.955  25
  -2   4  -1 2033.99 174.075  23
   2   4   1 2255.95 180.387  26
   2   4   1 2249.86 117.514  23
  -2   4  -1 1632.93 63.3821  25
  -2  -4  -2 9889.26 237.530  24
   2   4   2 9084.87 312.743  25
   2   4   2 10199.4 228.340  23
   2   4   2 9047.22 349.126  26
  -2   4  -2 9664.24 365.777  23
  -2   4  -3 9017.70 372.957  23
   2   4   3 9189.12 341.538  25
   2   4   3 8993.93 355.235  26
   2   4   4 9261.26 369.512  26
  -2   4  -4 9272.38 387.538  23
   2   4   4 9214.38 360.090  25
   2   4   5 413.469 102.241  25
  -2   4  -5 241.834 31.1603   1
  -2   4  -5 337.850 104.227  23
   2   4   5 365.235 110.040  26
  -2   4  -6 192.779 104.312  23
   2   4   6 194.952 99.2306  26
   2   4   6 315.513 103.597  25
  -2   4  -7 14051.6 528.135  23
   2   4   7 13508.8 512.984  25
   2  -4   8 1914.07 126.749  25
   2   4   8 1697.03 203.175  25
  -2   4  -8 1752.39 209.400  23
   2   4   9 7406.33 418.821  25
   2  -4   9 7977.96 279.576  25
  -2   4  -9 7730.44 432.036  23
  -2   4 -10 1793.13 225.776  23
   2   4  10 2422.37 259.398  25
   2   4  11 4880.91 370.791  25
  -2   4 -11 4237.20 344.622  23
  -2   4 -12 5004.69 386.415  23
   2   4  12 4609.12 378.744  25
   2   4  13 1876.68 255.797  25
  -2   4 -13 2201.62 275.246  23
  -2   4 -14 9308.69 560.000  23
   2   4  14 8737.43 548.147  25
   2   4  15 330.569 137.798  25
  -2   4 -15 190.605 137.003  23
  -2   4 -16 644.149 191.982  23
   2   4  16 415.747 174.493  25
  -2   4 -17 984.479 228.026  23
   2   4  17 1250.55 248.846  25
   2   4  18 1409.71 201.748  16
   2   4  18 1714.64 225.561   8
   2   4  18 1215.97 261.108  25
  -2   4 -18 1361.06 248.409  23
  -2   4 -18 1675.82 226.866   9
   2  -4  18 2014.86 236.489  16
   2  -4  19 82.5589 99.5464  16
  -2   4 -19-117.547 135.411  23
   2   4  19 25.0643 115.868   8
   2   4  19-184.084 138.549  25
   2   4  19-133.280 106.171  16
  -2   4 -19-55.2703 103.948   9
   2   4  20 1733.45 239.104   8
  -2   4 -20 1957.85 323.974  23
   2   4  20 1923.08 254.295  16
   2  -4  20 1824.44 245.453  16
  -2   4 -20 1973.59 251.447   9
   2   4  20 1920.60 329.739  25
  -2   4 -21 1586.04 236.606   9
   2   4  21 1590.28 231.170   8
   2  -4  21 1556.75 234.392  16
   2   4  21 1327.59 219.521  16
   2   4  22 195.317 135.039  16
   2  -4  22 110.911 105.787  16
  -2   4 -22 21.7531 115.689   9
   2   4  22-23.3784 127.612   8
   2   4  23 373.954 154.593   8
   2  -4  23 273.448 110.848  11
   2  -4  23 217.439 102.133  17
   2   4  23 214.265 139.633  16
  -2   4 -23 212.961 129.424   9
   2   4  24 309.309 150.228   8
   2   4  24 221.575 107.747  16
   2  -4  24 158.955 112.615  11
   2  -4  24 136.474 100.559  17
   2  -4  25 284.474 119.013  11
   2  -4  25 367.134 135.921  17
   2   4  25 245.213 124.608  16
   2   4  25 499.051 136.663  17
   2   4  25 217.442 109.427   8
   2   4  26-181.826 120.467   8
   2   4  26-96.8450 97.5601  16
   2  -4  26 190.151 105.828  11
   2   4  26 123.076 93.1769  17
   2  -4  26 41.7022 95.5529  17
   2  -4  27 236.439 109.194  17
   2   4  27 383.909 124.850  16
   2   4  27 348.572 115.517  17
   2  -4  27 325.634 107.070  11
   2  -4  28 217.156 81.4252  11
   2   4  28 184.449 103.243  17
   2  -4  28 287.443 100.453  17
   2  -4  29 12.2114 68.5115  17
   2  -4  29 147.350 76.2628  11
   2   4  29 84.8709 83.7137  17
   2  -4  30 28.9262 58.4423  17
   2   4  30-53.1553 72.1833  17
   2   4  31 75.5908 58.7338  17
  -2   6  32 210.274 80.1050   6
  -2  -6  32 94.5710 56.9626  11
  -2  -6  31 82.4968 67.4847  11
  -2   6  31 92.9518 61.8174  17
  -2   6  30 147.538 97.7397   8
  -2   6  30 54.7327 63.3040  17
  -2   6  30 45.6507 77.4419  16
  -2  -6  30 61.0963 73.3894  11
  -2   6  29 1544.05 202.676   8
  -2  -6  29 1417.52 177.101  11
  -2   6  29 1771.61 187.134  17
  -2   6  29 1248.78 173.742  16
  -2  -6  28 184.602 102.789  11
  -2   6  28-22.1416 93.5272   8
  -2   6  28 181.987 106.932  17
  -2   6  28 245.927 112.607  16
   2   6 -27-34.1494 92.9694   9
  -2   6  27 144.281 122.153   8
  -2   6  27 35.8521 94.6133  16
   2   6 -27 116.624 99.3160   3
   2   6 -26 524.944 143.100   3
  -2   6  26 651.261 168.336   8
   2   6 -26 547.617 154.123   9
  -2   6  26 397.486 136.472  16
   2   6 -25 385.900 130.978   9
  -2   6  25 283.469 125.918  16
   2   6 -25 254.845 107.003   3
  -2   6  25 260.841 115.826   8
  -2   6  24-90.8952 102.599  16
   2   6 -24 75.2116 98.9247   9
   2   6 -24 7.72273 105.694   3
  -2   6  24 133.101 112.768   8
   2   6 -23 1126.69 194.283   9
  -2   6  23 1206.32 210.137   8
  -2   6  23 1119.37 206.101  16
   2   6 -22 471.963 154.076   9
  -2   6  22 412.051 153.541  16
  -2   6  22 301.469 124.813   8
  -2   6  21 249.479 131.506  16
  -2   6  21 707.498 185.841   8
   2   6 -21 636.361 203.462  23
  -2   6  21 665.126 212.430  25
   2   6 -21 449.418 152.804   9
   2   6 -20 817.620 180.241   9
  -2   6  20 824.754 187.906  25
  -2   6  20 1236.37 210.694   8
  -2   6  20 1185.75 203.794  15
  -2   6  19 468.234 181.019  25
  -2   6  19 274.221 132.206   8
   2   6 -19 185.810 114.144   9
   2   6 -19 3.69342 191.593  23
  -2   6  19 227.614 105.499  15
  -2   6  18 2271.16 317.949  25
  -2   6  18 2221.35 258.319   8
   2   6 -18 2259.96 325.652  23
   2   6 -18 1890.04 242.705   9
  -2   6  17-17.9948 121.486  25
   2   6 -17-160.605 129.826  23
   2   6 -16 442.503 166.055  23
  -2   6  16 447.938 164.599  25
  -2   6  15 897.831 197.382  25
   2   6 -15 710.155 184.925  23
  -2   6  14 1183.83 214.680  25
   2   6 -14 1378.20 238.218  23
   2   6 -13 1938.18 265.187  23
  -2   6  13 2291.56 279.734  25
   2   6 -12 528.896 160.862  23
  -2   6  12 331.108 138.472  25
  -2   6  11 1775.87 231.674  25
   2   6 -11 1613.39 229.453  23
  -2   6  10 2489.74 242.510  26
  -2   6  10 2501.23 257.006  25
   2   6 -10 2716.17 276.215  23
  -2   6   9 6702.61 372.628  26
   2   6  -9 6660.49 406.611  23
  -2   6   9 6317.70 383.135  25
  -2   6   8 10648.8 457.456  26
  -2   6   8 10751.2 473.628  25
   2  -6  -8 11150.6 456.968  24
   2   6  -8 10423.4 484.145  23
  -2  -6   7 4803.45 343.198  13
  -2   6   7 5421.69 324.752  25
   2  -6  -7 4953.65 300.472  24
   2   6  -7 4761.69 319.129  23
  -2   6   7 5064.34 313.909  26
   2   6  -6 1751.54 201.046  23
  -2  -6   6 1326.86 181.067  13
   2  -6  -6 1759.78 186.602  24
  -2   6   6 1703.81 181.853  25
  -2   6   6 1674.92 189.826  26
  -2   6   5 50246.3 945.962  26
   2   6  -5 48702.3 927.404  23
  -2  -6   5 49088.9 957.213  13
  -2   6   5 49383.3 861.362  25
   2  -6  -5 49298.4 894.406  24
  -2   6   5 51197.8 901.150  23
  -2   6   4 69542.5 1114.98  26
  -2  -6   4 71260.7 1094.90  13
   2   6  -4 73165.9 1086.18  23
  -2   6   4 72723.5 968.362  25
  -2   6   4 73233.0 1068.26  23
  -2   6   3 8896.11 382.245  23
  -2  -6   3 7665.85 345.138  13
   2   6  -3 7874.45 344.609  23
  -2   6   3 8560.23 306.344  25
  -2   6   2 4586.63 276.898  23
  -2   6   2 4690.52 206.193  25
   2   6  -2 4664.47 255.435  23
  -2  -6   2 4404.05 250.291  13
  -2   6   1 41948.3 499.694  25
   2   6  -1 43578.2 735.880  23
  -2  -6   1 41545.6 700.867  13
  -2  -6   1 42819.1 567.776   1
   2   6   0 11928.2 365.241  23
  -2  -6   0 11928.3 351.572  13
  -2  -6   0 11847.2 332.423   1
  -2   6   0 11366.9 445.443  23
   2   6   0 11864.7 336.229  25
   2   6   0 11943.1 475.842  26
  -2   6  -1 24759.2 673.946  23
   2   6   1 26345.0 549.643  25
   2   6   1 24716.8 684.111  26
  -2  -6  -1 25529.3 476.523  13
   2   6   1 26822.0 523.711  23
  -2  -6  -2 3101.59 175.488  24
  -2   6  -2 2644.49 238.536  23
   2   6   2 3102.22 210.915  25
  -2  -6  -2 2875.91 148.039  13
   2   6   2 2846.88 246.960  26
   2   6   2 3001.62 174.085  23
   2   6   3 6327.30 315.066  25
  -2  -6  -3 6370.97 248.389  24
  -2   6  -3 5871.20 354.485  23
   2   6   3 5895.98 346.148  26
  -2   6  -4 11746.4 506.033  23
   2   6   4 12352.1 462.205  25
   2   6   4 11506.8 487.536  26
   2   6   5 98.8281 90.0844  25
  -2   6  -5-14.5648 86.4353  23
   2   6   5 92.0453 103.001  26
   2   6   6 2886.56 258.313  25
  -2   6  -6 2894.67 279.814  23
   2   6   6 2696.01 264.006  26
   2   6   7 9124.22 466.626  26
   2   6   7 8949.38 465.826  25
  -2   6  -7 8539.55 473.630  23
   2   6   8 8054.05 453.987  26
   2   6   8 8356.73 458.120  25
  -2   6  -8 8029.84 472.651  23
  -2   6  -9 14965.5 669.134  23
   2   6   9 15537.3 648.282  25
  -2   6 -10 1179.11 213.343  23
   2   6  10 1025.72 192.178  25
  -2   6 -11 5.32442 129.602  23
   2   6  11 126.922 102.603  25
  -2   6 -12 15232.4 728.586  23
   2   6  12 15677.1 728.063  25
   2   6  13 1933.65 284.288  25
  -2   6 -13 1737.00 277.502  23
   2   6  14 13849.9 730.138  25
  -2   6 -14 13483.5 723.676  23
   2   6  15 3.30923 122.329  25
  -2   6 -15 65.6241 114.282  23
  -2   6 -16 5011.68 381.379   3
   2   6  16 5092.31 377.898   8
   2   6  16 5155.54 475.758  25
  -2   6 -16 4449.10 363.329   9
  -2   6 -16 5185.25 491.320  23
  -2   6 -17 1376.53 276.236  23
   2   6  17 1887.32 232.792  16
   2   6  17 1616.48 224.294   8
   2   6  17 1390.82 271.873  25
  -2   6 -17 1543.23 232.554   9
  -2   6 -17 1143.41 198.281   3
   2   6  18 2766.72 300.480   8
  -2   6 -18 2352.98 282.783   9
  -2   6 -18 2765.68 304.943   3
   2   6  18 2805.55 283.667  16
   2   6  18 2830.13 376.711  25
  -2   6 -18 3211.54 407.691  23
  -2   6 -19-11.9697 78.7628   3
   2   6  19 192.732 130.296  16
  -2   6 -19 186.325 185.814  23
   2   6  19 258.546 110.404   8
  -2   6 -19 241.010 130.865   9
  -2   6 -20 49.3633 95.0784   9
  -2   6 -20 323.647 134.603   3
   2   6  20 84.2639 104.450   8
   2   6  20 145.572 89.6710  16
  -2   6 -21 105.744 104.466   3
   2   6  21-76.3026 106.401  16
   2   6  21-4.14631 93.9542   8
   2   6  22-10.0025 105.705  16
  -2   6 -22 173.952 111.289   3
   2   6  22 246.446 114.997  17
   2   6  22-13.9957 103.373   8
   2   6  23-43.7307 85.5741  17
   2   6  23-55.9802 110.205   8
   2   6  23 97.2338 108.800  16
   2  -6  23-151.511 123.587  11
   2   6  24 139.562 108.314   8
   2   6  24 36.3816 97.0072  17
   2  -6  24-10.8989 90.9440  11
   2   6  24 14.7769 92.1355  16
   2   6  25 109.045 90.8670  17
   2  -6  25 29.8776 78.5529  11
   2   6  25 198.949 122.780   8
   2   6  25 100.239 97.2081  16
   2   6  26 55.1998 84.4323  16
   2   6  26 82.5977 89.2384  17
   2   6  26-2.76203 97.5074   8
   2  -6  26 51.9421 77.0373  11
   2   6  27 3.54488 70.9933  17
   2  -6  27-49.5141 76.9088  11
   2   6  27-145.591 108.572   8
   2  -6  28 54.9353 65.9335  11
   2   6  28-37.5376 61.2221  21
   2   6  28 150.882 75.2927  17
   2  -6  29-34.0453 58.4060  11
   2   6  29-129.917 62.4825  17
   2   6  29-76.6680 77.4959   6
   2   6  30-20.9970 59.9517   6
  -2  -8  31-93.7075 53.7787  11
  -2   8  31 2.10356 51.1773   6
  -2  -8  30 17.6173 65.1000  11
  -2   8  30 94.9638 74.6566   6
  -2   8  30 112.298 77.9869   8
  -2   8  29 18.0313 75.8728   8
  -2  -8  29 3.95523 70.9396  11
  -2   8  29 52.1023 75.1086   6
  -2   8  28-12.3617 91.1888   6
   2   8 -28-37.0690 69.0268   3
  -2   8  28 154.053 101.330   8
  -2   8  28 26.6123 61.9374  16
  -2  -8  28 101.965 79.7054  11
  -2   8  27 87.8872 97.9786   6
   2   8 -27 103.206 100.470   3
  -2   8  27 138.140 85.6849  16
  -2  -8  27 147.673 105.369  11
  -2   8  27 104.038 100.105   8
  -2   8  26 126.152 100.190   8
   2   8 -26 65.9921 89.2797   3
  -2   8  26 145.431 85.6853  16
  -2   8  25 652.109 141.612  16
   2   8 -25 526.416 148.248   3
  -2   8  25 516.653 157.989   8
   2   8 -24-96.3506 109.837   3
  -2   8  24 172.426 102.340  16
  -2   8  24 22.0812 104.355   8
  -2   8  23-3.45690 103.915  16
   2   8 -23-43.5157 112.633   3
  -2   8  23 31.0694 99.1986   8
   2   8 -23 9.08273 103.304   9
   2   8 -22 645.097 187.247   3
  -2   8  22 474.108 168.191   8
  -2   8  22 524.670 166.963  16
   2   8 -22 682.748 162.749   9
   2   8 -21 661.701 173.072   3
  -2   8  21 712.772 180.640   8
   2   8 -21 439.583 130.300   9
  -2   8  20 618.132 174.375   8
   2   8 -20 549.279 164.312   9
  -2   8  19 541.059 191.059  25
   2   8 -19 334.162 137.136   9
  -2   8  19 416.898 156.963   8
  -2   8  18 144.563 166.623  25
   2   8 -18 40.1889 118.006  23
  -2   8  18 143.994 128.975   8
   2   8 -18-314.825 130.086   9
  -2   8  17 177.666 109.204   8
   2   8 -17 12.4995 100.597   9
  -2   8  17 88.0065 127.072  25
   2   8 -17 197.372 155.509  23
   2   8 -16 932.393 222.758  23
  -2   8  16 563.418 188.650  25
   2   8 -16 741.502 165.694   9
  -2   8  16 528.382 157.020   8
   2   8 -15 313.499 129.534   9
   2   8 -15 323.152 143.107  23
  -2   8  15 290.648 131.850   8
  -2   8  15-19.5668 101.141  25
  -2   8  14 1233.84 230.626  25
   2   8 -14 1185.88 245.979  23
  -2   8  14 1322.08 203.856   8
  -2   8  13 5733.23 452.671  25
   2   8 -13 5461.15 462.814  23
   2   8 -12 68.5784 109.035  23
  -2   8  12 92.6813 101.251  25
   2   8 -11 821.927 196.529  23
  -2   8  11 1180.22 212.803  26
  -2   8  11 1105.35 206.276  25
  -2   8  10 1502.94 224.150  26
   2   8 -10 1770.41 250.293  23
  -2   8  10 1502.37 218.589  25
   2   8  -9 7466.99 479.633  23
  -2   8   9 7513.74 458.894  26
  -2   8   8 776.895 165.950  26
  -2   8   8 900.784 162.342  25
   2  -8  -8 894.540 166.603  24
   2   8  -8 779.827 173.959  23
   2   8  -7 1576.70 216.629  23
   2  -8  -7 1876.88 217.886  24
  -2   8   7 1617.64 221.918  26
  -2   8   7 1597.35 193.612  25
   2  -8  -6 75.1649 94.3020  24
  -2   8   6 169.800 110.029  26
   2   8  -6 164.807 104.400  23
  -2   8   5 20365.1 665.156  23
  -2   8   5 18024.7 680.623  26
   2  -8  -5 18957.4 648.005  24
   2   8  -5 19983.4 685.008  23
  -2   8   4 59.4915 77.3941  23
  -2   8   4-5.20440 94.4147  26
   2   8  -4 30.8826 82.1609  23
  -2   8   3 4764.69 335.693  23
  -2   8   3 4749.18 358.834  26
   2   8  -3 5166.92 332.270  23
   2   8  -2 3655.26 319.989  26
   2   8  -2 4504.96 300.846  23
  -2   8   2 4111.01 314.912  23
  -2   8   1 26760.6 782.517  23
   2   8  -1 25068.1 823.909  26
   2   8   0 610.438 115.034  23
  -2   8   0 544.056 137.689  23
   2   8   0 476.710 145.551  26
  -2   8  -1 1207.44 185.079  23
   2   8   1 1165.61 197.622  26
  -2   8  -2 768.819 153.846  23
   2   8   2 644.088 165.483  26
   2   8   3 2741.51 290.930  26
  -2   8  -3 3203.71 305.762  23
  -2   8  -4 1396.07 208.282  23
   2   8   4 1710.99 199.225  25
   2   8   4 1663.55 235.347  26
   2   8   5 561.124 132.496  25
   2   8   5 474.342 145.286  26
  -2   8  -5 508.738 149.573  23
  -2   8  -6 2310.92 284.034  23
   2   8   6 2394.64 251.052  25
   2   8   6 1906.65 250.817  26
   2   8   7 2140.37 271.073  26
   2   8   7 2201.80 251.507  25
  -2   8  -7 1761.60 249.989  23
  -2   8  -8 643.642 177.370  23
   2   8   8 712.365 165.530  25
   2   8   8 617.801 170.693  26
  -2   8  -9 771.958 203.931  23
   2   8   9 434.230 131.340  25
  -2   8 -10 2906.80 354.541  23
   2   8  10 3447.50 346.290  25
   2   8  11 2755.66 318.873  25
  -2   8 -11 2639.04 343.150  23
  -2   8 -12 875.093 228.596  23
  -2   8 -12 677.726 162.332   3
   2   8  12 704.805 180.314  25
   2   8  13 2136.75 256.552   8
  -2   8 -13 1529.49 282.876  23
  -2   8 -13 1310.45 219.653   3
   2   8  13 1976.54 292.798  25
   2   8  14 252.634 123.967   8
  -2   8 -14 103.694 162.085  23
  -2   8 -14 50.4129 100.837   3
   2   8  15 4347.65 447.236  25
   2   8  15 4453.44 363.974   8
  -2   8 -15 4654.53 476.142  23
  -2   8 -15 4010.41 360.956   3
   2   8  16-20.7364 118.622   8
  -2   8 -16 84.3599 100.944   3
   2   8  16 530.261 193.487  25
  -2   8 -16 539.961 180.352  23
   2   8  17 95.0367 113.783   8
  -2   8 -17-11.4184 106.140   3
   2   8  18 837.055 176.933   8
  -2   8 -18 623.795 171.897   3
   2   8  19 705.753 166.150   8
  -2   8 -19 448.723 155.323   3
   2   8  20-22.2971 99.9193   8
   2   8  20 167.231 106.784  21
  -2   8 -20-23.1024 102.120   3
   2  -8  21-3.70527 94.1514  11
   2   8  21 186.756 128.064   8
   2   8  21-174.111 105.286  21
  -2   8 -21 54.0847 104.282   3
   2  -8  22-129.675 99.7073  11
   2   8  22 155.515 126.663   8
  -2   8 -22 99.2427 108.835   3
   2   8  22 186.049 97.5026  21
   2   8  23 194.936 94.5991  21
  -2   8 -23 310.828 125.456   3
   2   8  23 103.181 112.877   8
   2  -8  23 201.590 97.0507  11
  -2   8 -24 54.4512 104.372   3
   2   8  24 228.060 117.382   8
   2  -8  24 80.4582 98.5615  11
   2   8  24 46.6653 92.3276   6
   2  -8  25-68.1583 94.7241  11
   2   8  25 7.78320 75.4292   8
   2   8  25-13.6196 82.7162   6
   2  -8  26-25.0119 72.2152  11
   2   8  26-28.4678 77.9870   6
   2   8  26 117.177 80.4616   8
   2   8  27-2.99363 69.6462   8
   2   8  27-43.0282 80.0472   6
   2  -8  27-39.2537 67.3059  11
   2   8  28-35.8411 68.1778   6
   2  -8  28 17.8941 63.3434  11
   2   8  29 74.6117 51.1650   6
  -2  10  29-24.9676 47.7615   8
  -2 -10  29 31.7431 50.4775  11
  -2 -10  28 15.1818 63.1879  11
  -2  10  28 113.023 72.5204   8
  -2  10  28-2.52119 62.7161   6
  -2 -10  27-39.3160 70.2329  11
  -2  10  27 43.8992 73.8156   8
   2  10 -27 44.0724 73.6799   3
  -2  10  27-12.0901 72.5874   6
  -2  10  26-86.3921 85.5426   8
   2  10 -26 10.9176 83.8236   3
  -2  10  26 40.2055 79.3440   6
  -2 -10  26 10.5653 76.5979  11
  -2 -10  25 165.823 96.6201  11
  -2  10  25 171.509 102.399   8
  -2  10  25-41.9899 88.7729   6
   2  10 -25 65.3815 92.0833   3
   2  10 -24 416.550 130.357   3
  -2 -10  24 142.676 94.4948  11
  -2  10  24 333.058 119.219   6
  -2  10  24 540.139 138.167   8
  -2  10  23 80.3878 87.9972   8
   2  10 -23 119.941 122.310   3
  -2  10  23 87.4404 90.1966   6
   2  10 -22 69.0073 108.752   3
  -2  10  22-7.53804 89.8730   6
  -2  10  22 146.255 122.924   8
   2  10 -21 23.3961 113.812   3
  -2  10  21-69.3181 95.7862   6
  -2  10  21 212.347 108.127   8
  -2  10  20 2197.57 259.745   8
   2  10 -20 1661.25 242.283   3
  -2  10  20 1480.99 224.345   6
  -2  10  19 371.615 143.325   8
  -2  10  19 413.648 137.657   6
   2  10 -19 228.839 128.887   3
   2  10 -18 832.501 179.869   3
  -2  10  18 1089.63 201.965   6
  -2  10  18 1165.24 212.022   8
  -2  10  17 152.537 114.406   6
  -2  10  17 89.3213 115.886   8
   2  10 -17 57.8305 97.2233   3
  -2  10  16-2.31066 132.080   6
  -2  10  16 142.981 119.987   8
   2  10 -16 150.376 94.7349   3
   2  10 -15 454.502 190.080  23
  -2  10  15 184.554 118.711   8
  -2  10  15 502.215 156.479   6
   2  10 -15 160.674 102.022   3
   2  10 -14 1799.27 300.872  23
  -2  10  14 1498.58 225.962   6
  -2  10  14 1737.46 240.015   8
   2  10 -14 1561.74 242.470   3
   2  10 -13 1832.89 248.061   4
   2  10 -13 1455.33 232.005   3
  -2  10  13 1678.70 235.472   8
  -2  10  13 1070.30 197.638   6
   2  10 -13 2078.57 309.895  23
   2  10 -12 16.4506 109.967   3
  -2  10  12 160.684 141.599   5
   2  10 -12 40.7507 125.092  23
   2  10 -12 67.6526 120.689   4
  -2  10  12-183.556 127.939   8
  -2  10  12-177.311 126.185   6
   2  10 -11-60.6728 98.8730   3
   2  10 -11 397.923 143.864   4
   2  10 -11 302.484 142.792  23
  -2  10  11 229.183 121.279   6
  -2  10  11 438.239 177.789  26
  -2  10  11-72.4453 117.683   5
  -2  10  11 35.1465 103.758   8
   2  10 -10 3588.19 343.606   4
  -2  10  10 3192.78 305.231   8
  -2  10  10 3395.45 309.523   6
  -2  10  10 3162.08 362.137  26
   2  10 -10 2988.35 307.730   3
   2  10 -10 3920.49 397.157  23
  -2  10  10 3008.00 309.835   5
   2  10  -9 167.442 101.464   3
  -2  10   9 466.892 138.415   6
  -2  10   9 557.869 147.693   8
  -2  10   9 276.740 105.727   5
   2  10  -9 212.113 126.309   4
  -2  10   9 134.302 132.285  26
   2  10  -9 418.124 152.208  23
  -2  10   8 437.331 166.029  26
   2  10  -8 474.766 168.358  23
  -2  10   8 756.224 153.171   8
   2  10  -8 609.759 173.799   4
  -2  10   8 757.987 167.730   5
  -2  10   7 2777.81 317.866  26
   2  10  -7 2935.81 324.729  23
  -2  10   6 321.431 139.460  26
   2  10  -6-152.915 108.399  23
   2  10  -5 1628.47 258.139  26
  -2  10   5 1575.60 246.563  26
   2  10  -4 4524.84 423.105  26
  -2  10   4 5059.12 425.490  26
  -2  10   3 4149.46 382.741  26
   2  10  -3 4168.91 393.157  26
  -2  10   2 313.180 151.373  26
   2  10  -2 167.055 146.933  26
  -2  10   2 222.142 110.682  23
  -2  10   1 641.463 165.516  23
  -2  10   1 398.030 154.675  26
   2  10  -1 393.855 164.024  26
  -2  10   0 3231.60 323.227  23
  -2  10   0 2706.53 321.648  26
   2  10   0 2816.31 325.526  26
  -2  10  -1 6430.52 464.054  23
   2  10   1 5651.11 458.656  26
  -2  10  -2 555.158 165.180  23
   2  10   2 653.124 180.120  26
   2  10   3 2989.54 340.196  26
  -2  10  -3 3724.74 367.925  23
  -2  10  -4 5946.38 468.157  23
   2  10   4 5354.74 454.998  26
  -2  10  -5 245.772 132.800  23
   2  10   5 89.7424 108.770  26
   2  10   6 6174.31 498.317  26
   2  10   6 6370.91 415.115   6
  -2  10  -6 6774.48 438.666   3
  -2  10  -6 6645.20 509.890  23
  -2  10  -6 6267.67 425.020   4
   2  10   7 1329.33 255.738  26
   2  10   7 874.872 184.903   8
  -2  10  -7 1019.04 222.824  23
   2  10   7 1012.75 183.354   6
   2  10   7 915.750 202.030   5
  -2  10  -7 791.722 187.121   3
  -2  10  -7 690.979 162.896   4
  -2  10  -8 7475.99 461.450   4
  -2  10  -8 6790.30 449.803   3
  -2  10  -8 7296.16 551.500  23
   2  10   8 7165.14 446.724   6
   2  10   8 6969.64 536.272  26
   2  10   8 7322.72 444.638   8
   2  10   8 7727.30 473.250   5
   2  10   9 94.2634 131.583   6
  -2  10  -9-21.8454 111.237  23
   2  10   9 120.234 124.142   8
  -2  10  -9 246.740 163.427   4
   2  10   9 81.2270 111.473   5
  -2  10  -9 268.182 139.879   3
  -2  10 -10 10664.4 694.384  23
   2  10  10 9790.91 530.037   6
  -2  10 -10 10638.6 554.000   4
   2  10  10 11060.2 555.732   5
  -2  10 -10 9702.40 543.502   3
   2  10  10 10318.1 534.863   8
  -2  10 -11 236.000 137.016  23
  -2  10 -11 57.9172 95.1319   3
   2  10  11 138.869 124.981   6
   2  10  11 245.778 131.750   8
  -2  10 -12-76.4245 134.275  23
   2  10  12-30.7354 104.748   6
   2  10  12-177.131 107.016   8
  -2  10 -12 65.8236 113.088   3
  -2  10 -13 1250.65 219.899   3
   2  10  13 1351.13 218.924   8
   2  10  13 1004.42 185.988   6
   2  10  14 846.745 175.868   8
  -2  10 -14 1005.50 205.523   3
   2  10  14 955.677 190.887   6
   2  10  15 18.5261 100.292   6
  -2  10 -15 86.2320 115.390   3
   2  10  15 184.086 104.421   8
   2  10  16 321.801 142.757   8
   2  10  16 272.945 126.064   6
  -2  10 -16 334.796 150.227   3
   2  10  17-64.5481 101.752   6
  -2  10 -17-35.3047 96.6523   3
   2 -10  17 152.032 98.8484  11
   2  10  17-6.12774 102.582   8
   2  10  18 167.694 128.685   8
   2  10  18 82.5535 94.4238   6
  -2  10 -18 218.521 132.369   3
   2 -10  18 73.3472 90.9860  11
  -2  10 -19 134.303 118.788   3
   2  10  19-15.7652 96.1074   6
   2 -10  19-126.867 105.941  11
   2  10  19 56.5595 110.877   8
   2  10  20 98.1165 102.670   8
   2  10  20-31.4624 98.9918   6
  -2  10 -20 28.2146 101.264   3
   2 -10  20 71.0015 92.5867  11
   2  10  21-18.8041 107.528   6
   2 -10  21 8.05947 92.9800  11
  -2  10 -21-111.602 110.319   3
   2  10  21-33.7635 108.814   8
   2  10  22 141.841 104.036   6
  -2  10 -22 30.0780 91.1454   3
   2 -10  22 78.9924 88.1800  11
   2  10  22-52.8213 89.9108   8
   2 -10  23-5.61602 90.2974  11
   2  10  23-3.33136 85.1227   8
   2  10  23-29.1501 81.2390   6
   2 -10  24 360.879 94.9995  11
   2  10  24 280.792 95.8203   8
   2  10  24 151.952 95.9248   6
   2  10  25 20.7063 62.5909   8
   2 -10  25 128.772 78.8517  11
   2  10  25-23.8540 66.7200   6
   2 -10  26 100.144 65.9749  11
   2  10  26 74.0733 67.5880   6
  -2  10 -26 74.5230 63.2357   2
   2 -10  27 19.4787 42.3038  11
   2  10  27-35.9301 46.4037   6
   2  12 -26 30.3702 56.6696   2
  -2  12  26 46.8264 47.3021   8
  -2  12  25 157.465 66.1224   6
  -2  12  25 235.887 80.8652   8
  -2 -12  25 209.659 76.5542  11
  -2 -12  24 215.645 84.6239  11
  -2  12  24 85.6070 74.6701   6
  -2  12  24 20.1261 74.3844   8
   2  12 -24 185.457 92.8785   3
  -2  12  23-17.9691 75.2270   8
  -2 -12  23-71.0250 68.9088  11
  -2  12  23 45.2881 70.0372   6
   2  12 -23 94.7737 78.0353   3
  -2  12  23 122.218 75.8068   7
  -2  12  22-110.448 88.7645   8
  -2 -12  22 140.151 86.4204  11
  -2  12  22-19.0045 75.4218   6
   2  12 -22 93.1990 96.3854   3
  -2  12  21 936.680 156.106   6
  -2  12  21 805.132 156.058   8
   2  12 -21 722.826 158.695   3
  -2 -12  21 645.232 134.161  11
  -2 -12  20 507.068 123.016  11
  -2  12  20 653.458 150.012   8
   2  12 -20 467.217 141.058   3
  -2  12  20 587.055 138.613   6
   2  12 -19 109.974 103.029   3
  -2  12  19 331.257 125.976   8
  -2  12  19 390.356 126.903   6
  -2 -12  19 364.627 116.729  11
   2  12 -18 138.520 123.079   3
  -2  12  18 284.776 125.314   8
  -2  12  18 498.038 142.604   6
  -2  12  17 548.777 156.372   8
  -2  12  17 186.174 104.338   6
   2  12 -17 394.678 134.206   3
  -2  12  16 135.008 106.407   6
   2  12 -16 133.954 118.996   3
  -2  12  16 287.115 127.830   8
   2  12 -15 96.1990 103.986   3
  -2  12  15-33.2771 99.5865   6
  -2  12  15-84.3940 119.291   8
  -2  12  14 317.463 131.205   6
   2  12 -14-38.0230 96.5421   3
   2  12 -14 369.943 140.420   4
  -2  12  14-23.8644 117.371   8
  -2  12  13-8.26011 107.109   8
   2  12 -13 330.707 152.956   4
  -2  12  13 136.505 130.841   6
   2  12 -13 325.308 122.425   3
   2  12 -12-48.2758 126.047   4
   2  12 -12 36.2160 114.725   3
  -2  12  12 339.247 137.024   6
  -2  12  12-41.0248 133.915   8
   2  12 -11 518.266 172.671   4
  -2  12  11 487.959 157.748   8
   2  12 -11 281.374 142.519   3
  -2  12  11 246.217 105.063   6
  -2  12  11 766.372 200.188   5
  -2  12  10 913.731 222.568   5
  -2  12  10 724.279 178.113   8
  -2  12  10 468.421 154.489   6
   2  12 -10 808.029 184.008   3
   2  12 -10 589.101 177.547   4
   2  12  -9 42.8997 88.9110   3
  -2  12   9 193.542 147.112   5
  -2  12   9 192.231 132.903   8
   2  12  -9 140.423 127.703   4
  -2  12   9 8.86476 99.3764   6
   2  12  -8 305.530 137.165   4
  -2  12   8 222.606 138.469   5
  -2  12   8 118.582 105.847   8
   2  12  -8 397.958 129.486   3
  -2  12   8 175.127 116.973   6
   2  12  -7 633.206 212.884  26
  -2  12   7 435.930 146.648   5
   2  12  -7 514.208 168.231   4
  -2  12   7 398.720 159.830   6
  -2  12   7 601.943 175.943  26
   2  12  -7 532.028 144.827   3
  -2  12   7 479.862 142.693   8
  -2  12   6 40.9406 134.280   5
   2  12  -6 155.929 138.241   4
   2  12  -6 62.7184 122.661  26
  -2  12   6 87.5206 109.611   8
  -2  12   6 68.3796 140.635  26
   2  12  -6 178.069 105.866   3
  -2  12   5 2691.78 297.788   4
  -2  12   5 2664.38 310.347   5
  -2  12   5 2623.14 294.531   8
  -2  12   5 3096.20 375.308  26
   2  12  -5 2557.18 305.707   4
   2  12  -5 2880.78 373.831  26
  -2  12   4 152.676 136.528  26
   2  12  -4 168.317 164.574  26
  -2  12   4 199.184 138.293   4
  -2  12   4 145.438 141.564   5
  -2  12   4 19.7849 125.280   8
   2  12  -4 366.727 177.810   4
   2  12  -4 295.153 150.646  21
   2  12  -3 387.913 154.705  21
  -2  12   3 254.399 145.264   5
  -2  12   3 544.316 178.114   4
  -2  12   3 507.941 209.990  26
  -2  12   3 301.501 126.717   8
   2  12  -3 162.750 120.567   7
   2  12  -3 440.172 171.682   4
   2  12  -3 277.873 113.837  26
   2  12  -2-165.612 132.181  21
   2  12  -2-105.086 139.622  26
  -2  12   2 409.738 156.753   4
  -2  12   2-121.354 140.483  26
   2  12  -2 249.540 157.648   4
  -2  12   2 156.997 138.953   5
   2  12  -1 2995.40 291.488   8
  -2  12   1 3156.37 339.165   5
   2  12  -1 3390.56 407.915  26
   2  12  -1 2928.05 319.886   4
   2  12  -1 2807.59 277.573  21
  -2  12   1 3329.18 339.069   4
  -2  12   1 2348.92 350.791  26
  -2  12   0 1052.83 209.433   5
  -2  12   0 1405.17 242.259   4
   2  12   0 1588.43 286.144  26
   2  12   0 1233.25 216.587   4
   2  12   0 1223.12 201.288   8
  -2  12   0 1019.94 230.411  26
  -2  12  -1 954.445 245.574  26
  -2  12  -1 1096.52 212.988   5
   2  12   1 1429.25 216.761   8
  -2  12  -1 1172.07 221.368   4
   2  12   1 1128.24 251.939  26
   2  12   1 900.291 198.522   5
  -2  12  -1 971.218 186.619   2
   2  12   1 1192.70 229.062   4
  -2  12  -2 147.967 130.497   5
   2  12   2-26.3054 96.9212   8
  -2  12  -2 136.055 141.629   2
   2  12   2-208.015 145.864  26
  -2  12  -2 69.8802 125.929   4
   2  12   2 76.4472 130.068   5
  -2  12  -2-195.570 148.934  26
   2  12   2 80.7303 115.641   4
   2  12   3 5204.42 418.185   5
  -2  12  -3 5306.47 415.793   4
   2  12   3 5271.41 489.894  26
  -2  12  -3 5385.38 495.517  26
  -2  12  -3 5453.52 431.511   5
   2  12   3 5451.97 390.380   8
  -2  12  -3 6224.46 413.094   2
   2  12   3 5159.59 401.052   4
   2  12   4 1098.75 208.613   4
  -2  12  -4 1149.73 219.497   5
  -2  12  -4 1464.31 240.140   4
   2  12   4 1576.96 291.617  26
  -2  12  -4 1101.06 191.359   2
   2  12   4 943.565 202.570   5
   2  12   4 1059.36 194.434   8
  -2  12  -4 1434.01 282.077  26
   2  12   4 1012.47 187.154   6
  -2  12  -5 335.260 164.040   4
   2  12   5 222.501 142.219   6
  -2  12  -5-203.752 149.642   5
   2  12   5 128.167 125.538   8
   2  12   5 177.854 200.536  26
   2  12   5 21.7938 145.491   5
   2  12   5 109.499 144.090   4
  -2  12  -5 56.1652 96.3100   3
  -2  12  -5 38.0237 110.896  26
  -2  12  -5 111.150 94.9049   2
  -2  12  -6-70.3111 120.109   5
   2  12   6 8.19556 118.040   6
  -2  12  -6 82.8835 126.898   4
  -2  12  -6 146.360 116.573   2
   2  12   6 46.3260 124.879   5
  -2  12  -6-11.6534 109.617   3
   2  12   6-106.447 104.157   8
   2  12   6-94.1699 115.940   4
   2  12   7 186.172 110.894   8
   2  12   7 251.141 170.788   5
  -2  12  -7 238.048 106.634   3
  -2  12  -7 199.816 122.622   5
  -2  12  -7 441.373 151.920   4
   2  12   7 290.398 135.521   6
   2  12   7 271.698 147.308   4
   2  12   8 824.800 177.334   8
  -2  12  -8 983.332 186.163   3
  -2  12  -8 1052.94 210.738   5
   2  12   8 1212.32 219.049   4
   2  12   8 927.385 197.599   6
   2  12   8 946.929 218.065   5
   2  12   9 1029.06 206.023   5
  -2  12  -9 932.611 186.901   3
  -2  12  -9 714.441 179.479   5
   2  12   9 805.644 176.444   8
   2  12   9 779.482 195.270   6
   2  12  10 141.484 129.117   8
  -2  12 -10 117.856 128.966   5
  -2  12 -10 112.881 111.073   3
   2  12  10 147.932 129.194   6
   2  12  10 87.1633 115.914   5
   2  12  11 491.728 158.365   6
   2  12  11 393.575 133.086   8
  -2  12 -11 806.857 174.835   5
  -2  12 -11 629.940 167.820   3
   2  12  12 352.968 139.114   8
   2  12  12 299.116 131.500   6
  -2  12 -12 523.631 158.771   3
   2 -12  13 581.141 138.906  11
   2  12  13 342.828 138.274   8
  -2  12 -13 317.526 155.868   3
   2  12  13 171.046 126.968   6
   2 -12  14 184.919 94.9167  11
   2  12  14 180.600 112.909   8
   2  12  14 184.822 116.246   6
  -2  12 -14 431.800 136.508   3
   2  12  15 674.262 166.454   6
   2  12  15 658.780 159.438   8
   2 -12  15 522.704 132.980  11
  -2  12 -15 625.594 152.944   3
   2  12  16-69.7325 95.7082   6
   2  12  16 75.5574 105.260   8
   2 -12  16-37.8966 92.4969  11
  -2  12 -16 62.8976 104.078   3
   2 -12  17 121.391 98.2633  11
  -2  12 -17 131.913 108.749   3
   2  12  17 85.7496 102.601   6
   2  12  17-22.1881 88.5042   8
   2  12  18 13.5525 93.1704   8
   2  12  18 65.3028 93.3658   6
   2  12  18-74.5758 104.201   7
   2 -12  18-102.360 93.5484  11
  -2  12 -18-15.1401 87.3239   3
   2  12  19 41.8215 83.0528   7
   2  12  19 145.614 102.562   6
   2 -12  19 101.087 86.0814  11
   2  12  19 312.485 111.472   8
   2  12  20 41.2826 79.3087   8
   2  12  20 90.4573 84.2098   6
   2 -12  20-1.63641 76.7821  11
   2  12  20 69.2572 75.5698   7
   2  12  21-8.18868 68.7539   8
   2 -12  21-74.4243 80.0658  11
   2  12  21 88.0160 80.8722   6
  -2  12 -21 72.4300 89.2325   2
   2  12  22-4.32927 61.1077   8
   2  12  22-68.0989 74.0863   6
   2 -12  22 4.99434 62.4569  11
   2 -12  23 116.295 66.9956  11
  -2  12 -23 53.7960 71.7482   2
   2  12  23-12.8201 61.4528   6
  -2  12 -24 229.820 69.4508   2
  -2  14  21 108.467 56.0382   8
   2  14 -21 117.098 71.5269   2
  -2  14  21 43.2887 59.3695   7
   2  14 -20 100.821 72.4245   2
  -2  14  20-53.9213 73.0474   7
  -2  14  20 54.4117 69.7562   8
  -2  14  19 384.301 105.964   8
  -2  14  19 287.453 102.971   7
   2  14 -19 370.798 104.827   2
  -2  14  18 28.0950 81.1750   8
   2  14 -18-21.6687 74.5023   2
   2  14 -17 75.7064 84.8939   2
  -2  14  17 34.9761 77.8182   8
  -2  14  16-39.0788 84.6740   8
   2  14 -16 74.6117 86.0681   5
   2  14 -16 32.9048 78.6127   2
   2  14 -15 266.546 113.874   5
   2  14 -15 261.178 110.747   3
   2  14 -15 177.550 103.702   2
  -2  14  15 255.163 115.305   8
   2  14 -14-12.6627 102.170   5
  -2  14  14 138.377 93.7320   8
   2  14 -14 159.827 107.614   2
   2  14 -14 258.571 118.884   3
   2  14 -13 122.622 113.748   5
   2  14 -13 96.3160 88.6272   2
   2  14 -13 382.309 119.945   3
  -2  14  13 51.0509 94.4348   8
   2  14 -12 581.854 147.724   3
   2  14 -12 633.971 157.695   5
  -2  14  12 585.517 147.182   8
   2  14 -12 576.012 135.033   2
  -2  14  11 107.121 107.839   8
   2  14 -11 49.1390 114.914   5
   2  14 -11-12.6728 89.7522   2
   2  14 -11 259.386 105.751   3
   2  14 -10 1285.51 217.590   5
  -2  14  10 1223.18 201.054   8
   2  14 -10 1288.81 180.321   2
   2  14 -10 1245.18 211.266   4
   2  14  -9 955.613 203.776   5
  -2  14   9 1126.16 192.661   8
   2  14  -9 1246.47 215.188   4
  -2  14   8 292.833 128.540   8
   2  14  -8 160.235 125.780   5
   2  14  -8 224.190 143.108   4
  -2  14   8 223.056 153.053   5
  -2  14   7 1115.09 218.683   5
   2  14  -7 1272.92 220.950   4
  -2  14   7 909.469 180.792   8
   2  14  -7 862.187 194.083   5
   2  14  -6 61.4414 136.959   4
   2  14  -6 147.266 139.379   5
   2  14  -6 11.4484 85.5344   8
  -2  14   6 288.219 148.909   5
  -2  14   6-15.0367 109.789   8
   2  14  -5 5733.17 424.696   4
  -2  14   5 5661.91 427.721   5
   2  14  -5 6050.05 393.160   8
   2  14  -5 5169.23 411.333   5
  -2  14   5 5617.35 397.814   8
   2  14  -4-211.189 110.741   8
  -2  14   4 116.457 119.581   5
   2  14  -4 70.4980 115.940   4
  -2  14   4 99.6954 142.739   8
   2  14  -4 120.154 125.619   5
  -2  14   3 211.283 109.655   8
   2  14  -3-109.838 108.452   8
  -2  14   3 146.180 145.362   5
   2  14  -3 119.026 132.557   4
   2  14  -3-21.5449 112.092   5
   2  14  -2 224.945 141.242   5
   2  14  -2 395.887 164.228   4
  -2  14   2 359.328 136.395   5
   2  14  -2 18.9838 96.4951   8
  -2  14   2 225.725 133.994   8
   2  14  -2 241.509 115.741   7
  -2  14   1 957.452 200.323   5
   2  14  -1 1169.86 222.735   4
   2  14  -1 1084.82 194.864   7
   2  14  -1 763.240 192.962   5
   2  14  -1 971.109 176.647   8
  -2  14   1 959.980 192.914   8
  -2  14   0-61.0041 128.529   8
  -2  14   0 110.063 128.652   5
   2  14   0 125.838 129.738   7
   2  14   0-91.7851 136.934   5
   2  14   0 100.467 129.368   4
   2  14   0-253.760 131.027   8
   2  14   1 2492.02 257.323   8
   2  14   1 2608.89 290.663   4
  -2  14  -1 2383.62 265.735   8
   2  14   1 2081.58 279.186   5
  -2  14  -1 2160.48 286.783   5
   2  14   1 2634.22 284.826   7
   2  14   2 391.075 144.449   4
   2  14   2 45.0980 121.370   5
  -2  14  -2 180.337 114.685   5
   2  14   2 60.3651 113.194   7
   2  14   2 248.736 114.567   8
   2  14   3 66.9373 113.451   4
  -2  14  -3 109.747 146.005   5
   2  14   3-14.6276 111.927   5
   2  14   3 109.693 97.4483   8
  -2  14  -3 190.317 114.227   2
   2  14   3 68.6364 105.998   7
   2  14   4-81.5022 101.248   8
   2  14   4-61.7174 120.609   5
  -2  14  -4-5.79226 101.938   2
  -2  14  -4 144.360 121.557   5
   2  14   5-162.334 120.648   5
   2  14   5 67.0875 106.608   8
  -2  14  -5 6.00786 113.985   5
  -2  14  -5-253.336 121.123   2
   2  14   6 135.775 130.268   5
  -2  14  -6 158.455 129.143   5
  -2  14  -6 238.901 123.785   2
   2  14   6-12.8199 94.9577   8
   2  14   7-148.897 102.311   8
  -2  14  -7-41.5681 111.404   5
  -2  14  -7 37.9494 93.8959   2
   2  14   7 120.276 110.196   5
   2  14   8-278.734 112.950   8
  -2  14  -8 42.4839 105.525   2
  -2  14  -8-39.4430 114.009   5
   2  14   8 115.311 108.423   5
   2  14   9 47.4320 87.0356   8
  -2  14  -9 91.7487 109.922   5
  -2  14  -9-61.4685 95.9891   2
  -2  14 -10-108.370 112.205   2
  -2  14 -10 174.949 123.219   5
   2  14  10 218.999 106.536   8
   2  14  11-108.894 114.261   7
   2  14  11 114.894 95.5209   8
  -2  14 -11-190.997 116.261   2
  -2  14 -11 54.3572 99.9660   5
   2  14  12 30.7533 87.1044   8
  -2  14 -12 32.4920 92.7749   2
   2  14  12-66.7440 108.343   7
  -2  14 -13 331.872 118.388   2
   2  14  13 335.431 111.946   8
   2  14  13 197.289 96.3646   7
  -2  14 -14 81.5314 87.6798   2
   2  14  14 65.2147 94.4300   7
   2  14  14 108.298 83.7065   8
   2  14  15 1384.61 165.191   8
   2  14  15 1292.03 175.522   7
  -2  14 -15 1317.66 177.401   2
  -2  14 -16 93.8558 84.3775   2
   2  14  16 102.788 75.6079   8
   2  14  16 42.6067 82.3949   7
   2  14  17 97.0188 79.4065   7
  -2  14 -17-55.7403 81.4496   2
  -2  14 -18 223.959 99.3300   2
   2  14  18 136.496 73.0816   7
  -2  14 -19 328.655 89.3171   2
  -2  14 -20 48.8746 52.0282   2
  -2  16  16 8.45941 55.8261   7
  -2  16  15 15.7774 63.8424   7
  -2  16  14 173.378 68.2405   8
  -2  16  14 176.931 82.4811   7
  -2  16  13 118.923 84.8442   7
   2  16 -13 51.5219 70.8207   5
  -2  16  13-14.0854 59.0238   8
  -2  16  12 275.891 87.5990   8
   2  16 -12 108.938 75.2104   5
  -2  16  12 30.1137 73.7379   7
   2  16 -11 130.398 91.5712   5
  -2  16  11 308.410 95.9335   8
  -2  16  11 144.993 95.2940   7
   2  16 -10 752.401 154.718   5
  -2  16  10 711.197 130.070   8
  -2  16  10 495.801 117.848   7
  -2  16   9-34.5408 74.8523   8
   2  16  -9 184.766 118.196   5
  -2  16   9-29.9890 82.1843   7
   2  16  -8-40.9532 98.6698   5
  -2  16   8 41.7459 83.5658   7
  -2  16   8 158.134 92.9527   8
  -2  16   7 208.054 88.8847   8
   2  16  -7 325.811 121.664   5
  -2  16   7 27.9674 86.7220   7
   2  16  -6 14.9692 100.564   5
  -2  16   6-23.3374 87.1778   8
  -2  16   6 38.0584 79.2726   7
  -2  16   5 418.643 113.251   7
   2  16  -5 591.689 143.655   5
  -2  16   5 805.400 149.761   8
  -2  16   4 525.304 158.434   5
  -2  16   4 372.269 102.172   7
  -2  16   4 591.874 129.537   8
   2  16  -4 284.825 127.627   5
  -2  16   3 65.3584 77.2287   8
   2  16  -3 116.643 112.766   5
  -2  16   3 197.196 93.2959   7
  -2  16   3 232.532 128.135   5
  -2  16   2 159.244 116.800   5
   2  16  -2 16.7106 96.5136   5
  -2  16   2 85.2675 82.0992   8
  -2  16   1-144.731 101.336   8
  -2  16   1 167.587 124.816   5
   2  16  -1 100.974 112.901   5
  -2  16   0 601.643 151.175   5
   2  16   0 1082.55 184.879   5
   2  16   0 884.999 144.347   7
  -2  16   0 621.987 124.283   8
   2  16   1 629.281 151.165   5
  -2  16  -1 585.872 124.370   8
  -2  16  -1 613.554 157.872   5
   2  16   1 815.319 141.304   7
   2  16   2 342.784 126.280   5
   2  16   2 245.074 97.0070   7
  -2  16  -2 339.317 105.621   8
  -2  16  -2 487.723 146.546   5
   2  16   3 296.750 125.039   5
  -2  16  -3 95.9787 83.4157   8
  -2  16  -3 139.421 120.817   5
   2  16   3 144.171 94.6833   7
  -2  16  -4 364.602 106.552   8
   2  16   4 502.171 126.463   7
  -2  16  -4 497.510 146.364   5
   2  16   4 509.864 142.969   5
  -2  16  -5 0.71268 77.1577   8
  -2  16  -5-33.2939 100.054   5
   2  16   5 103.149 86.9860   7
   2  16   6 450.778 124.504   7
  -2  16  -6 564.046 122.115   8
  -2  16  -6 577.001 141.617   5
  -2  16  -7 475.655 130.078   5
   2  16   7 217.980 99.0676   7
  -2  16  -7 364.299 97.6176   8
  -2  16  -8 249.860 85.1244   8
  -2  16  -8 195.316 101.473   5
   2  16   8-9.74413 74.4061   7
  -2  16  -9 9.54352 77.4900   5
  -2  16  -9 135.522 62.6133   8
  -2  16  -9-108.608 73.7854   2
   2  16   9-75.6398 75.5534   7
  -2  16 -10 188.009 73.1658   2
   2  16  10 271.370 99.5892   7
  -2  16 -10 315.907 83.6964   8
  -2  16 -11 185.402 81.2030   2
   2  16  11 116.656 83.4365   7
  -2  16 -11 237.537 70.0607   8
   2  16  12-7.85005 70.0345   7
   2  16  13 112.849 74.2702   7
   2  16  14-3.86214 57.8603   7
  -3   1  35-31.4044 51.0686  17
  -3  -1  35-28.4744 54.5158  17
  -3   1  34 50.9925 73.5711  17
  -3  -1  34-126.702 75.2589  17
  -3   1  33 136.594 95.6114  16
  -3  -1  33-75.9564 76.6490  17
  -3   1  33-4.18095 74.0274  17
  -3  -1  32 487.071 132.566  16
  -3   1  32 262.026 109.046  16
  -3   1  31 169.707 114.377  16
  -3  -1  31 81.3380 100.086  16
  -3  -1  30 701.684 158.810  16
   3   1 -30 434.551 128.534   9
  -3   1  30 380.643 132.891  16
  -3  -1  29 135.671 119.934  16
  -3   1  29 42.5065 95.3321  16
   3   1 -28 1879.93 238.557   9
  -3  -1  28 1882.21 250.171  16
  -3   1  28 1940.17 259.510  16
   3   1 -27 74.6072 92.6326   9
  -3   1  27-86.9821 116.147   8
  -3   1  27 65.4673 108.600  16
  -3  -1  27-188.472 117.548  16
   3   1 -26 105.077 95.1648   9
  -3   1  26 166.318 109.463  16
  -3   1  26 25.1950 118.272   8
  -3  -1  26-19.7401 108.074  16
  -3   1  25-206.831 101.812  16
  -3   1  25 47.8848 105.567   8
   3   1 -25 52.6286 100.675   9
  -3  -1  25 17.3322 117.864  16
  -3  -1  24 312.807 136.186   8
  -3   1  24 207.835 170.543  25
   3  -1 -24 165.595 161.769  23
  -3   1  24 505.183 156.816  16
  -3   1  24 373.608 155.929   8
   3   1 -24 519.074 229.968  23
   3   1 -24 328.656 139.560   9
  -3  -1  24 527.547 166.565  16
  -3  -1  23 3897.96 336.756   8
  -3   1  23 3622.25 335.464   8
  -3  -1  23 3499.08 319.067  16
  -3   1  23 4095.57 429.436  25
   3   1 -23 3536.69 401.390  23
   3  -1 -23 4175.97 433.249  23
   3   1 -23 3683.17 321.043   9
  -3  -1  23 4158.03 418.006  25
  -3  -1  22 155.871 90.7311   8
  -3   1  22 261.604 140.017  25
   3   1 -22 52.7029 78.3338   9
  -3   1  22 43.0945 105.136   8
   3  -1 -22-8.08554 102.659  23
  -3  -1  22 115.393 108.824  25
   3   1 -22-90.7388 123.897  23
  -3   1  22 35.3888 124.319  15
  -3   1  21 2192.45 318.035  25
   3   1 -21 2182.20 307.966  23
  -3  -1  21 2412.32 309.223  25
  -3   1  20 571.144 174.651  25
   3   1 -20 273.395 136.714  23
  -3  -1  20 548.371 172.397  25
  -3   1  19 6470.01 483.737  25
  -3  -1  19 7053.42 482.765  25
  -3   1  18 2350.51 287.598  25
  -3  -1  18 2878.77 304.431  25
  -3   1  17 922.582 187.024  25
  -3  -1  17 734.726 166.893  25
  -3   1  16 850.613 178.318  25
  -3  -1  16 1178.86 191.666  25
  -3  -1  15 7332.80 423.416  25
  -3   1  15 7043.18 436.170  25
  -3   1  14 1781.25 227.508  25
  -3  -1  14 1662.72 200.438  25
  -3   1  13 7513.87 412.395  25
  -3  -1  13 8233.67 404.393  25
  -3  -1  12 7205.45 393.927  13
  -3  -1  12 7408.17 371.938  25
  -3   1  12 6969.31 386.393  25
  -3   1  11 320.112 111.968  25
  -3  -1  11 230.391 103.492  25
  -3  -1  11 236.863 109.555  13
  -3   1  10 1805.36 168.892  13
  -3  -1  10 1711.31 174.052  25
  -3   1  10 1839.44 191.395  25
  -3  -1  10 1872.99 190.689  13
  -3   1   9 4043.06 223.375  13
  -3   1   9 4205.24 261.957  25
  -3  -1   9 4069.71 237.959  25
  -3  -1   9 3988.23 253.060  13
  -3  -1   8 51299.4 815.886  13
  -3  -1   8 54194.9 788.764  25
  -3   1   8 54328.6 856.856  25
  -3   1   8 54152.2 718.276  13
  -3  -1   8 51238.4 790.525   1
  -3  -1   7 9277.60 330.458  13
  -3  -1   7 10153.3 333.393   1
  -3   1   7 9595.71 347.391  25
  -3   1   7 9659.83 285.657  13
   3  -1  -6 14875.4 370.269  24
  -3   1   6 15970.9 411.241   1
  -3  -1   6 15624.8 375.126   1
  -3  -1   5 922.560 98.6355   1
   3  -1  -5 1148.06 109.938  24
  -3   1   5 911.804 108.521   1
   3  -1  -4 11187.3 282.152  24
  -3  -1   4 10764.5 269.201   1
  -3   1   4 10834.8 146.354  26
  -3   1   4 10329.2 277.780   1
  -3   1   3 81721.2 722.322  23
   3   1  -3 83653.3 554.640  26
  -3  -1   3 83334.0 702.175   1
   3   1  -2 18999.1 278.348  26
  -3  -1   2 19069.5 323.561   1
  -3   1   2 18343.3 334.950  23
  -3   1   1 49823.7 485.942   1
   3   1  -1 46946.5 486.685  26
  -3  -1   1 47092.3 514.898   1
  -3   1   1 49438.9 531.720  23
   3   1  -1 49822.9 292.803  24
  -3   1   0 2634.55 115.416   1
  -3   1   0 2301.56 126.747  23
   3   1   0 2207.07 120.993  26
   3   1   0 2360.98 123.839  25
  -3   1  -1 7547.30 229.215  23
   3   1   1 7511.68 235.644  25
  -3  -1  -1 7141.64 117.224  23
  -3   1  -1 7669.42 201.771   1
   3   1   2 1118.92 104.607  25
  -3   1  -2 869.567 98.9178  23
  -3  -1  -2 926.757 58.0168  23
   3  -1   2 950.564 91.8845  25
   3  -1   3 331.367 73.3215  25
  -3  -1  -3 378.553 51.4957  23
  -3   1  -3 493.260 88.7101  23
   3   1   3 251.016 76.4022  25
  -3   1  -4 56384.6 737.501  23
  -3  -1  -4 56808.7 561.294  23
   3  -1   4 55764.2 701.046  25
   3   1   4 56006.7 784.107  25
   3  -1   5 994110. 3163.46  25
  -3  -1  -5 999999. 2636.63  23
  -3   1  -5 996775. 3278.93  23
  -3   1  -6 37427.6 676.249  23
  -3  -1  -6 39651.0 582.006  23
   3  -1   6 37687.4 663.679  25
   3   1   6 39197.4 744.367  25
  -3   1  -7 1211.23 141.839  23
   3  -1   7 1112.79 138.415  25
  -3  -1  -7 1041.32 116.423  23
   3   1   7 1014.96 142.250  25
   3   1   8 2533.59 222.434  25
  -3  -1  -8 2787.95 188.960  23
  -3   1  -8 2695.04 213.461  23
   3  -1   8 2877.54 216.184  25
  -3   1  -9 3972.31 266.709  23
   3  -1   9 4262.53 274.509  25
  -3  -1  -9 4087.91 240.376  23
   3   1   9 4412.87 300.530  25
   3  -1  10 47559.2 939.425  25
  -3  -1 -10 49693.8 865.678  23
  -3   1 -10 47670.3 943.224  23
   3   1  10 47021.6 994.567  25
   3   1  11 2102.46 234.098  25
  -3  -1 -11 2168.63 201.064  23
  -3   1 -11 2109.50 226.656  23
   3  -1  11 2380.80 233.813  25
   3  -1  12 6459.22 386.200  25
   3   1  12 5753.77 391.637  25
  -3   1 -12 5983.26 374.655  23
  -3  -1 -12 6060.67 346.183  23
   3  -1  13 1053.50 181.212  25
  -3  -1 -13 1018.25 161.652  23
  -3   1 -13 771.986 158.840  23
   3   1  13 850.969 172.398  25
   3   1  14 1570.88 229.584  25
  -3   1 -14 1565.62 219.185  23
  -3  -1 -14 1804.15 216.769  23
   3  -1  14 1518.77 213.798  25
   3  -1  15 4512.64 371.033  25
  -3   1 -15 4324.81 367.191  23
  -3  -1 -15 4638.22 349.523  23
   3   1  15 4466.54 392.575  25
   3  -1  16 3586.88 346.492  25
  -3   1 -16 3906.61 362.105  23
   3   1  16 3621.56 364.367  25
   3  -1  17-72.5654 101.418  25
  -3   1 -17-79.3960 109.235  23
   3   1  17 150.527 136.441  25
   3   1  18 253.846 110.381  16
   3  -1  18 66.3962 106.309  25
   3   1  18 292.230 134.109   8
   3  -1  18 176.205 97.8258   8
   3   1  18 441.626 184.998  25
   3  -1  18 530.391 140.706  16
   3   1  19 692.417 166.058   8
   3   1  19 992.110 196.869  16
   3  -1  19 1023.50 218.908  25
   3   1  19 828.327 211.508  25
   3  -1  19 711.188 171.509  16
   3   1  20 762.544 185.169   8
   3   1  20 1103.81 205.638  16
   3  -1  20 1209.05 210.710  16
   3   1  20 1060.25 239.415  25
   3  -1  20 1120.14 177.750  11
   3   1  21 17.7949 105.164   8
   3   1  21 255.822 156.183  25
   3   1  21 151.265 92.6604  16
   3  -1  21 137.684 96.9874  16
   3   1  22 311.868 125.402   8
   3  -1  22 487.150 160.515  16
   3   1  22 459.623 158.415  16
   3  -1  23-165.340 106.346  16
   3   1  23-46.8150 119.325  16
   3  -1  24-1.17930 107.932  16
   3   1  24 108.607 121.416  16
   3  -1  25 308.461 121.803  17
   3  -1  25 156.620 107.852  16
   3   1  25 323.751 146.906  16
   3   1  25 46.3278 106.452  17
   3  -1  26 10.8495 91.9973  17
   3   1  26-43.9771 100.485  16
   3   1  26 75.5643 84.4331  17
   3   1  27-49.1164 93.2957  17
   3  -1  27-65.4642 107.172  17
   3   1  28 5.78375 97.6308  17
   3  -1  28-0.81610 98.0101  17
   3   1  29 213.608 99.7136  17
   3  -1  29 182.766 100.044  17
   3  -1  30 30.7797 72.2102  17
   3   1  30 6.97116 67.1329  17
   3  -1  31 94.6583 74.3662  17
   3   1  31 31.9175 61.5986  17
   3   1  32 25.6824 51.7288  17
  -3   3  34 11.2291 54.7884  17
  -3  -3  34 9.29439 49.4355  17
  -3   3  33-43.1853 71.0261  16
  -3   3  33-183.192 83.6186  17
  -3  -3  33-58.8972 64.2494  17
  -3   3  32-9.13830 79.7998  16
  -3  -3  32 143.049 87.6684  17
  -3   3  32 29.4725 75.7315  17
  -3  -3  31-16.1105 81.9151  17
  -3   3  31 15.3400 88.6803  16
  -3   3  30-181.502 106.036  16
  -3  -3  30 18.3486 76.8631  11
  -3  -3  30 92.6546 95.2532  16
   3   3 -29 59.4447 89.4654   9
  -3  -3  29-129.046 101.364  16
  -3   3  29 87.3248 104.101   8
  -3   3  29 28.7436 102.472  16
  -3  -3  28-254.340 120.721  16
   3   3 -28-104.836 116.817   9
  -3   3  28 65.0993 105.143  16
  -3   3  28-24.7685 103.871   8
  -3  -3  27-77.3208 136.242  16
  -3   3  27-8.21327 105.171   8
   3   3 -27 153.169 115.039   9
  -3   3  27 18.2892 91.3866  16
  -3   3  26 235.921 137.350   8
  -3   3  26 63.9947 114.406  16
  -3  -3  26 266.493 126.766  16
   3   3 -26 354.904 140.000   9
  -3  -3  25 908.110 181.436  16
  -3   3  25 600.738 176.565   8
  -3   3  25 884.481 196.166  16
   3   3 -25 899.050 193.388   9
  -3   3  24 409.190 149.956   8
  -3  -3  24 565.466 161.167  16
  -3   3  24 573.490 205.463  25
  -3   3  24 118.263 118.966  16
   3   3 -24 493.345 193.683  23
   3   3 -24 350.321 134.116   9
  -3   3  23 6593.05 440.857   8
   3   3 -23 7119.80 589.361  23
   3   3 -23 6485.83 448.262   9
  -3  -3  23 7034.04 452.649  16
  -3   3  23 7232.06 594.118  25
  -3   3  22 1706.96 299.485  25
  -3  -3  22 1482.94 199.648  16
   3   3 -22 1094.08 201.071   9
  -3   3  22 1076.68 218.096  15
   3   3 -22 1158.26 254.382  23
  -3   3  22 1375.63 217.163   8
  -3   3  21 6067.31 422.484  15
  -3   3  21 5972.71 404.545   8
   3   3 -21 6589.98 432.584   9
  -3  -3  21 6245.14 404.814  16
  -3   3  21 5888.72 508.412  25
   3   3 -21 5833.88 506.041  23
  -3   3  20 1322.10 251.651  25
   3   3 -20 1182.69 248.511  23
   3   3 -19 499.248 159.446  23
  -3   3  19 392.052 150.348  25
  -3  -3  18 929.715 155.024  25
   3   3 -18 857.451 200.083  23
  -3   3  18 934.415 201.882  25
  -3  -3  17 1298.59 186.863  25
  -3   3  17 754.493 181.269  25
   3   3 -17 1086.78 213.228  23
   3   3 -16 2464.57 286.403  23
  -3   3  16 2479.40 294.635  25
  -3  -3  16 3284.11 276.259  25
  -3   3  15 1664.72 237.344  25
  -3  -3  15 1573.56 188.302  25
   3   3 -15 1370.04 213.494  23
  -3   3  14 740.721 169.339  25
  -3  -3  14 478.980 111.853  25
   3   3 -14 723.606 167.125  23
  -3   3  13 7606.43 443.357  25
  -3  -3  13 7432.24 355.830  25
  -3  -3  12 5840.82 301.286  25
  -3  -3  12 5626.37 381.521  13
  -3   3  12 5044.16 350.037  25
  -3  -3  11 20260.0 675.758  13
  -3   3  11 20143.2 656.328  25
  -3  -3  11 21337.1 541.318  25
  -3   3  10 130.465 93.0391  25
  -3  -3  10 95.3887 98.6393  13
  -3  -3  10 188.566 79.7496  25
  -3  -3   9 639.449 100.226  25
  -3   3   9 513.713 123.937  25
  -3  -3   9 656.214 137.383  13
  -3   3   8 12273.2 341.377  26
  -3  -3   8 11299.0 443.129  13
  -3   3   8 11305.7 434.172  25
   3  -3  -8 11386.7 400.624  24
  -3  -3   8 11674.3 361.466   1
  -3  -3   8 11757.0 336.000  25
  -3  -3   7 56755.4 930.229  13
   3  -3  -7 56477.1 846.517  24
  -3   3   7 57169.9 916.015  25
  -3  -3   7 56602.0 728.471   1
  -3   3   7 58586.1 706.780  26
   3  -3  -6 23456.0 535.666  24
  -3  -3   6 24332.8 445.335   1
  -3   3   6 24571.9 564.338  25
  -3   3   6 25425.7 454.900  26
  -3  -3   6 24295.1 577.401  13
  -3   3   5 349.717 84.2723  23
  -3   3   5 357.140 86.0100  25
  -3   3   5 241.815 26.5377  13
  -3  -3   5 411.169 72.8418   1
  -3   3   5 326.771 69.9492  26
   3  -3  -5 282.858 77.9137  24
  -3   3   4 5474.10 245.640  23
   3   3  -4 5288.00 221.869  23
  -3   3   4 5726.66 249.410  25
  -3   3   3 50178.7 711.896  23
  -3  -3   3 50095.2 570.693   1
   3   3  -3 48934.6 599.189  23
   3   3  -2 15476.1 297.901  23
  -3  -3   2 16591.7 335.745   1
  -3   3   2 15997.7 316.403   1
   3   3  -1 1479.59 131.312  26
  -3   3   1 1438.05 91.5315   1
   3   3  -1 1584.86 87.7099  23
  -3  -3   1 1100.36 98.9843   1
   3   3  -1 1421.69 109.173  25
  -3   3   1 1582.36 141.289  23
   3   3   0 19633.4 446.343  26
   3   3   0 20475.4 238.609  23
  -3   3   0 19292.0 277.963   1
   3   3   0 19230.1 399.690  25
  -3   3   0 19551.4 465.649  23
  -3   3  -1 202.846 82.3294  23
   3   3   1 131.175 69.0654  26
   3   3   1 337.252 79.6883  25
  -3   3  -1 287.455 42.5747   1
  -3   3  -2 859.907 119.437  23
   3   3   2 829.573 116.512  26
   3   3   2 924.108 116.803  25
  -3   3  -2 935.876 66.5922   1
  -3   3  -3 2507.23 194.097  23
   3   3   3 2645.02 190.397  25
   3   3   3 2678.11 194.837  26
  -3   3  -3 3158.01 125.008   1
  -3   3  -4 14873.9 467.068  23
   3   3   4 16110.6 470.186  26
   3   3   4 15375.5 460.689  25
  -3   3  -5 45235.5 849.719  23
   3   3   5 46106.6 832.906  25
   3  -3   6 3683.59 185.186  25
   3   3   6 3980.21 269.593  25
  -3   3  -6 3837.46 267.729  23
  -3   3  -7 52369.9 976.395  23
   3   3   7 51018.1 977.380  25
   3   3   8 601.130 135.378  25
   3  -3   8 742.013 112.585  25
  -3   3  -8 852.642 154.061  23
   3   3   9 796.910 159.918  25
   3  -3   9 854.763 123.956  25
  -3   3  -9 997.263 163.997  23
  -3  -3  -9 940.097 105.615  23
  -3   3 -10 1721.70 213.632  23
  -3  -3 -10 2050.92 161.312  23
   3  -3  10 1864.29 179.508  25
   3   3  10 1787.36 226.856  25
   3   3  11 3478.88 314.452  25
  -3   3 -11 3290.06 299.902  23
   3  -3  11 3592.84 256.893  25
   3  -3  12 2891.16 249.835  25
  -3   3 -12 2756.95 286.015  23
   3   3  12 2359.59 269.409  25
   3  -3  13 173.138 82.9571  25
  -3   3 -13 65.7010 97.2073  23
   3   3  13 8.83944 94.3738  25
   3   3  14 200.787 102.118  25
  -3   3 -14 188.305 102.684  23
   3  -3  14 337.475 109.781  25
  -3   3 -15 94.1211 99.4953  23
   3   3  15 346.984 135.800  25
   3   3  16-249.991 136.845  25
  -3   3 -16-35.0580 110.064  23
  -3   3 -17 642.377 178.830  23
   3   3  17 733.872 202.953  25
   3   3  18 75.7747 114.642   8
  -3   3 -18 47.9942 106.967  23
   3  -3  18 240.537 141.862  16
  -3   3 -18 249.059 122.932   9
   3   3  18 148.995 140.567  25
   3   3  18 52.7869 113.948  16
   3   3  19 142.363 104.049   8
  -3   3 -19-132.872 136.961  23
   3   3  19 97.9472 115.402  16
   3  -3  19-39.3831 96.7401  16
   3   3  19 123.944 129.914  25
  -3   3 -19 20.4201 87.9590   9
   3  -3  20 189.348 142.725  16
   3   3  20 123.159 137.197  16
  -3   3 -20 310.171 190.542  23
   3   3  20 18.1500 116.491   8
  -3   3 -20 78.2477 117.060   9
   3   3  20 265.364 161.627  25
   3  -3  21 1427.84 200.820  11
  -3   3 -21 1541.22 220.415   9
   3  -3  21 1348.42 220.486  16
   3   3  21 1169.86 210.311  16
   3   3  21 1400.65 228.638   8
  -3   3 -22-45.3536 119.460   9
   3   3  22-117.221 125.024   8
   3   3  22 67.0247 108.101  16
   3  -3  22 199.949 126.699  16
   3  -3  22 82.3821 99.3151  11
   3  -3  23 20.0757 99.0222  16
   3   3  23-105.888 122.501   8
   3  -3  23-162.184 106.892  11
   3   3  23 249.535 120.031  16
   3  -3  23-15.4004 102.757  17
   3   3  24 101.863 117.078   8
   3  -3  24 58.7134 89.7427  17
   3   3  24 28.4396 101.541  16
   3  -3  24-47.7301 103.946  11
   3   3  24-33.7557 96.8002  17
   3   3  25 646.556 154.621  17
   3  -3  25 751.239 163.065  17
   3   3  25 406.581 134.363   8
   3  -3  25 624.896 145.014  11
   3   3  25 513.257 150.269  16
   3  -3  26 47.2604 95.7182  17
   3   3  26 112.739 110.997  16
   3   3  26 15.0127 90.3784  17
   3  -3  26 207.559 98.1816  11
   3  -3  27 38.9962 69.2154  11
   3   3  27 70.5339 101.096  17
   3  -3  27 11.9141 83.7202  17
   3   3  28 15.1478 80.0758  17
   3  -3  28 21.5751 77.1011  17
   3  -3  29-37.6828 72.2824  17
   3   3  29 47.3145 74.3159  17
   3   3  30 72.8747 71.8018  17
   3  -3  30-35.6080 60.2205  17
   3   3  31 61.4307 53.1275  17
  -3   5  33-19.5608 56.9039  17
  -3  -5  32 141.343 71.6456  11
  -3   5  32 59.6923 63.8082  17
  -3   5  32-6.71588 75.9073  16
  -3   5  31 687.429 138.551  16
  -3  -5  31 828.927 131.409  11
  -3   5  31 904.097 138.728  17
  -3   5  30 372.960 123.583   8
  -3  -5  30 582.273 125.730  17
  -3   5  30 373.769 129.578  16
  -3  -5  30 341.651 112.224  11
  -3  -5  29 501.291 123.465  17
   3   5 -29 181.360 118.007   9
  -3   5  29 419.115 130.094  16
  -3   5  29 307.026 125.916   8
   3   5 -28 603.926 161.351   9
  -3   5  28 686.739 167.367   8
  -3   5  28 796.689 163.324  16
  -3   5  27-149.544 116.045   8
   3   5 -27-30.1212 102.287   9
   3   5 -27-22.0325 94.5944   3
  -3   5  27 5.48344 97.2186  16
   3   5 -26 55.6666 105.375   9
  -3   5  26 142.355 121.215   8
  -3   5  26 172.870 112.381  16
   3   5 -25 1368.86 225.570   9
  -3   5  25 1297.25 225.619   8
  -3   5  25 1192.22 202.241  16
   3   5 -24 1246.49 214.750   9
  -3   5  24 1071.70 206.520   8
  -3   5  24 1360.62 211.752  16
   3   5 -23 2063.64 263.871   9
  -3   5  23 2281.58 273.637  16
  -3   5  23 2054.78 267.340   8
   3   5 -22 267.085 167.638  23
  -3   5  22-109.569 113.532  15
  -3   5  22 444.641 177.294  25
  -3   5  22 102.260 132.643   8
   3   5 -22 34.4588 92.2306   9
  -3   5  21 333.548 124.419  15
  -3   5  21 359.827 143.577   8
  -3   5  21 823.288 218.273  25
   3   5 -21 324.151 127.354   9
   3   5 -21 440.294 196.750  23
   3   5 -20 2299.83 342.627  23
  -3   5  20 2514.56 282.625   8
  -3   5  20 1998.37 309.418  25
  -3   5  20 2399.78 282.038  15
   3   5 -20 2320.13 265.323   9
   3   5 -19 5530.38 487.253  23
  -3   5  19 5814.58 495.014  25
  -3   5  19 5562.51 391.937   8
   3   5 -19 5222.30 383.659   9
   3   5 -18 568.694 185.142  23
  -3   5  18 813.888 214.786  25
  -3   5  17 294.337 147.709  25
   3   5 -17 408.621 154.807  23
   3   5 -16 4943.06 424.095  23
  -3   5  16 5388.25 440.935  25
   3   5 -15 128.264 129.562  23
  -3   5  15 231.368 135.515  25
  -3   5  14 585.434 150.433  25
   3   5 -14 595.901 163.867  23
   3   5 -13 4126.96 349.927  23
  -3   5  13 4212.75 355.825  25
   3   5 -12 4031.25 337.283  23
  -3   5  12 4286.29 346.837  25
  -3  -5  11 2210.89 270.251  13
  -3   5  11 2516.22 261.050  25
   3   5 -11 2216.49 250.459  23
  -3   5  10 26003.0 659.553  26
  -3   5  10 25432.1 761.061  25
  -3  -5  10 24209.4 789.303  13
   3   5 -10 24567.9 737.394  23
   3   5  -9 230.260 111.155  23
   3  -5  -9 248.654 102.412  24
  -3  -5   9 315.929 132.408  13
  -3   5   9 371.813 121.153  25
  -3   5   9 338.393 101.076  26
  -3  -5   8 24544.9 726.365  13
  -3   5   8 25801.5 700.349  25
   3   5  -8 24098.2 669.333  23
  -3   5   8 26381.4 628.429  26
   3  -5  -8 25332.3 663.587  24
  -3  -5   7 1805.35 207.804  13
  -3  -5   7 2244.76 134.732   1
  -3   5   7 1546.68 178.461  25
   3   5  -7 1765.65 187.203  23
  -3   5   7 1663.07 174.231  26
   3  -5  -7 1552.61 175.629  24
  -3  -5   6 14299.9 314.956   1
  -3   5   6 13856.8 460.180  23
  -3   5   6 13788.3 464.501  25
  -3   5   6 14031.7 449.666  26
  -3  -5   6 13819.7 500.985  13
   3  -5  -6 13441.5 459.881  24
   3   5  -6 13365.7 454.063  23
   3   5  -5 13924.5 440.919  23
  -3   5   5 14389.4 452.350  26
  -3   5   5 14316.2 448.830  25
  -3  -5   5 13205.0 472.460  13
  -3  -5   5 14401.8 313.197   1
  -3   5   5 14475.4 465.028  23
   3   5  -4 21349.5 518.432  23
  -3   5   4 21895.2 568.352  23
  -3   5   4 21600.0 514.309  25
  -3  -5   4 21077.5 384.183   1
  -3  -5   4 21720.3 569.643  13
  -3  -5   3 959.676 91.4119   1
   3   5  -3 1240.02 127.695  23
  -3  -5   3 1180.66 145.724  13
  -3   5   3 1338.60 128.136  25
  -3   5   2 9417.43 289.551  25
   3   5  -2 9914.50 311.788  23
  -3   5   2 8941.64 371.026  23
   3   5  -1 21261.6 579.849  26
   3   5  -1 21650.5 431.388  23
  -3  -5   1 21207.9 442.796   1
  -3   5   1 20903.4 379.090  25
   3   5   0 66.9202 47.0433  23
  -3  -5   0 130.967 53.1103   1
   3   5   0 98.2014 59.9727  25
  -3   5   0 169.553 85.2376  23
   3   5   0 98.6750 88.3014  26
  -3   5   0 109.956 38.4472  25
   3   5   1 13451.9 289.272  23
  -3  -5  -1 12258.5 262.909  24
  -3   5  -1 11831.8 453.504  23
   3   5   1 12104.0 396.461  25
   3   5   1 12907.0 476.405  26
  -3   5  -2 26.9205 84.2744  23
   3   5   2 80.0115 89.3258  26
   3   5   2 64.5497 70.9002  25
   3   5   3 583.935 113.698  25
   3   5   3 594.889 129.593  26
  -3   5  -3 415.241 117.429  23
   3   5   4 6436.72 339.000  25
  -3   5  -4 6293.30 357.432  23
   3   5   4 6175.03 348.006  26
  -3   5  -5 20211.4 655.408  23
   3   5   5 20080.7 628.923  26
   3   5   5 19442.3 605.284  25
   3   5   6 686.301 161.106  26
   3   5   6 605.488 134.270  25
  -3   5  -6 686.864 154.774  23
  -3   5  -7 12985.8 558.726  23
   3   5   7 12349.5 526.730  25
  -3   5  -8 2373.74 258.372  23
   3   5   8 2408.26 251.466  25
  -3   5  -9 1727.17 229.389  23
   3   5   9 1588.04 217.411  25
   3   5  10 4339.66 364.314  25
  -3   5 -10 4539.76 375.634  23
  -3   5 -11 335.350 131.522  23
   3   5  11 148.800 106.523  25
   3   5  12 17290.2 757.443  25
  -3   5 -12 16551.6 740.243  23
  -3   5 -13 5916.27 459.952  23
   3   5  13 5892.34 462.360  25
  -3   5 -14 578.575 176.804  23
   3   5  14 384.080 154.043  25
  -3   5 -15 4029.42 414.399  23
   3   5  15 4092.70 420.990  25
   3   5  16 1492.09 266.879  25
  -3   5 -16 1646.27 236.106   9
   3   5  16 1219.72 201.049   8
  -3   5 -16 1563.52 271.314  23
  -3   5 -17 1650.27 288.277  23
   3   5  17 1605.18 230.849   8
   3   5  17 1629.46 215.301  16
   3   5  17 1660.43 305.362  25
  -3   5 -17 1459.76 225.191   3
  -3   5 -17 1634.38 230.227   9
  -3   5 -18 876.465 191.397   9
   3   5  18 761.149 148.264  16
   3   5  18 428.363 173.065  25
  -3   5 -18 699.880 159.558   3
  -3   5 -18 1095.25 253.978  23
   3   5  18 645.129 171.092   8
  -3   5 -19 348.077 142.143   9
  -3   5 -19 360.652 179.433  23
   3  -5  19 741.577 159.661  17
   3   5  19 257.818 135.543  16
   3   5  19 414.431 154.551   8
   3   5  19 559.585 188.352  25
   3   5  20 769.678 185.513   8
   3   5  20 813.349 176.572  16
   3  -5  20 730.126 157.827  17
   3  -5  21 217.995 109.867  17
   3   5  21 217.660 120.428   8
   3   5  21 37.8336 97.5738  16
   3  -5  21 309.223 126.368  11
   3   5  22 139.444 116.055  16
   3  -5  22-32.2696 102.769  17
   3   5  22 39.6876 111.584   8
   3   5  22 101.657 104.704  17
   3  -5  22-9.08028 94.5050  11
   3  -5  23-28.8390 85.1097  11
   3  -5  23 185.565 106.606  17
   3   5  23-39.5070 90.6498  16
   3   5  23 198.347 113.506   8
   3   5  23-47.4608 98.1982  17
   3   5  24 259.957 121.700  16
   3   5  24-38.9064 93.4351   8
   3   5  24-71.1509 88.1760  17
   3  -5  24 89.4976 94.2312  11
   3  -5  24-129.087 103.310  17
   3   5  25 57.0553 95.9072   8
   3   5  25-101.101 101.466  16
   3  -5  25 178.861 104.020  11
   3   5  25 192.098 102.525  17
   3  -5  25-86.6486 90.7804  17
   3  -5  26 4.33089 74.4154  17
   3   5  26 242.073 102.494  17
   3   5  26 83.4863 94.8898   8
   3  -5  26-10.0359 82.8961  11
   3  -5  27 35.8229 69.1184  17
   3  -5  27 88.5576 77.6747  11
   3   5  27 140.718 83.8982  17
   3   5  28 19.4605 71.0967  17
   3  -5  28-17.4742 65.7845  11
   3   5  29-47.4692 56.5408  21
   3  -5  29-10.7045 55.3778  11
   3   5  29-48.1834 73.3584  17
   3   5  30 8.14990 59.8768   6
  -3   7  32 185.407 64.1610   6
  -3  -7  32-118.969 59.2752  11
  -3   7  31 15.4389 74.0239   6
  -3  -7  31 154.611 76.3872  11
  -3   7  31-18.5056 71.9055   8
  -3  -7  30 56.8121 81.8914  11
  -3   7  30 2.95111 68.0899  16
  -3   7  30-71.6408 89.2763   8
  -3   7  29 123.485 92.1846   8
  -3   7  29 159.889 94.2183  16
  -3  -7  29 214.424 88.4828  11
   3   7 -29 100.514 96.7331   3
   3   7 -28 17.0630 77.8915   3
  -3   7  28 108.821 80.0917  17
  -3   7  28 95.2270 101.140   8
  -3   7  28 7.73420 77.8568  16
  -3   7  27 339.532 131.102   8
   3   7 -27 431.441 138.729   3
  -3   7  27 449.555 124.771  16
  -3   7  26-48.1565 101.296   8
   3   7 -26 243.372 118.414   3
  -3   7  26 29.9196 117.958  16
   3   7 -26 155.172 109.568   9
   3   7 -25 50.7365 99.1355   9
  -3   7  25 271.421 123.055   8
  -3   7  25 145.590 109.952  16
   3   7 -25 122.170 113.974   3
  -3   7  24 171.446 114.506  16
   3   7 -24 101.122 98.6955   9
  -3   7  24 47.6890 110.655   8
   3   7 -24 231.321 116.858   3
   3   7 -23-64.6306 108.763   9
  -3   7  23 111.189 107.118  16
  -3   7  23 148.351 122.994   8
  -3   7  22 1300.90 208.188  16
  -3   7  22 1178.14 213.590   8
   3   7 -22 1041.97 190.785   9
  -3   7  21 1083.66 200.034  15
   3   7 -21 946.951 198.065   9
  -3   7  21 941.140 178.945  16
  -3   7  21 1094.20 206.043   8
   3   7 -20 189.231 105.703   9
   3   7 -20-44.5992 134.193  23
  -3   7  20 210.027 128.463  25
  -3   7  20 493.576 155.348   8
  -3   7  20 142.292 131.569  15
   3   7 -19 143.170 144.934  23
  -3   7  19 41.5421 111.135   8
  -3   7  19 314.954 119.394  15
   3   7 -19 217.274 126.138   9
  -3   7  19-44.5135 124.759  25
  -3   7  18-141.034 135.248  25
   3   7 -18-104.494 97.9993   9
  -3   7  18 125.875 102.438  15
  -3   7  18-37.6690 97.7516   8
  -3   7  17 2334.38 316.205  25
   3   7 -17 2158.25 254.266   9
   3   7 -17 2172.29 303.211  23
  -3   7  17 1923.94 242.407   8
   3   7 -16 208.719 132.093  23
  -3   7  16-259.393 142.437  25
   3   7 -15 5395.63 463.037  23
  -3   7  15 5055.91 431.639  25
  -3   7  14 163.997 112.823  25
   3   7 -14 63.1482 100.031  23
   3   7 -13-27.5969 98.2150  23
  -3   7  13 267.907 129.238  25
   3   7 -12 635.815 166.756  23
  -3   7  12 518.160 147.863  25
  -3   7  11 21371.8 721.676  26
  -3   7  11 19678.1 754.898  25
   3   7 -11 19955.5 772.336  23
  -3   7  10 2509.32 254.551  26
   3   7 -10 2404.13 276.608  23
  -3   7  10 1901.46 228.623  25
   3  -7  -9 13332.8 557.558  24
   3   7  -9 12497.5 571.912  23
  -3   7   9 12401.7 533.617  26
  -3   7   9 13431.9 568.373  25
   3  -7  -8 8934.90 449.203  24
  -3   7   8 9181.11 454.397  25
   3   7  -8 10056.3 495.341  23
  -3   7   8 8910.05 445.867  26
   3  -7  -7 2685.46 248.404  24
   3   7  -7 3061.07 266.564  23
  -3  -7   7 3309.01 300.035  13
  -3   7   7 3171.32 268.489  26
  -3   7   7 3098.25 255.075  25
   3  -7  -6 184.144 98.8112  24
  -3   7   6 172.309 98.3803  23
   3   7  -6 133.345 91.3617  23
  -3  -7   6 75.7560 102.135  13
  -3   7   6 122.269 81.7385  25
  -3   7   6 108.929 94.9839  26
  -3   7   5 35465.0 843.338  23
  -3   7   5 34741.0 736.272  25
  -3  -7   5 33897.4 851.961  13
  -3   7   5 32417.0 828.939  26
   3  -7  -5 33710.3 836.223  24
   3   7  -5 35872.5 827.774  23
  -3   7   4 6423.81 366.496  23
  -3   7   4 5752.63 360.767  26
   3   7  -4 6619.96 349.142  23
  -3  -7   4 6412.85 362.643  13
  -3   7   4 6800.92 304.425  25
  -3  -7   3 2655.69 228.884  13
  -3   7   3 2187.48 226.779  23
   3   7  -3 2912.40 227.177  23
   3   7  -3 2733.67 258.532  26
   3   7  -2 3025.84 274.207  26
  -3   7   2 3444.21 275.280  23
  -3  -7   2 3693.12 253.780  13
   3   7  -2 3492.99 235.306  23
  -3  -7   1 6451.36 309.912  13
   3   7  -1 7163.05 408.055  26
   3   7  -1 6897.67 304.936  23
  -3   7   1 6171.13 368.726  23
  -3  -7   0 173.268 52.7745   1
  -3   7   0 274.893 106.532  23
   3   7   0 268.498 79.4872  23
   3   7   0 219.523 101.178  26
   3   7   1 3327.86 229.328  25
  -3  -7  -1 4046.25 239.252   1
   3   7   1 3328.42 289.471  26
  -3   7  -1 3156.88 277.814  23
   3   7   2 8463.11 455.244  26
  -3  -7  -2 8884.84 371.189   1
  -3   7  -2 8438.40 457.902  23
   3   7   2 8697.63 383.697  25
   3   7   3 13910.1 586.486  26
   3   7   3 15819.1 546.034  25
  -3   7  -3 14887.3 617.680  23
  -3   7  -4-76.7456 117.696  23
   3   7   4 26.4925 83.8295  25
   3   7   4 91.0492 96.4847  26
   3   7   5 913.868 183.535  26
  -3   7  -5 631.576 160.614  23
   3   7   5 1071.04 173.443  25
   3   7   6 269.461 121.958  26
  -3   7  -6 172.487 111.157  23
   3   7   6 142.458 76.4805  25
  -3   7  -7 191.589 121.163  23
   3   7   7 75.2451 88.5839  25
   3   7   7 98.0686 121.394  26
  -3   7  -8 4054.12 373.205  23
   3   7   8 4071.42 352.145  25
   3   7   9 4790.07 391.472  25
  -3   7  -9 5091.34 421.138  23
   3   7  10 3766.65 362.589  25
  -3   7 -10 3837.98 378.693  23
  -3   7 -11 892.447 216.457  23
   3   7  11 663.063 175.332  25
   3   7  12 12203.1 680.345  25
  -3   7 -12 12296.0 703.891  23
  -3   7 -13 15143.8 649.443   3
   3   7  13 13450.7 739.640  25
  -3   7 -13 13877.9 767.562  23
   3   7  14 263.135 136.841   8
  -3   7 -14 161.388 121.851   3
   3   7  14 50.7723 106.259  25
  -3   7 -14-31.9244 115.849  23
   3   7  15 691.466 161.914   8
   3   7  15 569.019 188.251  25
  -3   7 -15 443.051 144.256   3
  -3   7 -15 493.054 180.220  23
  -3   7 -16 6461.50 561.831  23
   3   7  16 6273.78 425.191   8
  -3   7 -16 5837.83 425.476   3
   3   7  16 6431.52 556.047  25
  -3   7 -17 1261.05 212.600   3
   3   7  17 1441.71 281.238  25
  -3   7 -17 970.353 255.869  23
   3   7  17 1279.60 222.511   8
   3   7  18 42.5265 102.080   8
  -3   7 -18 2.46375 91.1143   3
   3   7  19 645.420 161.047  16
  -3   7 -19 790.515 184.487   3
   3   7  19 634.884 156.216   8
   3   7  20 428.907 132.860  16
  -3   7 -20 250.130 113.488   3
   3   7  20 189.124 123.114   8
   3  -7  20 279.322 122.822  11
  -3   7 -21 214.481 111.889   3
   3  -7  21 151.757 115.087  11
   3   7  21 291.564 119.325  16
   3   7  21 174.288 109.677   8
   3  -7  22-71.5651 104.420  11
   3   7  22-103.306 97.8518  16
   3   7  22-134.355 119.024   8
  -3   7 -22-160.941 108.029   3
   3   7  23 82.9210 106.323   8
   3  -7  23 88.3577 107.532  11
  -3   7 -23 164.300 112.612   3
   3   7  24 41.3640 94.3710   8
   3  -7  24-47.0916 86.8677  11
   3   7  24-31.3609 84.8418  21
   3   7  25 1.33256 74.7086  21
   3  -7  25-5.65856 75.5111  11
   3   7  25 32.6499 84.2622   8
   3   7  26-142.394 77.6794  21
   3   7  26-219.682 97.8805   8
   3  -7  26-25.4661 79.6342  11
   3   7  26-22.9794 83.7606   6
   3  -7  27 32.0695 66.7520  11
   3   7  27 108.477 86.6922   6
   3  -7  28 35.6740 63.4817  11
   3   7  28 10.5593 74.1870   6
   3   7  29 44.0664 53.9308   6
  -3   9  30 82.8322 64.2055   8
  -3   9  30 25.9616 51.5139   6
  -3  -9  30 100.134 62.2617  11
  -3   9  29 193.870 83.6892   8
  -3   9  29 159.331 76.4360   6
  -3  -9  29 175.513 86.1002  11
   3   9 -29 165.538 70.6858   3
  -3  -9  28 206.321 94.7624  11
  -3   9  28 283.892 96.0136   6
  -3   9  28 305.069 99.8506   8
   3   9 -28 96.9864 96.4543   3
   3   9 -27 452.385 120.393   3
  -3   9  27 310.265 113.115   8
  -3  -9  27 549.238 131.363  11
  -3   9  27 305.912 104.512   6
  -3   9  26 156.796 93.4305   6
   3   9 -26 0.93481 94.8153   3
  -3   9  26 212.301 101.189   8
   3   9 -25 262.732 122.195   3
  -3   9  25 282.158 128.326   6
  -3   9  25 121.882 109.320   8
   3   9 -24 169.241 111.290   3
  -3   9  24 145.191 117.464   8
  -3   9  24 313.452 119.537   6
  -3   9  23 508.971 143.393   6
  -3   9  23 595.726 166.483   8
   3   9 -23 368.849 136.332   3
  -3   9  22 761.086 174.871   8
   3   9 -22 623.663 170.585   3
   3   9 -21 273.792 128.637   9
  -3   9  21 242.812 123.001   8
   3   9 -21 264.218 128.629   3
  -3   9  20 922.554 189.150   8
   3   9 -20 686.918 174.587   9
   3   9 -20 898.634 200.001   3
   3   9 -19 573.498 157.649   9
  -3   9  19 1035.54 199.869   8
  -3   9  18 41.0401 118.559   8
   3   9 -18 79.3207 106.538   9
  -3   9  17 627.930 157.928   8
   3   9 -17 921.796 192.511  22
  -3   9  17 672.551 214.496  25
   3   9 -17 252.197 158.483  23
   3   9 -17 802.036 170.409   9
  -3   9  16 564.259 185.049  25
   3   9 -16 801.219 173.573   9
   3   9 -16 722.257 173.232  22
  -3   9  16 998.044 207.342   8
   3   9 -16 690.961 198.349  23
  -3   9  15 3046.75 312.288   8
   3   9 -15 3155.73 304.786   9
   3   9 -15 2999.10 374.485  23
  -3   9  15 3131.61 306.363   6
   3   9 -15 3387.40 309.842  22
  -3   9  15 2807.40 350.667  25
   3   9 -14 74.0336 121.770  23
  -3   9  14 107.804 114.905   8
   3   9 -14-189.995 109.131  22
   3   9 -14 302.216 124.721   9
  -3   9  14 2.14275 120.588   6
  -3   9  14-8.69120 82.3000  25
  -3   9  13 144.463 99.5497   6
   3   9 -13 82.1034 114.120  23
   3   9 -13 196.867 94.5037   9
  -3   9  13 308.670 122.070   8
  -3   9  13 91.5860 100.317  25
   3   9 -13 367.313 141.445  22
   3   9 -12 418.241 133.916  23
  -3   9  12 562.968 155.065   8
  -3   9  11 5110.18 412.542  26
   3   9 -11 4432.75 411.617  23
   3   9 -10 5371.39 436.539  23
  -3   9  10 5076.88 403.993  26
   3   9  -9 1443.15 241.608  23
  -3   9   9 1468.47 234.944  26
   3   9  -8 1899.33 260.373  23
  -3   9   8 1956.71 258.356  26
   3  -9  -8 2032.02 243.608  24
   3   9  -7 6936.82 450.540  23
   3  -9  -7 6012.45 412.585  24
  -3   9   7 6112.19 435.603  26
  -3   9   6 3620.52 340.320  26
   3  -9  -6 3848.37 329.534  24
   3   9  -6 4225.66 345.022  23
   3  -9  -5 6816.32 434.128  24
   3   9  -5 7497.80 439.643  23
   3   9  -5 6036.42 446.005  26
  -3   9   5 5925.87 429.508  26
  -3   9   5 7469.12 449.257  23
   3   9  -4 2572.89 256.164  23
  -3   9   4 2653.34 291.966  26
   3   9  -4 2578.26 301.717  26
  -3   9   4 3039.95 299.737  23
   3  -9  -4 2784.16 282.696  24
  -3   9   3 3894.28 354.030  26
  -3   9   3 4576.95 366.001  23
   3   9  -3 4121.50 369.768  26
   3   9  -2 428.242 146.877  26
  -3   9   2 427.014 146.316  26
  -3   9   2 407.974 131.559  23
  -3   9   1 6605.87 436.839  23
   3   9  -1 5863.63 443.190  26
  -3   9   0 842.765 183.864  23
   3   9   0 1029.57 201.358  26
   3   9   1 349.622 147.162  26
  -3   9  -1 244.895 133.854  23
   3   9   2 11103.7 606.469  26
  -3   9  -2 11813.0 609.436  23
  -3   9  -3 426.038 139.030  23
   3   9   3 494.413 159.948  26
   3   9   4 14253.8 697.544  26
  -3   9  -4 14855.1 710.065  23
  -3   9  -5 2887.35 328.309  23
   3   9   5 3083.68 339.918  26
  -3   9  -6 1010.84 209.240  23
   3   9   6 1299.08 238.553  26
  -3   9  -7 237.788 137.136  23
   3   9   7 474.965 163.019  26
  -3   9  -8 9499.42 618.054  23
  -3   9  -9 2363.94 267.060   3
   3   9   9 2576.00 278.043   6
  -3   9  -9 2453.11 331.053  23
   3   9   9 2709.05 315.621  25
  -3   9 -10 3665.81 340.035   3
  -3   9 -10 4710.48 462.400  23
   3   9  10 4047.12 333.200   8
   3   9  10 4443.95 420.460  25
   3   9  10 3828.90 337.040   6
   3   9  10 4079.04 311.658  21
   3   9  11 360.975 150.039  25
   3   9  11-50.6762 101.437   8
  -3   9 -11 144.937 134.413  23
   3   9  11 153.160 120.777  21
  -3   9 -11 214.662 135.382   3
   3   9  11 123.548 111.177   6
  -3   9 -12 367.204 157.742   3
   3   9  12 92.3786 132.707   6
   3   9  12 461.601 181.290  25
   3   9  12 173.220 124.280  21
   3   9  12 230.834 101.197   8
  -3   9 -12 231.808 158.976  23
  -3   9 -13 2000.68 270.289   3
   3   9  13 2505.73 350.391  25
   3   9  13 2266.52 268.652   8
   3   9  13 2339.64 282.441   6
   3   9  13 2369.42 262.140  21
  -3   9 -13 2185.74 333.862  23
   3   9  14 569.750 147.929  21
   3   9  14 905.328 214.746  25
   3   9  14 800.796 172.249   8
   3   9  14 519.375 152.365   6
  -3   9 -14 776.213 181.742   3
  -3   9 -14 804.720 213.945  23
   3   9  15-5.44866 121.460  21
   3   9  15-40.5278 114.648   8
  -3   9 -15 99.0903 121.844   3
   3   9  15-96.9760 123.005   6
   3   9  16 107.163 106.287   6
   3   9  16 77.6729 112.881   8
   3   9  16 86.5629 106.833  21
  -3   9 -16 44.2918 98.6013   3
   3   9  17 105.009 96.9334   6
   3  -9  17 206.004 119.233  11
   3   9  17-47.0000 104.942   8
   3   9  17 301.025 128.568  21
  -3   9 -17 340.975 120.821   3
  -3   9 -18 51.9968 110.299   3
   3   9  18-71.6916 114.671  21
   3   9  18-146.942 118.728   6
   3   9  18 154.996 112.420   8
   3  -9  18 192.330 114.520  11
   3   9  19 27.2936 86.4003  21
   3   9  19 126.067 110.291   6
  -3   9 -19 171.103 118.309   3
   3   9  19 151.227 105.470   8
   3  -9  19 120.217 116.767  11
   3   9  20-126.136 90.4643  21
   3   9  20-14.9062 105.204   8
   3   9  20 107.674 116.113   6
   3  -9  20-18.6738 97.2560  11
  -3   9 -20 68.3231 97.0495   3
   3   9  21 150.124 99.3473   8
   3   9  21 16.0997 92.3512  21
   3   9  21 223.168 124.978   6
   3  -9  21-39.6638 95.0446  11
  -3   9 -22 192.634 99.7440   3
   3   9  22 28.4611 92.6221   8
   3  -9  22-25.3565 85.7299  11
   3   9  22-1.42819 89.2681   6
   3  -9  23 51.5665 88.4683  11
   3   9  23-19.9297 93.1545   6
   3   9  23 19.2226 86.5706   8
   3   9  24 176.912 91.2876   8
   3   9  24 124.490 86.3577   6
   3  -9  24 238.417 104.525  11
   3  -9  25 38.8123 73.2217  11
   3   9  25-32.3815 72.9815   8
   3   9  25 120.209 84.9624   6
  -3   9 -26 2.56194 74.5566   2
   3   9  26 15.1684 67.7884   6
   3  -9  26 41.9823 62.7933  11
   3  -9  27 217.784 69.0903  11
   3   9  27-42.4727 56.5910   6
  -3  11  28 98.4585 53.3359   8
  -3 -11  28 0.54492 47.8796  11
  -3  11  27 16.5122 59.7895   6
  -3 -11  27 16.3214 62.7772  11
  -3  11  27 155.417 81.4006   8
  -3  11  26 192.332 88.2816   8
   3  11 -26 30.0450 73.7171   3
  -3  11  26 151.978 74.7986   6
  -3 -11  26 83.1580 76.4597  11
   3  11 -25 14.8979 84.9445   3
  -3  11  25-0.31632 78.6257   6
  -3 -11  25 23.6366 75.9049  11
  -3  11  25-9.30759 83.9951   8
  -3 -11  24 163.187 84.6338  11
  -3  11  24 230.465 111.700   8
  -3  11  24 154.838 87.4229   6
   3  11 -24 146.427 100.560   3
  -3  11  23 119.263 97.8766   6
  -3  11  23 38.5962 92.4120   8
   3  11 -23 208.603 117.444   3
   3  11 -22 941.670 181.973   3
  -3  11  22 1030.92 175.998   8
  -3  11  22 989.790 167.757   6
   3  11 -21 174.518 115.239   3
  -3  11  21 253.019 116.858   6
  -3  11  21 272.367 117.431   8
  -3  11  20 1413.13 208.807   6
   3  11 -20 1624.86 233.453   3
  -3  11  20 1802.44 237.572   8
  -3  11  19 108.339 107.023   6
   3  11 -19 220.640 114.825   3
  -3  11  19 204.057 125.051   8
  -3  11  18 8.59352 98.0609   6
  -3  11  18 237.417 121.889   8
   3  11 -18 72.0197 101.758   3
  -3  11  17-75.6949 106.742   6
  -3  11  17 43.5533 122.834   8
   3  11 -17 17.1667 97.4370   3
  -3  11  16 1455.64 229.256   8
   3  11 -16 1337.32 224.895   3
  -3  11  16 1620.00 231.356   6
  -3  11  15 290.753 135.747   8
  -3  11  15 319.563 125.390   6
   3  11 -15 503.044 152.199   3
   3  11 -14 376.576 155.226   4
  -3  11  14 268.150 106.585   6
  -3  11  14 165.611 110.176   8
   3  11 -14 122.393 97.1918   3
   3  11 -13-166.134 121.001   4
   3  11 -13 1.26204 112.401   3
  -3  11  13 90.0551 114.429   6
  -3  11  13 56.0886 106.180   8
  -3  11  12 197.892 126.094   6
  -3  11  12 68.3404 108.256   8
   3  11 -12-158.865 129.019  26
   3  11 -12 345.349 140.512   4
   3  11 -12 6.22071 92.4870   3
   3  11 -11 1029.70 222.791  26
  -3  11  11 1170.06 196.035   6
   3  11 -11 1052.98 189.557   3
   3  11 -11 1250.92 219.734   4
  -3  11  11 1034.71 195.374   8
  -3  11  11 1052.89 209.259   5
   3  11 -10 1417.24 244.341   4
  -3  11  10 1169.90 210.049   8
  -3  11  10 1240.90 243.724   5
   3  11 -10 1066.21 190.903   3
  -3  11  10 1201.88 203.884   6
  -3  11  10 1669.08 283.269  26
   3  11 -10 879.324 218.920  26
   3  11  -9 297.208 124.697   3
   3  11  -9 433.578 160.404   4
  -3  11   9 417.897 143.854   8
   3  11  -9 531.013 194.111  26
  -3  11   9 613.897 153.827   6
  -3  11   9 306.398 148.335   5
  -3  11   9 455.854 176.581  26
  -3  11   8 813.787 176.931   6
   3  11  -8 633.264 162.858   3
  -3  11   8 525.056 148.997   8
   3  11  -8 649.721 178.022   4
  -3  11   8 646.250 189.722  26
  -3  11   8 744.646 195.775   5
   3  11  -8 925.691 229.144  26
   3  11  -7 3928.95 355.674   4
  -3  11   7 3446.82 336.498   5
  -3  11   7 3476.17 325.118   8
  -3  11   7 3495.95 377.677  26
   3  11  -7 4032.17 339.076   3
   3  11  -7 3171.33 384.085  26
  -3  11   7 3826.85 312.623   6
  -3  11   6 510.044 148.229   5
   3  11  -6 449.388 151.530  21
   3  11  -6 310.631 111.395   3
  -3  11   6 626.921 202.560  26
   3  11  -6 367.586 160.863   4
   3  11  -6 334.186 169.538  26
  -3  11   6 658.980 150.826   8
  -3  11   6 489.945 150.477   6
   3  11  -5-305.029 159.928  26
  -3  11   5 96.2336 101.505   8
  -3  11   5-119.921 150.707   4
  -3  11   5 142.741 121.248  26
   3  11  -5-68.9397 101.504   4
  -3  11   5-7.94164 101.567   5
   3  11  -5-135.110 135.745  21
  -3  11   4 2286.32 319.763  26
   3  11  -4 2400.58 258.664  21
  -3  11   4 2226.37 273.169   5
   3  11  -4 2441.73 341.597  26
   3  11  -4 2345.98 279.008   4
  -3  11   4 2152.89 268.750   4
   3  11  -3 1736.60 249.970   4
  -3  11   3 1636.47 272.331  26
   3  11  -3 1411.28 213.473  21
  -3  11   3 2025.00 271.045   5
   3  11  -3 1418.40 269.213  26
  -3  11   3 1782.83 248.307   4
  -3  11   2 337.279 163.017  26
  -3  11   2 494.516 166.610   4
  -3  11   2 360.621 134.083   5
   3  11  -2 567.758 165.118   4
   3  11  -2 125.778 130.314  21
   3  11  -2 253.232 158.264  26
  -3  11   1 391.409 144.311   2
   3  11  -1 299.412 157.970   4
  -3  11   1 69.8480 139.734  26
  -3  11   1 5.45033 128.246   5
   3  11  -1 36.3790 117.999  21
   3  11  -1 379.466 184.875  26
  -3  11   1 370.416 149.701   4
   3  11   0 15040.3 660.107   4
  -3  11   0 18026.2 811.124  23
   3  11   0 15091.8 789.707  26
  -3  11   0 15725.9 628.572   2
  -3  11   0 15648.8 680.125   4
  -3  11   0 15425.5 678.022   5
  -3  11   0 16102.4 806.557  26
   3  11   0 15807.9 611.922  21
   3  11   1 924.803 197.926   6
   3  11   1 518.473 166.921  21
  -3  11  -1 519.954 178.930  23
  -3  11  -1 886.713 198.053   4
  -3  11  -1 634.237 199.058  26
  -3  11  -1 1152.24 195.013   2
   3  11   1 682.157 195.719  26
   3  11   1 1242.04 226.128   4
  -3  11  -1 1051.25 208.305   5
  -3  11  -2 198.727 146.133   5
   3  11   2 411.527 165.120   4
   3  11   2-52.1382 156.182  26
  -3  11  -2 158.542 146.879   4
   3  11   2 422.736 161.428  21
  -3  11  -2-177.281 131.653  23
  -3  11  -2 196.724 110.469   2
   3  11   2 313.173 134.059   6
   3  11   3 437.373 148.366   6
   3  11   3 430.748 153.893  21
   3  11   3 74.8930 132.900   5
  -3  11  -3 369.374 169.107   4
  -3  11  -3 203.478 116.043   3
   3  11   3 131.247 144.928  26
  -3  11  -3 437.395 136.482   2
  -3  11  -3 116.415 115.258   5
   3  11   3 631.238 174.194   4
  -3  11  -3 154.081 115.829  23
  -3  11  -4 12309.1 600.088   3
   3  11   4 12493.2 607.261   5
   3  11   4 12978.3 610.957   4
   3  11   4 13353.1 588.837   8
   3  11   4 11869.5 711.237  26
   3  11   4 12123.5 537.089  21
  -3  11  -4 12805.2 724.049  23
  -3  11  -4 11626.1 588.923   4
   3  11   4 11755.1 573.933   6
  -3  11  -5 2126.23 266.337   3
   3  11   5 1976.38 318.214  26
  -3  11  -5 1733.86 281.335  23
   3  11   5 1634.66 228.284   8
   3  11   5 1953.03 243.378   6
   3  11   5 2440.97 274.024   4
  -3  11  -5 1931.01 270.113   4
   3  11   5 1558.89 212.604  21
   3  11   5 1391.29 224.904   5
   3  11   6-17.2892 111.948  21
   3  11   6 305.612 138.231   4
   3  11   6-37.7490 109.838   5
   3  11   6 164.707 145.755  26
  -3  11  -6 2.61670 103.567  23
  -3  11  -6 104.239 117.928   3
  -3  11  -6 176.165 143.571   4
   3  11   6-66.8928 90.7134   8
   3  11   6 133.449 121.559   6
  -3  11  -7-195.610 133.242  23
   3  11   7 38.8926 106.470   4
  -3  11  -7 263.488 177.068   4
   3  11   7 319.797 163.861  26
   3  11   7 101.543 113.968   8
   3  11   7 20.4413 108.094   6
  -3  11  -7 230.648 121.015   3
   3  11   7 318.708 144.894   5
   3  11   7 170.741 109.136  21
  -3  11  -8 319.379 151.603  23
  -3  11  -8 283.865 151.514   3
   3  11   8 136.759 112.226   8
   3  11   8 257.189 135.791   6
   3  11   8 217.591 129.646  21
   3  11   8 382.640 144.190   5
  -3  11  -9 1534.09 285.834  23
   3  11   9 1481.97 226.108   8
  -3  11  -9 1075.82 217.572   3
   3  11   9 1287.10 227.696   6
   3  11   9 1059.26 181.893  21
   3  11   9 1433.35 222.700   5
  -3  11 -10 3997.24 364.278   3
   3  11  10 4068.71 321.288  21
   3  11  10 3484.88 332.316   6
   3 -11  10 3720.67 312.640  11
   3  11  10 3658.66 328.854   8
   3  11  11 217.834 125.270   8
   3 -11  11 44.7541 110.360  11
   3  11  11 198.181 141.722   6
  -3  11 -11 51.0859 103.436   3
   3 -11  12 239.147 114.064  11
   3  11  12 441.879 139.177   6
  -3  11 -12 177.246 116.119   3
   3  11  12 508.791 153.614   8
   3  11  13 1841.39 248.534   8
  -3  11 -13 1280.07 226.157   3
   3  11  13 1545.49 236.470   6
   3 -11  13 1498.47 208.454  11
   3 -11  14 87.7143 92.2133  11
   3  11  14 283.229 126.950   8
  -3  11 -14 81.2933 100.141   3
   3  11  14 190.736 123.541   6
   3  11  15 195.496 113.892   8
   3 -11  15-2.48759 82.6728  11
  -3  11 -15-55.3404 103.372   3
   3  11  15 98.6231 99.1010   6
   3  11  16 13.6885 91.6853   8
   3 -11  16 5.34786 86.4986  11
   3  11  16 33.1265 93.4297   6
  -3  11 -16 251.887 110.496   3
  -3  11 -17 293.914 132.283   3
   3  11  17 203.192 124.914   6
   3  11  17 297.614 121.045   8
   3 -11  17 160.576 106.741  11
   3  11  18-29.0649 97.7392   6
   3 -11  18 139.227 107.995  11
   3  11  18 102.586 104.702   8
  -3  11 -18-62.7536 125.454   3
   3  11  18 118.038 110.720   7
   3  11  19 2.34071 94.0674   6
   3 -11  19 143.156 99.3299  11
   3  11  19 23.4773 86.9841   8
   3  11  19 74.9865 98.0339   7
  -3  11 -19 169.990 122.099   3
   3  11  20 74.4597 91.8388   6
   3 -11  20 18.3021 83.5101  11
   3  11  20 11.3712 83.3186   8
   3  11  21-115.718 88.9274   8
   3  11  21 72.2434 84.4313   6
   3 -11  21 97.1581 89.7833  11
   3  11  22 138.833 76.2146   8
   3 -11  22 215.363 94.0012  11
   3  11  22 167.714 86.1258   6
   3 -11  23 26.8409 69.1694  11
   3  11  23-137.584 69.4486   8
   3  11  23 128.539 80.0078   6
  -3  11 -23 115.079 87.9787   2
   3  11  24 59.7948 60.5915   6
   3 -11  24 240.562 76.6924  11
  -3  11 -24 158.574 81.5274   2
   3  11  25 22.8448 47.0849   6
  -3  13  24 153.007 61.2167   8
   3  13 -24 71.9460 64.4204   2
  -3  13  23-18.3661 65.2246   7
  -3  13  23 5.59189 70.0668   8
   3  13 -23-144.650 94.1992   2
  -3 -13  23-63.3899 57.1987  11
  -3  13  22 42.3722 69.1082   8
   3  13 -22 203.099 88.7884   3
  -3  13  22-78.6044 66.7855   6
  -3 -13  22 131.337 66.9404  11
  -3  13  21 308.673 103.909   8
  -3  13  21 285.610 94.1520   6
   3  13 -21 221.645 102.755   3
  -3 -13  21 312.905 89.6758  11
  -3  13  20 12.5335 76.5987   6
  -3 -13  20 45.4116 69.7229  11
  -3  13  20 110.478 92.7109   8
   3  13 -20 97.4512 92.7864   3
  -3  13  19-97.8244 82.4206   6
  -3 -13  19-21.7840 63.6595  11
  -3  13  19 47.5434 96.5339   8
   3  13 -19-68.4521 87.9658   3
  -3  13  18-41.5945 92.0866   6
  -3 -13  18 44.5368 81.0094  11
  -3  13  18 37.8052 89.3989   8
   3  13 -18-8.00921 89.0515   3
   3  13 -18 49.0014 80.0062   5
  -3  13  17-41.0609 89.6156   6
   3  13 -17 19.9333 103.903   3
  -3  13  16 1301.67 199.436   8
  -3  13  16 1347.90 195.729   6
   3  13 -16 1457.07 210.805   3
  -3  13  15 182.287 110.744   6
  -3  13  15 97.1376 108.936   8
   3  13 -15 362.957 142.368   3
  -3  13  14 1028.66 195.476   8
   3  13 -14 1445.06 212.333   4
  -3  13  14 1251.95 190.842   6
   3  13 -14 1100.55 200.816   3
  -3  13  13 209.438 113.426   8
  -3  13  13 507.827 138.238   6
   3  13 -13 237.244 125.806   3
   3  13 -13 375.134 155.379   4
   3  13 -12 272.263 107.947   3
  -3  13  12 247.971 118.714   8
  -3  13  12 53.5056 105.913   6
   3  13 -12 449.906 151.262   4
  -3  13  11 1622.95 232.165   8
  -3  13  11 1773.12 231.791   6
   3  13 -11 1872.19 245.058   3
   3  13 -11 1933.25 263.609   4
   3  13 -10 437.339 136.959   3
   3  13 -10 485.577 157.937   4
  -3  13  10 584.325 179.009   5
  -3  13  10 451.450 157.733   8
  -3  13   9 2.35898 94.9839   8
   3  13  -9 8.11141 110.984   4
  -3  13   9 186.979 138.105   5
   3  13  -9-69.0429 94.3967   3
   3  13  -8 256.663 137.136   4
  -3  13   8 223.648 149.723   5
  -3  13   8 66.3338 109.928   8
   3  13  -8 378.380 127.612   3
  -3  13   7 946.357 200.286   8
   3  13  -7 715.965 180.071   4
   3  13  -7 1004.04 160.622   3
  -3  13   7 869.867 206.323   5
  -3  13   6 95.7923 131.723   5
  -3  13   6-24.9917 113.234   8
   3  13  -6-183.940 138.070   4
   3  13  -5 724.214 193.801   4
  -3  13   5 894.199 196.264   8
  -3  13   5 684.829 182.693   5
   3  13  -4 488.444 153.521   7
  -3  13   4 268.208 160.846   5
  -3  13   4 447.693 152.353   8
   3  13  -4 225.662 148.342   4
  -3  13   3 311.714 166.175   5
  -3  13   3 42.8467 112.561   8
   3  13  -3 151.516 152.409   4
   3  13  -3 148.219 116.166   7
   3  13  -3 508.659 173.209  21
   3  13  -2 2591.43 304.861   4
   3  13  -2 2474.28 289.261   7
  -3  13   2 2645.38 314.481   5
   3  13  -2 2949.19 297.645  21
  -3  13   2 2627.09 286.436   8
   3  13  -1 254.142 146.218   4
  -3  13   1 228.727 160.502   5
   3  13  -1 411.732 154.258  21
   3  13  -1 323.393 144.581   7
   3  13  -1 192.654 135.760   5
   3  13   0 479.962 172.028   4
   3  13   0 667.077 177.946   7
  -3  13   0 520.990 179.967   5
   3  13   0 425.964 137.492  21
  -3  13   0 865.626 173.189   2
   3  13   0 403.396 169.584   5
  -3  13  -1 1070.72 201.411   2
   3  13   1 926.873 175.561  21
  -3  13  -1 870.243 207.504   5
   3  13   1 881.431 195.326   4
   3  13   1 847.485 190.910   5
   3  13   2 491.478 167.064  21
   3  13   2 465.889 160.896   5
   3  13   2 927.800 206.518   4
  -3  13  -2 555.944 184.706   5
  -3  13  -2 627.175 170.459   2
  -3  13  -3-5.87290 104.138   2
   3  13   3 427.435 164.293   4
   3  13   3 247.822 135.722   5
  -3  13  -3 50.0458 121.404   5
   3  13   4-28.6917 95.1432   8
  -3  13  -4-29.8486 125.166   5
   3  13   4 62.8890 122.824   4
  -3  13  -4 19.9517 100.125   2
   3  13   4 108.007 131.157   5
  -3  13  -5 189.174 144.630   5
   3  13   5 200.140 133.774   5
  -3  13  -5 283.592 127.777   2
   3  13   5 243.183 145.843   4
   3  13   5 105.871 108.914   8
  -3  13  -6 209.535 122.181   2
   3  13   6 379.019 135.251   8
   3  13   6 424.035 144.698   5
  -3  13  -6 409.627 157.571   5
   3  13   6 686.437 182.509   4
  -3  13  -7 1108.30 213.936   5
   3  13   7 1299.73 221.812   5
  -3  13  -7 829.697 183.225   2
   3  13   7 1106.86 209.582   6
   3  13   7 980.799 191.774   8
   3  13   8 2372.89 279.314   5
   3  13   8 2014.30 240.160   8
   3  13   8 2452.48 279.422   6
  -3  13  -8 2436.84 280.989   5
  -3  13  -8 2384.01 270.095   2
  -3  13  -9-40.7143 117.462   5
   3  13   9 112.663 110.771   6
  -3  13  -9 55.1141 118.903   2
   3  13   9 60.6597 128.076   5
   3  13   9 138.538 112.063   8
  -3  13 -10 101.797 111.482   5
  -3  13 -10 267.795 133.327   2
   3  13  10 22.4634 93.0538   8
   3  13  10 45.0457 109.678   6
  -3  13 -11 415.654 153.515   2
   3  13  11 290.654 143.505   6
   3  13  11 466.401 133.865   8
   3  13  12 1225.88 192.942   8
   3  13  12 1104.94 191.237   6
  -3  13 -12 1006.04 182.495   2
  -3  13 -13 1799.27 227.972   2
   3  13  13 1823.84 215.685   8
   3  13  13 2007.50 240.013   6
   3  13  13 1907.75 235.175   7
   3  13  14 208.819 107.442   6
   3  13  14 104.845 110.869   7
   3  13  14 216.505 106.216   8
  -3  13 -14-38.7455 111.072   2
   3 -13  15 473.388 113.756  11
   3  13  15 655.522 130.458   8
   3  13  15 471.414 142.997   7
  -3  13 -15 670.986 155.879   2
   3  13  15 516.702 129.597   6
   3  13  16 86.2330 97.7474   6
   3  13  16 148.423 110.992   7
  -3  13 -16 138.834 101.826   2
   3  13  16 77.4641 86.9038   8
   3 -13  16 0.31166 78.4728  11
   3  13  17-17.8996 70.7949   8
   3 -13  17 47.5187 63.7112  11
   3  13  17 124.548 97.7019   6
  -3  13 -17-93.6892 102.641   2
   3  13  17 8.74606 86.4980   7
   3  13  18 75.4999 81.7905   6
   3  13  18 13.0622 79.1034   7
   3 -13  18 37.6960 62.7811  11
  -3  13 -18 67.7231 86.1569   2
   3 -13  19 54.7887 67.8478  11
  -3  13 -19 37.2715 87.9559   2
   3  13  19 102.304 81.9453   6
   3  13  19 160.941 81.6465   7
   3  13  20-45.3061 65.8058   6
  -3  13 -20 68.0496 77.5284   2
  -3  13 -21-90.7614 66.8200   2
  -3  15  19-73.1393 63.9786   7
  -3  15  19 48.9819 52.0305   8
  -3  15  18 66.5040 72.4198   7
  -3  15  18-5.08892 63.7904   8
  -3  15  17 53.5331 69.1383   8
  -3  15  17-60.1315 77.9306   7
   3  15 -17 29.7274 61.5042   2
   3  15 -16 399.569 105.018   5
  -3  15  16 388.433 107.870   8
   3  15 -15 148.972 91.1675   5
  -3  15  15 131.748 83.7558   8
  -3  15  14 253.850 96.7448   8
   3  15 -14-25.7389 94.2443   5
   3  15 -13 110.102 117.497   5
  -3  15  13 80.0753 97.7343   8
   3  15 -12 489.009 129.651   5
  -3  15  12 477.319 120.476   8
   3  15 -11 988.295 184.025   5
  -3  15  11 924.330 163.826   8
  -3  15  10-96.5233 93.3596   8
   3  15 -10 33.2079 115.551   5
   3  15  -9 25.5638 116.415   5
  -3  15   9 5.58162 90.8137   8
  -3  15   8-68.1885 96.8165   8
   3  15  -8-15.0293 107.334   5
   3  15  -8 98.5078 125.636   4
   3  15  -7 814.894 180.160   4
   3  15  -7 503.088 158.120   5
  -3  15   7 705.783 149.273   8
   3  15  -6 81.9233 112.195   5
  -3  15   6 194.412 129.073   5
   3  15  -6 49.9043 123.325   4
  -3  15   6 193.609 111.149   8
   3  15  -5 108.208 127.085   5
  -3  15   5 169.385 109.461   8
  -3  15   5 397.640 155.431   5
   3  15  -5 191.779 116.521   4
  -3  15   4 252.919 140.019   5
   3  15  -4 207.636 127.781   4
   3  15  -4 5.10638 117.034   5
  -3  15   4 164.722 102.817   8
  -3  15   3 110.914 95.5845   7
   3  15  -3 122.825 121.185   5
  -3  15   3 214.408 143.437   5
  -3  15   3 94.6917 91.8488   8
   3  15  -3 132.125 113.041   4
  -3  15   2 175.798 135.956   5
   3  15  -2 167.289 132.716   4
  -3  15   2 36.0297 92.1632   8
   3  15  -2 330.427 125.654   7
   3  15  -2-158.916 108.783   5
  -3  15   1 712.388 151.252   8
   3  15  -1 730.728 169.650   4
  -3  15   1 534.313 168.141   5
   3  15  -1 942.011 185.213   5
   3  15  -1 646.928 154.363   7
   3  15   0 369.956 147.381   4
  -3  15   0 336.537 148.506   5
   3  15   0 159.784 122.520   5
  -3  15   0 311.153 115.450   8
   3  15   0 407.342 136.851   7
   3  15   1 86.0870 100.125   7
  -3  15  -1 327.398 148.778   5
   3  15   1 226.316 138.979   5
  -3  15  -1 455.990 138.493   8
   3  15   2 131.190 110.116   5
   3  15   2 237.734 119.517   7
  -3  15  -2 118.175 99.8380   8
  -3  15  -2 157.863 122.361   5
  -3  15  -3 143.789 127.581   5
  -3  15  -3 270.341 120.558   8
   3  15   3 181.095 113.330   5
  -3  15  -3 279.097 110.014   2
   3  15   3 127.445 103.718   7
   3  15   4 519.693 136.068   7
  -3  15  -4 648.644 142.167   2
  -3  15  -4 599.891 164.349   5
  -3  15  -4 463.891 140.403   8
   3  15   4 776.177 172.267   5
  -3  15  -5 259.703 117.439   2
   3  15   5 302.432 131.795   5
  -3  15  -5 120.741 108.239   5
  -3  15  -5 244.800 113.755   8
   3  15   5 28.6864 98.8275   7
   3  15   6 188.871 111.611   5
  -3  15  -6-69.1693 101.259   5
   3  15   6-107.660 107.654   7
  -3  15  -6-20.8241 83.6051   2
  -3  15  -7 174.310 125.696   5
  -3  15  -7 250.673 114.170   2
   3  15   7 118.428 110.282   7
  -3  15  -8 84.5358 97.3353   2
  -3  15  -8 50.7311 96.7212   5
   3  15   8 53.8140 97.7498   7
  -3  15  -9 70.7642 85.7971   2
  -3  15  -9-19.7035 73.3024   5
   3  15   9-76.0441 102.014   7
  -3  15 -10 78.4091 86.9144   2
   3  15  10-121.453 102.232   7
   3  15  11-117.625 101.479   7
  -3  15 -11 232.803 102.429   2
  -3  15 -12 212.100 92.1236   2
   3  15  12-60.8555 90.5577   7
  -3  15 -13 279.714 102.277   2
   3  15  13 340.456 109.787   7
  -3  15 -14-75.2825 80.7978   2
   3  15  14 80.0545 83.2885   7
  -3  15 -15 15.4097 73.2760   2
   3  15  15 171.897 75.0576   7
  -3  15 -16 29.6543 63.9561   2
   3  15  16-11.9238 52.7016   7
  -3  17  11 138.721 61.0684   7
   3  17 -11 29.5826 65.0409   5
   3  17 -10-23.7659 73.8147   5
  -3  17  10 63.2015 58.3182   7
   3  17  -9 44.5593 72.3949   5
  -3  17   9-10.4393 60.3634   7
  -3  17   9 129.628 64.3680   8
  -3  17   8 177.660 76.2688   7
  -3  17   8 214.295 72.3348   8
   3  17  -8 87.3498 88.5694   5
  -3  17   7 110.585 75.9406   7
   3  17  -7 62.0035 80.2465   5
  -3  17   7-28.1827 59.0810   8
   3  17  -6 20.6701 77.9764   5
  -3  17   6 28.4360 66.0904   8
   3  17  -5 148.332 91.5976   5
  -3  17   5-103.142 76.1974   8
   3  17  -4 130.446 91.4502   5
  -3  17   4-160.294 84.0300   8
  -3  17   3 183.346 73.4701   8
   3  17  -3 269.365 108.606   5
  -3  17   2 540.369 108.175   8
   3  17  -2 781.728 147.232   5
   3  17  -1 149.502 96.3117   5
  -3  17   1-104.892 67.1330   8
   3  17   0 944.680 155.318   5
  -3  17   0 599.142 109.835   8
   3  17   1 666.228 133.269   5
  -3  17  -1 142.458 76.3019   8
  -3  17  -2 82.7539 68.0897   8
   3  17   3 215.823 80.8876   7
  -3  17  -3 141.662 74.0414   8
  -3  17  -4 184.833 72.6533   8
   3  17   4 275.795 89.0755   7
  -3  17  -5 399.547 80.2881   8
   3  17   5 267.439 82.2964   7
   3  17   6-49.4144 73.1326   7
   3  17   7 97.7704 65.8909   7
   3  17   8 217.899 73.6966   7
   3  17   9-12.9131 52.7801   7
  -4   0  35 105.713 61.2518  17
  -4   0  34 190.060 82.2787  17
  -4   0  33 13.9214 80.1271  16
  -4   0  32 90.1226 93.8852  16
  -4   0  31 88.4816 94.5152  16
  -4   0  30 1143.42 196.771  16
   4   0 -30 1195.51 169.337   9
   4   0 -29 180.269 132.349   9
  -4   0  29 43.8187 97.0382  16
  -4   0  28-101.532 113.562  16
   4   0 -28-142.741 104.701   9
   4   0 -27-101.133 101.665   9
  -4   0  27-59.5496 101.024   8
  -4   0  27 87.1996 118.948  16
  -4   0  26 879.314 195.566   8
   4   0 -26 1059.16 185.478   9
  -4   0  26 934.090 191.347  16
   4   0 -25-162.933 92.6201   9
   4   0 -25 315.131 172.592  23
  -4   0  25 52.9064 100.699  16
  -4   0  25 127.635 109.942   8
  -4   0  25 261.890 153.204  25
   4   0 -24 74.8929 137.459  23
  -4   0  24-75.2167 130.985  25
   4   0 -24-28.3013 95.1326   9
  -4   0  24 197.997 139.840   8
   4   0 -23 119.752 98.8291   9
  -4   0  23 176.669 138.350   8
   4   0 -23-13.0680 124.996  23
  -4   0  23 287.282 150.655  25
  -4   0  22 162.803 131.970  25
   4   0 -22 221.772 142.915  23
   4   0 -22-8.53393 73.0381   9
  -4   0  22 135.687 123.182  15
  -4   0  22 23.5323 101.360   8
  -4   0  21-107.433 109.587  25
  -4   0  20 11547.3 644.237  25
  -4   0  19 123.150 130.860  25
  -4   0  18 5319.03 418.187  25
  -4   0  17 0.59062 89.0116  25
  -4   0  16 130.507 103.063  25
  -4   0  15-9.68386 88.2592  25
  -4   0  14 23316.0 735.881  25
  -4   0  13 6.48719 91.7450  25
  -4   0  13 57.0140 98.6161  13
  -4   0  12 2793.28 245.109  25
  -4   0  12 2581.28 229.539  13
  -4   0  11 121.256 101.094  25
  -4   0  11 71.4585 77.6543  13
  -4   0  10 25441.2 609.793  13
  -4   0  10 25061.7 637.397  25
  -4   0   9-3.60330 87.5097   1
  -4   0   9 114.699 89.0280  25
  -4   0   9-11.9201 70.2142  13
  -4   0   8 52980.1 831.920   1
  -4   0   7 232.056 126.603   1
  -4   0   6 17293.4 418.300   1
   4   0  -5 5.18488 66.3101  24
  -4   0   5 177.465 88.0569   1
  -4   0   4 11928.1 310.716   1
   4   0  -4 12206.5 281.300  24
   4   0  -3 14.6377 39.8631  24
  -4   0   3 398.494 66.3446   1
  -4   0   2 16326.0 302.354  23
  -4   0   2 16024.9 332.515   1
  -4   0   1 46.2554 40.0142  23
  -4   0   1 32.7687 52.6899   1
  -4   0   0 36636.7 434.447  23
  -4   0   0 34901.7 500.650   1
  -4   0  -1 10.1025 40.5171  23
   4   0   1 5.54366 49.7995  25
  -4   0  -2 1454.00 105.194  23
   4   0   2 1458.04 125.772  25
  -4   0  -3 50.0542 57.3678  23
   4   0   3 76.5771 65.2252  25
   4   0   4 768017. 2978.48  25
  -4   0  -4 788966. 2590.52  23
   4   0   5 2127.32 178.997  25
  -4   0  -5 767.188 108.146  23
  -4   0  -6 50045.9 746.475  23
   4   0   6 49391.2 844.899  25
  -4   0  -7 37.7774 74.9610  23
   4   0   7-10.4668 81.9233  25
   4   0   8 111753. 1402.31  25
  -4   0  -8 110823. 1262.06  23
  -4   0  -9 111.253 87.6669  23
   4   0   9 164.367 101.321  25
   4   0  10 47070.9 1004.47  25
  -4   0 -10 48826.9 932.800  23
   4   0  11-11.0783 86.5530  25
  -4   0 -11 94.0698 80.1498  23
   4   0  12 31930.0 907.027  25
  -4   0 -12 34348.8 861.885  23
  -4   0 -13 73.8020 102.640  23
   4   0  13 125.779 121.926  25
  -4   0 -14 191.232 120.293  23
   4   0  14 107.825 113.539  25
   4   0  15-36.1879 93.0561  25
  -4   0 -15 2.30027 94.6987  23
  -4   0 -16 132.170 113.901  23
   4   0  16 338.384 145.527  25
   4   0  17-85.3994 114.453  25
   4   0  18 644.478 155.298   8
   4   0  18 1108.22 226.214  25
   4   0  18 794.142 179.888  16
   4   0  19-87.6828 124.607  25
   4   0  19 207.341 111.594  16
   4   0  19-5.13387 94.8273   8
   4   0  20-33.1595 118.778  25
   4   0  20 415.444 153.750  16
   4   0  21-78.2391 108.032  16
   4   0  22 355.195 156.019  16
   4   0  23-54.0490 108.962  16
   4   0  23 85.3890 105.996  17
   4   0  24 184.409 120.808  17
   4   0  24 176.537 113.551  16
   4   0  25-55.9496 100.969  17
   4   0  26 703.454 152.520  17
   4   0  27-29.2706 92.6445  17
   4   0  28 178.374 103.228  17
   4   0  29-98.9413 88.6923  17
   4   0  30 29.7349 73.1844  17
   4   0  31 60.5466 56.9622  17
  -4  -2  35 53.7281 48.3875  17
  -4   2  35 22.4728 53.2332  17
  -4   2  34 47.9397 75.5775  17
  -4   2  34-56.3361 75.9557  16
  -4  -2  34-25.4029 63.2436  17
  -4   2  33 137.493 92.4995  16
  -4  -2  33 136.211 82.1714  17
   4   2 -32 65.5421 86.7763   9
  -4   2  32 129.637 99.6026  16
  -4  -2  32-114.220 81.7381  16
  -4   2  31 15.7523 101.849  16
   4   2 -31 95.7886 90.0109   9
  -4  -2  31 85.4468 97.7364  16
   4   2 -30 326.443 122.064   9
  -4  -2  30 508.224 154.855  16
  -4   2  30 300.287 128.831  16
   4   2 -29 111.657 82.9750   9
  -4   2  29 3.84647 102.465   8
  -4  -2  29-29.1491 94.1632  16
  -4   2  29-63.8398 101.099  16
  -4   2  28 359.146 146.266   8
  -4  -2  28 177.314 132.261  16
  -4   2  28 342.186 141.367  16
   4   2 -28 49.6527 91.8151   9
   4   2 -27-132.177 108.217   9
  -4  -2  27 26.5761 104.348  16
  -4   2  27-69.9788 118.837   8
  -4   2  27 35.0048 115.558  16
  -4   2  26-6.59809 112.073   8
  -4   2  26-125.718 128.995  16
  -4  -2  26-91.3715 108.669  16
   4   2 -26 263.030 126.645   9
   4   2 -25 2788.66 305.663   9
  -4  -2  25 2939.66 314.099  16
  -4   2  25 2566.57 295.944   8
   4   2 -24 1866.11 252.180   9
  -4   2  24 1644.07 248.207   8
  -4  -2  24 1855.74 255.526  16
  -4   2  24 1659.20 240.010  15
  -4   2  24 1769.30 312.955  25
   4   2 -24 1867.29 314.574  23
   4   2 -23 2468.40 281.752   9
   4   2 -23 2123.36 332.097  23
  -4  -2  23 2557.20 282.836  16
  -4   2  23 2778.16 376.102  25
  -4   2  23 2449.90 292.240  15
  -4   2  23 2819.64 298.810   8
   4   2 -22 188.345 146.904  23
   4   2 -22-64.0665 96.7248   9
  -4   2  22-121.180 147.682   8
  -4   2  22 23.3489 105.824  15
  -4   2  22 116.809 121.957  25
  -4   2  21-71.1859 110.536  25
  -4  -2  21-171.305 114.983  25
   4   2 -21 14.8670 104.344  23
  -4   2  20-10.2674 113.268  25
  -4  -2  20 134.937 108.734  25
   4   2 -20 79.0029 103.825  23
  -4  -2  19 2152.17 264.745  25
  -4   2  19 1752.41 272.174  25
   4   2 -19 2087.14 289.728  23
  -4   2  18-23.0510 92.1172  25
  -4  -2  18 112.577 93.7387  25
  -4   2  17 31.8962 90.9136  25
  -4  -2  17-145.316 96.1245  25
  -4   2  16 167.435 125.628  25
  -4  -2  16 108.658 100.019  25
  -4   2  15 3213.81 313.943  25
  -4  -2  15 3493.59 287.035  25
  -4  -2  14 1997.66 216.542  25
  -4  -2  14 1762.69 234.149  13
  -4   2  14 1911.33 237.456  25
  -4  -2  13 5981.08 343.080  25
  -4  -2  13 4719.23 347.185  13
  -4   2  13 5539.79 369.726  25
  -4  -2  12 6166.91 332.486  25
  -4  -2  12 5690.40 363.473  13
  -4   2  12 5964.23 371.112  25
  -4   2  11 1240.59 139.852  13
  -4   2  11 998.828 162.754  25
  -4  -2  11 1129.24 151.580  25
  -4  -2  11 910.162 168.681  13
  -4   2  10 38.4282 88.3624  25
  -4  -2  10 159.436 80.3775  25
  -4   2  10 100.334 72.7907  13
  -4  -2  10 188.231 107.249  13
  -4  -2  10 150.649 95.7611   1
  -4   2   9 94415.2 1256.10  25
  -4   2   9 96529.5 950.321  13
  -4  -2   9 93122.5 1232.30  13
  -4  -2   9 93058.4 1123.32   1
   4  -2  -8 20974.6 531.311  24
  -4   2   8 22963.6 430.540  13
  -4  -2   8 21657.6 509.873   1
  -4  -2   8 22458.4 579.271  13
  -4   2   8 21590.6 574.277  25
   4  -2  -7 4795.25 248.213  24
  -4   2   7 4630.32 153.177  26
  -4   2   7 4742.19 263.239   1
  -4  -2   7 4969.20 237.503   1
  -4  -2   6 41180.9 627.111   1
   4  -2  -6 40108.5 666.046  24
  -4   2   6 41149.3 429.624  26
  -4   2   6 41076.2 690.685   1
  -4  -2   5 257.645 75.1437   1
  -4   2   5 381.133 91.1409   1
   4  -2  -5 340.068 79.5152  24
  -4   2   4 21756.4 459.466  23
  -4  -2   4 20509.5 411.528   1
  -4   2   4 20721.3 426.093   1
  -4  -2   3 4391.80 192.046   1
   4   2  -3 4709.18 186.175  26
  -4   2   3 4314.59 208.189  23
  -4   2   3 4232.86 189.846   1
  -4   2   2 8911.30 249.402   1
  -4   2   2 9597.45 299.316  23
   4   2  -2 9036.78 264.154  26
  -4   2   1 3947.01 200.209  23
  -4   2   1 3717.68 160.389   1
   4   2  -1 4044.11 186.982  26
   4   2   0 6984.13 254.433  25
  -4   2   0 7078.87 269.458  23
  -4   2   0 7498.03 215.428   1
   4   2   0 7323.36 263.826  26
   4   2   1 30287.7 550.212  26
  -4   2  -1 29474.7 555.826  23
   4   2   1 30055.6 549.564  25
  -4   2  -2 3661.09 213.907  23
   4   2   2 3663.42 210.531  25
  -4   2  -2 3517.61 161.181   1
  -4   2  -3 23928.4 542.505  23
   4   2   3 23766.5 546.540  25
  -4   2  -3 23940.9 426.384   1
   4   2   4 7586.73 331.937  25
   4  -2   4 7835.03 273.304  25
  -4   2  -4 8090.68 331.857  23
  -4  -2  -4 7123.25 164.613  23
  -4  -2  -5 104911. 748.686  23
   4   2   5 103509. 1260.08  25
   4  -2   5 103769. 1056.93  25
  -4   2  -5 101310. 1219.55  23
   4  -2   6 2660.57 188.275  25
   4   2   6 2517.88 220.198  25
  -4   2  -6 2649.50 220.620  23
  -4  -2  -6 2676.70 139.952  23
   4   2   7 24.7303 79.2763  25
  -4  -2  -7 20.6879 50.7596  23
  -4   2  -7-0.69765 77.4616  23
   4  -2   7 52.3101 72.3798  25
   4  -2   8 41320.7 788.747  25
  -4   2  -8 40893.9 877.265  23
  -4  -2  -8 42029.2 651.136  23
   4   2   8 40238.3 911.787  25
   4   2   9 3904.57 307.906  25
  -4   2  -9 4231.64 303.669  23
  -4  -2  -9 4640.86 238.785  23
   4  -2   9 4533.69 284.194  25
  -4   2 -10 7572.86 415.481  23
   4  -2  10 7318.47 376.863  25
   4   2  10 7053.73 421.780  25
  -4  -2 -10 7354.98 319.929  23
   4   2  11 675.126 160.116  25
   4  -2  11 1090.64 168.340  25
  -4   2 -11 769.932 154.074  23
  -4  -2 -11 923.659 135.829  23
   4  -2  12 162.682 96.4302  25
  -4   2 -12 147.535 98.0135  23
   4   2  12 210.198 115.427  25
  -4   2 -13 2286.37 262.919  23
   4   2  13 2278.70 277.593  25
   4  -2  13 2479.95 260.907  25
   4  -2  14 585.146 149.282  25
   4   2  14 727.029 188.553  25
  -4   2 -14 903.495 175.677  23
   4  -2  15 446.900 140.073  25
  -4   2 -15 675.754 170.652  23
   4   2  15 288.491 130.645  25
   4   2  16 134.340 113.909  25
   4  -2  16 25.8859 109.668  25
  -4   2 -16 115.008 112.992  23
   4   2  17 655.633 190.360  25
   4  -2  17 321.978 127.763  16
   4   2  17 536.969 151.141   8
  -4   2 -17 247.159 140.839  23
   4   2  17 909.004 171.696  16
   4   2  18 269.289 118.683  16
   4   2  18 158.354 103.480   8
  -4   2 -18 200.352 102.082   9
   4  -2  18 110.431 103.086  16
   4   2  18 286.119 153.674  25
   4  -2  19 794.217 151.987  11
   4   2  19 471.251 165.685   8
   4  -2  19 510.365 160.078  16
   4   2  19 479.422 137.664  16
   4   2  19 784.692 216.642  25
  -4   2 -19 616.743 145.555   9
  -4   2 -19 436.957 165.572  23
   4   2  20 60.0122 107.224  16
   4   2  20 117.270 119.900  25
   4  -2  20 73.5256 92.0943  11
   4   2  20 299.153 132.985   8
   4  -2  20 195.825 127.504  16
  -4   2 -20-21.6877 89.1228   9
   4  -2  21 639.256 157.666  11
   4   2  21 866.627 177.686   8
   4  -2  21 731.614 172.292  16
   4   2  21 629.425 173.671  16
   4  -2  22 100.995 104.166  16
   4  -2  22-12.3588 84.1352  11
   4   2  22 29.1193 117.078  16
   4  -2  22 16.9591 97.6767  17
   4   2  22-14.8834 106.797   8
   4  -2  23 167.099 112.269  17
   4   2  23 304.892 129.082  17
   4  -2  23 510.868 133.652  11
   4   2  23 233.804 128.039  16
   4  -2  24 70.6042 94.3788  11
   4   2  24 223.489 128.954  16
   4   2  24-79.9014 91.3057  17
   4  -2  24 87.0437 113.953  17
   4  -2  25 185.596 91.8396  11
   4   2  25 164.212 114.190  17
   4   2  25 220.384 112.893  16
   4  -2  25 353.428 124.853  17
   4   2  26-18.4328 92.0151  17
   4  -2  26 229.947 112.609  17
   4   2  27-66.1909 90.7716  17
   4  -2  27-33.6987 92.2792  17
   4  -2  28-142.380 97.9054  17
   4   2  28-92.4134 89.5817  17
   4  -2  29 52.4228 70.5483  17
   4   2  29 155.302 93.7476  17
   4  -2  30 147.588 71.1181  17
   4   2  30 171.351 83.2679  17
   4   2  31 56.4266 47.5856  17
  -4   4  34 71.3080 58.2888  17
  -4   4  33 122.877 78.1020  17
  -4   4  33-1.88209 75.0993  16
  -4  -4  33 33.0920 67.7593  17
  -4  -4  32 61.5270 67.2367  11
  -4  -4  32 266.290 99.6368  17
  -4   4  32 75.1755 84.7991  16
  -4  -4  31 197.934 105.142  17
  -4   4  31-29.8467 85.4018  16
   4   4 -31 34.3287 90.6211   9
  -4  -4  31-95.9257 87.8377  11
  -4   4  31-71.1048 94.1834   8
  -4   4  30-75.3146 89.1196  16
  -4   4  30 247.165 123.672   8
   4   4 -30 176.771 116.321   9
  -4   4  29 130.260 103.494  16
  -4   4  29 138.921 116.436   8
  -4  -4  29 161.831 91.9446  16
   4   4 -29 293.776 132.325   9
  -4   4  28 39.1256 109.929  16
   4   4 -28 115.160 104.724   9
  -4   4  28 34.1581 95.6044   8
  -4  -4  28-50.5676 89.4385  16
   4   4 -27-31.8073 94.0067   9
  -4   4  27 59.4730 99.4484  16
  -4   4  27 56.0722 113.249   8
  -4  -4  27 76.8238 98.7882  16
  -4   4  26 678.260 181.439   8
  -4   4  26 757.094 180.073  16
  -4  -4  26 668.662 155.941  16
   4   4 -26 690.757 175.323   9
   4   4 -25 1935.96 254.879   9
  -4   4  25 1789.84 251.050   8
  -4   4  25 1923.26 254.664  16
  -4  -4  25 2163.98 260.951  16
  -4   4  24 37.2757 106.855   8
  -4   4  24 31.5134 101.572  15
   4   4 -24 87.5674 107.150   9
  -4   4  23 1213.25 213.917  15
  -4   4  23 1531.91 231.752   8
   4   4 -23 1283.66 271.080  23
  -4   4  23 1722.57 301.456  25
   4   4 -23 1334.55 222.425   9
  -4   4  22 1363.02 262.243  25
  -4   4  22 1497.73 234.294  15
   4   4 -22 1708.03 247.544   9
  -4   4  22 1453.72 219.024   8
   4   4 -22 1133.71 256.093  23
  -4   4  21 471.988 143.720  15
   4   4 -21 122.076 112.465   9
  -4   4  21 536.440 160.362   8
   4   4 -21 347.357 179.089  23
  -4   4  21 157.123 160.497  25
   4   4 -20 524.076 147.567   9
  -4   4  20 483.346 143.833   8
  -4   4  20 531.721 183.143  25
   4   4 -20 550.649 204.294  23
   4   4 -19 3503.46 376.662  23
  -4   4  19 3868.32 404.223  25
  -4   4  18 4546.21 417.529  25
   4   4 -18 4299.72 409.888  23
  -4   4  17 89.9638 114.336  25
   4   4 -17 194.088 125.968  23
  -4   4  16 779.630 190.679  25
   4   4 -16 895.820 208.380  23
   4   4 -15 7529.74 478.769  23
  -4   4  15 7311.25 481.352  25
   4   4 -14 10509.2 538.090  23
  -4   4  14 9879.06 532.196  25
   4   4 -13 2157.90 250.858  23
  -4   4  13 2516.79 275.129  25
  -4  -4  13 2250.78 276.161  13
  -4  -4  13 2734.42 211.035  25
  -4  -4  12 65.0298 61.5974  25
  -4   4  12 88.9504 101.015  25
  -4  -4  12 20.0886 111.863  13
   4   4 -12 305.465 133.838  23
  -4   4  11 2003.31 230.214  25
   4   4 -11 2241.77 225.416  23
  -4  -4  11 1914.87 236.744  13
  -4  -4  11 2157.87 176.124  25
   4   4 -10 12843.6 503.670  23
  -4   4  10 12384.8 527.822  25
  -4  -4  10 14005.9 399.927  25
  -4   4  10 13419.7 410.320  26
  -4  -4  10 12924.8 548.658  13
   4  -4  -9 28403.4 699.673  24
  -4   4   9 29569.6 585.392  26
  -4   4   9 28634.7 748.374  25
   4   4  -9 27664.2 697.345  23
  -4  -4   9 27823.8 591.077   1
  -4  -4   9 30380.3 559.280  25
  -4  -4   9 29031.7 772.052  13
  -4  -4   8 13184.9 507.277  13
  -4   4   8 13529.8 390.662  26
  -4   4   8 12836.4 485.207  25
   4   4  -8 11969.1 446.011  23
   4  -4  -8 12934.8 462.566  24
  -4  -4   7 2458.46 165.515   1
   4   4  -7 2439.01 204.161  23
  -4  -4   7 2427.05 221.014  13
  -4   4   7 2724.77 178.605  26
   4  -4  -7 2633.05 212.871  24
  -4   4   7 2391.67 210.353  25
   4   4  -6 61.3973 67.8059  23
  -4   4   6 89.8260 72.9029  26
   4  -4  -6-2.35969 65.3359  24
  -4   4   6 7.16550 68.3472  25
  -4  -4   6 32.1845 60.7566   1
  -4   4   6 20.0009 67.0617  23
   4   4  -5 12497.7 372.835  23
  -4   4   5 12734.4 422.214  23
  -4  -4   5 13277.4 350.269   1
  -4   4   5 13496.0 430.975  25
  -4  -4   4 5995.77 237.616   1
   4   4  -4 6136.14 247.361  23
  -4   4   4 6278.76 297.567  23
  -4   4   4 6233.19 281.255  25
  -4   4   3 1497.82 154.384  23
  -4  -4   3 1266.58 118.361   1
   4   4  -3 1515.22 121.081  23
   4   4  -3 1428.92 148.204  26
  -4   4   2 1433.42 109.962   1
   4   4  -2 1662.58 111.067  23
   4   4  -2 1584.10 156.154  26
  -4   4   2 1415.44 157.154  23
  -4  -4   2 1495.81 129.804   1
  -4   4   1 10115.6 248.553   1
   4   4  -1 9688.91 363.949  26
   4   4  -1 10380.9 223.597  23
  -4  -4   1 9724.51 318.036   1
  -4  -4   0 10138.0 333.725   1
  -4   4   0 10630.7 230.264   1
   4   4   0 10411.0 384.804  26
  -4   4   0 10104.4 393.418  23
   4   4   0 10615.3 173.716  23
   4   4   0 10416.0 345.857  25
  -4   4  -1 4838.74 148.630   1
   4   4   1 5395.13 284.953  26
   4   4   1 5598.70 270.337  25
  -4   4  -1 5244.62 295.385  23
  -4   4  -2 5415.77 156.833   1
   4   4   2 5059.05 273.400  25
   4   4   2 5413.44 296.130  26
  -4   4  -2 5091.11 299.248  23
   4   4   3 5367.37 297.403  25
  -4   4  -3 4733.52 154.524   1
  -4   4  -3 5691.64 320.895  23
   4   4   3 5447.09 306.001  26
  -4   4  -4 939.059 80.2119   1
   4   4   4 1408.34 167.266  25
   4   4   4 1379.73 173.218  26
  -4   4  -4 1203.71 166.253  23
  -4   4  -5 32232.4 790.073  23
   4   4   5 32448.0 778.467  25
  -4   4  -5 34809.5 490.547   1
   4   4   6 562.813 133.193  25
  -4   4  -6 388.172 71.0001   1
  -4   4  -6 558.322 130.062  23
  -4   4  -7 4329.50 209.081   1
  -4   4  -7 4621.12 338.913  23
   4   4   7 4336.31 322.383  25
   4   4   8 8.81064 85.3550  25
  -4   4  -8 31.7299 88.7911  23
  -4   4  -8 15.1931 50.2930   1
  -4   4  -9 2875.80 287.343  23
   4   4   9 3204.48 300.431  25
  -4   4 -10 2434.82 275.495  23
   4   4  10 2280.80 266.152  25
   4   4  11 4227.89 369.255  25
  -4   4 -11 3931.73 351.204  23
  -4   4 -12 179.043 116.873  23
   4   4  12 51.2808 110.374  25
   4   4  13 78.6033 125.058  25
  -4   4 -13-46.4767 98.9475  23
  -4   4 -14 87.3077 135.139  23
   4   4  14 24.4316 108.822  25
  -4   4 -15 2465.76 320.902  23
   4   4  15 2657.23 327.938  25
   4   4  16-75.9477 122.292  16
  -4   4 -16 92.0863 109.971  23
   4   4  16-309.487 161.654  25
  -4   4 -16-36.1407 85.0940   9
   4   4  16-251.699 121.446   8
   4  -4  17 206.515 116.555  16
   4   4  17 134.407 89.8800  16
   4   4  17 251.593 119.333   8
   4   4  17 104.278 124.547  25
  -4   4 -17 286.986 115.792   9
  -4   4 -17 446.919 155.878  23
   4  -4  18 2102.97 257.611  16
   4   4  18 2007.77 260.182   8
  -4   4 -18 1868.63 302.008  23
   4   4  18 2359.89 281.832  16
   4   4  18 2653.56 366.623  25
  -4   4 -18 2541.26 281.210   9
   4   4  19 2028.76 264.321   8
  -4   4 -19 1740.40 311.829  23
   4   4  19 1983.65 325.474  25
   4   4  19 2280.01 272.892  16
   4  -4  19 2026.87 245.328  17
   4  -4  20 145.568 116.395  11
   4   4  20 34.1783 103.979   8
   4   4  20 128.153 100.367  16
   4  -4  20-61.5170 110.050  17
   4   4  21 270.036 141.695   8
   4  -4  21 348.946 134.438  17
   4   4  21 128.754 119.687  16
   4  -4  21-42.6642 94.4064  11
   4   4  21 306.277 117.985  17
   4   4  22 23.2432 112.047   8
   4  -4  22 77.5882 99.3860  11
   4   4  22 98.5741 96.6872  17
   4   4  22 128.041 104.602  16
   4  -4  22 167.954 104.112  17
   4  -4  23 295.427 109.776  17
   4   4  23 522.141 136.892  17
   4  -4  23 430.297 125.317  11
   4   4  23 644.391 156.605   8
   4   4  23 573.194 154.987  16
   4   4  24 87.3144 94.8924   8
   4   4  24 222.336 117.133  16
   4  -4  24 395.783 132.514  11
   4   4  24 309.717 121.597  17
   4  -4  24 360.696 120.609  17
   4   4  25 164.184 109.625  17
   4  -4  25-33.9722 96.6533  17
   4  -4  25 23.7438 76.4734  11
   4   4  26 237.710 107.141  17
   4  -4  26 208.963 101.272  17
   4  -4  26 59.4975 75.7987  11
   4  -4  27 133.280 78.7387  11
   4   4  27 40.7452 78.5057  17
   4  -4  27-50.4405 82.3907  17
   4  -4  28 69.8932 66.7302  17
   4   4  28-3.05403 74.3311  17
   4  -4  28 15.3532 53.8633  11
   4  -4  29 80.6052 61.7230  17
   4   4  29 65.9370 68.8553  17
   4   4  29 1.60621 50.8409  19
   4   4  30 110.730 54.5383   6
   4   4  30 41.0065 46.3565  17
  -4   6  33-16.8090 57.1125   6
  -4   6  32 141.783 80.0780  16
  -4   6  32 114.084 63.3689  17
  -4  -6  32 151.322 72.3135  11
  -4   6  31 536.652 107.311  17
  -4  -6  31 333.630 91.1413  11
  -4   6  31 479.949 125.818   8
  -4   6  31 492.719 120.711  16
  -4   6  30 627.266 132.367  16
  -4   6  30 573.061 132.099   8
  -4  -6  30 423.890 114.455  11
  -4   6  29 10.2324 80.2374  16
   4   6 -29 46.9408 102.110   9
  -4   6  29 85.6670 103.034   8
   4   6 -29-14.2589 83.2785   3
   4   6 -28 44.2373 93.7863   9
   4   6 -28-126.461 99.0544   3
  -4   6  28 71.1835 115.604   8
  -4   6  28 76.6972 108.935  16
  -4   6  27 444.851 156.075   8
   4   6 -27 379.629 143.485   9
  -4   6  27 101.684 87.2534  16
   4   6 -27 476.216 157.434   3
  -4   6  26 514.179 156.626  16
  -4   6  26 525.042 149.924   8
   4   6 -26 559.724 150.968   9
   4   6 -25 1837.27 254.103   9
  -4   6  25 1830.35 249.151  16
  -4   6  25 1873.49 257.676   8
  -4   6  24 2147.65 269.158   8
   4   6 -24 1907.95 258.800   9
  -4   6  24 1984.96 255.917  16
   4   6 -23 59.2487 106.985   9
  -4   6  23-35.7162 119.522   8
  -4   6  23 147.900 112.314  15
  -4   6  22-23.5710 89.9093  15
  -4   6  22-81.1158 125.435  25
   4   6 -22 41.1633 95.8644   9
  -4   6  22-42.6322 104.722   8
   4   6 -22 282.427 175.218  23
   4   6 -21 1036.91 259.505  23
  -4   6  21 882.624 178.791  15
  -4   6  21 966.276 193.393   8
  -4   6  21 1220.14 282.721  25
   4   6 -21 1165.79 213.401   9
   4   6 -20 100.811 126.791  23
  -4   6  20-84.9409 114.618  25
   4   6 -20-68.3685 93.8242   9
  -4   6  20 176.318 111.979  15
  -4   6  20 93.8872 123.365   8
   4   6 -19 1911.94 245.919   9
  -4   6  19 2260.93 259.146  15
  -4   6  19 1945.97 300.528  25
  -4   6  19 1848.11 241.914   8
   4   6 -19 1863.54 288.983  23
  -4   6  18 2220.17 324.052  25
  -4   6  18 2700.68 279.883   8
   4   6 -18 2746.77 284.160   9
   4   6 -18 2479.71 332.356  23
   4   6 -17 6062.04 498.819  23
  -4   6  17 6210.20 495.479  25
   4   6 -16 919.170 198.933  23
  -4   6  16 1198.75 228.573  25
  -4   6  15 231.691 131.801  25
   4   6 -15 439.099 149.079  23
  -4   6  14 6515.27 462.329  25
   4   6 -14 5646.02 431.863  23
  -4   6  13 653.561 169.542  25
   4   6 -13 594.926 166.341  23
   4   6 -12 1229.63 200.151  23
  -4  -6  12 833.361 194.736  13
  -4   6  12 1063.51 190.002  25
   4   6 -11 2384.70 267.011  23
  -4  -6  11 2575.11 303.102  13
  -4   6  11 2526.54 232.641  26
  -4   6  11 2677.23 272.842  25
   4   6 -10 10525.6 506.938  23
  -4   6  10 11239.9 531.343  25
  -4  -6  10 11275.6 568.614  13
  -4   6  10 11532.6 465.105  26
   4  -6 -10 11344.5 509.102  24
  -4  -6   9-19.6693 104.979  13
   4  -6  -9 84.7301 100.451  24
  -4   6   9 143.476 91.6661  26
  -4   6   9 126.141 104.996  25
   4   6  -9 16.6276 94.8412  23
  -4  -6   8 4043.44 323.822  13
   4  -6  -8 4777.84 323.183  24
   4   6  -8 4950.88 324.631  23
  -4   6   8 4997.52 327.427  25
  -4   6   8 4496.74 290.749  26
   4   6  -7 104101. 1387.18  23
   4  -6  -7 101198. 1421.19  24
  -4   6   7 104602. 1401.14  25
  -4   6   7 104157. 1345.90  26
  -4  -6   7 100546. 1503.51  13
   4   6  -6 38928.2 811.135  23
  -4  -6   6 36776.1 877.768  13
  -4   6   6 38455.6 808.512  25
  -4   6   6 38436.8 854.323  23
   4  -6  -6 35582.2 840.059  24
  -4   6   6 37399.1 808.675  26
   4   6  -5 76166.6 1075.47  23
  -4   6   5 77348.5 1208.15  23
  -4   6   5 79299.8 1096.09  25
  -4  -6   4 708.890 138.792  13
  -4   6   4 684.238 118.814  25
  -4   6   4 601.784 147.859  23
   4   6  -4 795.624 120.086  23
  -4   6   3 6727.63 280.881  25
  -4  -6   3 6706.49 339.811  13
  -4  -6   3 7557.68 282.067   1
   4   6  -3 6857.80 292.952  23
  -4   6   3 6124.59 348.412  23
   4   6  -3 6795.72 372.058  26
  -4  -6   2 645.710 91.8528   1
   4   6  -2 900.995 154.175  26
   4   6  -2 1191.43 121.359  23
  -4   6   2 1045.92 109.480  25
  -4   6   2 1164.79 170.133  23
   4   6  -1 1135.87 106.359  23
   4   6  -1 1218.37 175.321  26
  -4   6   1 943.645 90.4741  25
  -4   6   1 829.189 155.246  23
  -4  -6   1 1249.99 134.979   1
   4   6   0 1806.79 118.407  23
  -4   6   0 1669.72 199.029  23
  -4  -6   0 1610.69 154.369   1
   4   6   0 1699.29 205.417  26
   4   6   1 85.5197 100.815  26
  -4   6  -1 48.3534 85.9368  23
  -4  -6  -1 200.175 62.6096   1
   4   6   1 140.359 71.7654  25
  -4   6  -2 10472.6 489.188  23
   4   6   2 10823.8 434.769  25
   4   6   2 10337.3 474.188  26
   4   6   3 11028.4 502.012  26
   4   6   3 11949.1 477.615  25
  -4   6  -3 11181.8 516.533  23
  -4   6  -4 315.961 128.239  23
   4   6   4 381.665 125.224  25
   4   6   4 341.883 127.826  26
  -4   6  -5 7130.40 439.353  23
   4   6   5 7466.30 416.513  25
   4   6   5 7231.12 429.224  26
   4   6   6 72.5681 97.2865  26
  -4   6  -6 47.1995 88.3489  23
   4   6   6 41.9421 92.1674  25
   4   6   7 2597.31 278.509  25
  -4   6  -7 2422.57 278.439  23
   4   6   8 3662.72 334.214  25
  -4   6  -8 3340.22 332.821  23
  -4   6  -9 1357.60 229.596  23
   4   6   9 1339.57 217.217  25
   4   6  10 20080.6 817.311  25
  -4   6 -10 21754.1 859.296  23
   4   6  11 10677.5 615.305  25
  -4   6 -11 10945.3 636.218  23
  -4   6 -12 2495.53 330.464  23
   4   6  12 2929.40 341.086  25
   4   6  13 3006.46 357.443  25
  -4   6 -13 3105.36 362.352  23
  -4   6 -14 8752.46 487.832   3
  -4   6 -14 8509.17 609.281  23
   4   6  14 7928.48 581.627  25
   4   6  15 3016.24 299.999   8
  -4   6 -15 3111.03 375.890  23
   4   6  15 2824.22 372.286  25
  -4   6 -15 3075.40 297.762   3
  -4   6 -16 504.012 190.448  23
   4   6  16 810.910 181.495   8
   4   6  16 717.699 155.514  16
  -4   6 -16 785.109 181.641   3
   4   6  16 979.570 243.058  25
   4   6  17 860.922 230.667  25
  -4   6 -17 857.649 265.154  23
  -4   6 -17 471.303 170.913   3
   4   6  17 506.919 160.104  16
   4   6  17 440.825 157.084   8
   4   6  17 314.171 143.751  17
  -4   6 -18 370.351 143.833   3
   4   6  18 90.4870 101.285  17
   4   6  18 96.0411 113.464   8
   4   6  18 178.812 111.465  16
   4  -6  19 180.541 103.948  11
   4   6  19 69.8318 97.5801  17
   4   6  19 19.7722 109.287   8
   4   6  19-261.708 120.033  16
  -4   6 -19 15.1154 91.6031   3
   4   6  20 0.49794 82.7689  17
   4  -6  20 123.408 114.533  11
   4   6  20 136.221 105.345   8
  -4   6 -20 82.7912 98.3428   3
   4   6  20 88.4328 108.209  16
   4   6  21 114.624 92.0048  17
   4   6  21 104.337 101.263  16
   4  -6  21 186.330 112.543  11
   4   6  21-9.03570 99.3093   8
   4   6  22 145.135 107.819   8
   4  -6  22 176.803 97.9411  11
   4   6  22 124.144 96.1940  17
   4   6  22-68.8492 98.7002  16
   4  -6  23-12.0994 88.3725  11
   4   6  23 100.639 92.0176   8
   4   6  23 85.8549 94.7111  17
   4  -6  24 183.067 100.584  11
   4   6  24-51.7833 92.0445   8
   4   6  24 35.0700 85.9574  17
   4   6  25 44.5561 82.5694  17
   4  -6  25 57.5085 76.9480  11
   4   6  25 108.946 85.9550   8
   4   6  26 270.540 85.7789  17
   4  -6  26 106.209 91.4568  11
   4   6  27 35.8900 75.3626   6
   4   6  27 26.1185 67.1316  17
   4   6  27 78.1349 67.1849  21
   4  -6  27 162.164 74.0666  11
   4   6  28 54.3997 75.7760   6
   4  -6  28 109.126 64.0418  11
   4   6  28 143.966 60.4259  21
   4   6  29-28.0782 53.4321   6
  -4   8  31 44.2871 62.0021   6
  -4   8  31-47.5546 71.9476   8
  -4  -8  31 135.598 72.3894  11
  -4   8  30 32.5222 79.2100   6
  -4  -8  30 11.5550 67.6624  11
   4   8 -30 17.9448 63.8951   3
  -4   8  30-116.573 88.6951   8
  -4   8  29 133.376 76.6829   6
  -4   8  29 21.8179 89.2691   8
  -4   8  29-66.2391 67.5170  16
   4   8 -29 13.5012 82.3677   3
  -4  -8  29 107.109 84.6885  11
  -4   8  28 349.135 129.971   8
  -4   8  28 450.825 127.767   6
  -4   8  28 288.494 107.166  16
   4   8 -28 257.119 124.182   3
   4   8 -27 535.789 142.111   3
  -4   8  27 195.105 114.620   8
  -4   8  27 355.593 116.180  16
  -4   8  26 169.965 104.603  16
   4   8 -26 131.625 112.877   3
  -4   8  26 234.696 127.340   8
   4   8 -25-124.896 106.084   3
  -4   8  25-129.165 115.875  16
   4   8 -25 162.413 110.051   9
  -4   8  25 255.765 123.100   8
  -4   8  24-3.44052 116.168   8
   4   8 -24 72.1472 91.7399   3
   4   8 -24 142.086 94.4160   9
  -4   8  24-118.504 98.1405  16
   4   8 -23 516.166 160.460   9
  -4   8  23 554.557 149.816  16
  -4   8  23 373.960 153.558   8
   4   8 -22 552.696 153.367   9
  -4   8  22 338.493 141.190   8
  -4   8  22 343.121 119.386  16
  -4   8  22 707.552 160.796  15
  -4   8  21 473.532 145.677   8
   4   8 -21 280.836 122.498   9
  -4   8  21 364.649 127.853  15
  -4   8  20 87.0743 108.803   8
   4   8 -20 5.56993 120.722   9
  -4   8  20 157.003 126.831  15
  -4   8  19 335.063 132.777  15
  -4   8  19 252.201 140.979   8
   4   8 -19 107.737 108.986   9
   4   8 -19 483.627 189.443  23
  -4   8  19-136.875 143.953  25
   4   8 -18 363.199 174.638  23
  -4   8  18-76.8159 122.499   8
   4   8 -18 79.0646 105.695   9
   4   8 -18 10.4059 110.160  22
  -4   8  17 4491.38 442.062  25
   4   8 -17 4213.94 353.681   9
   4   8 -17 3602.68 404.779  23
  -4   8  17 3874.47 348.582   8
   4   8 -17 4007.29 332.287  22
   4   8 -16 1046.72 178.025  22
   4   8 -16 1020.10 236.805  23
   4   8 -16 1370.89 208.204   9
  -4   8  16 851.188 183.657   8
  -4   8  16 1310.27 241.861  25
  -4   8  15-66.2133 105.402  25
   4   8 -15-50.2882 130.489  23
  -4   8  15 26.4482 97.8016   8
  -4   8  14 22.2869 105.405  25
   4   8 -14 0.78080 104.345  23
  -4   8  13 11508.1 622.515  25
   4   8 -13 10559.6 623.336  23
   4   8 -12 1285.98 224.280  23
  -4   8  12 1899.69 252.591  26
  -4   8  12 1878.56 266.974  25
  -4   8  11 4615.08 358.837  26
   4   8 -11 4507.35 387.247  23
  -4   8  11 4393.36 370.598  25
   4   8 -10 12689.3 621.838  23
  -4   8  10 13227.0 602.058  25
  -4   8  10 11859.0 562.481  26
   4  -8 -10 12255.9 581.058  24
   4   8  -9 4315.00 357.774  23
  -4   8   9 4281.21 339.812  26
  -4   8   9 4040.71 327.317  25
   4  -8  -9 3998.20 340.129  24
   4  -8  -8 1553.03 220.305  24
  -4   8   8 1723.39 210.035  25
   4   8  -8 1487.44 209.230  23
  -4   8   8 1540.31 213.749  26
  -4   8   7 4629.67 349.494  26
   4   8  -7 4692.24 341.433  23
   4  -8  -7 4333.56 346.723  24
  -4  -8   7 4666.97 375.956  13
  -4   8   6 217.211 107.477  23
   4   8  -6 331.811 114.191  23
  -4  -8   6 225.167 113.296  13
   4  -8  -6 260.826 112.327  24
  -4   8   6 338.781 133.470  26
  -4   8   5 396.961 136.047  26
   4   8  -5 438.007 131.837  23
  -4   8   5 271.407 117.710  23
  -4  -8   5 403.318 134.681  13
   4  -8  -5 485.680 137.990  24
   4   8  -5 260.291 123.215  26
  -4  -8   4 24687.2 744.595  13
  -4   8   4 23432.5 772.318  26
  -4   8   4 24862.2 791.223  23
   4   8  -4 22625.8 794.350  26
  -4   8   3 6565.90 417.441  23
   4   8  -3 6637.82 435.479  26
   4   8  -2 3062.83 300.774  26
  -4   8   2 3132.31 297.262  23
   4   8  -1 117.583 116.709  26
  -4   8   1 75.8744 110.685  23
  -4   8   0 531.837 138.858  23
   4   8   0 552.893 149.600  26
   4   8   1 234.322 104.839  26
  -4   8  -1 540.323 155.200  23
   4   8   2 7188.52 464.777  26
  -4   8  -2 7409.06 467.453  23
  -4   8  -3 1173.44 210.520  23
   4   8   3 1276.98 210.968  26
  -4  -8  -3 791.668 135.395   1
   4   8   3 1343.19 185.581  25
  -4   8  -4 4929.74 402.825  23
  -4  -8  -4 4269.92 314.225   1
   4   8   4 4571.82 385.287  26
   4   8   4 5543.03 375.341  25
   4   8   5 77.0373 73.1127  25
   4   8   5 52.9294 95.8580  26
  -4   8  -5 121.912 124.611  23
   4   8   6 945.405 186.207  25
  -4   8  -6 660.729 192.850  23
   4   8   6 900.026 200.906  26
  -4   8  -7 5378.74 444.985  23
   4   8   7 5977.58 436.808  25
  -4   8  -8 6961.71 520.566  23
   4   8   8 6650.76 478.785  25
   4   8   9 80.8407 101.958  25
  -4   8  -9-20.7403 98.3468  23
  -4   8 -10 1799.82 241.466   3
  -4   8 -10 1732.16 287.853  23
   4   8  10 1593.50 269.746  25
   4   8  11 5859.69 377.095  21
   4   8  11 5643.12 488.310  25
  -4   8 -11 5054.08 386.047   3
  -4   8 -11 5219.15 482.634  23
  -4   8 -12-19.8124 105.612   3
   4   8  12 91.7163 125.792  25
  -4   8 -12-69.9418 136.656  23
  -4   8 -13 2884.32 306.940   3
   4   8  13 2741.65 282.923   8
  -4   8 -13 2876.32 376.393  23
   4   8  13 3109.11 383.276  25
  -4   8 -14 91.0234 133.082   3
   4   8  14 192.129 136.399  25
  -4   8 -14 35.1134 125.078  23
   4   8  14 165.154 119.452   8
   4   8  15-63.3848 117.699  25
  -4   8 -15 37.1488 134.177  23
   4   8  15 254.627 130.857   8
  -4   8 -15 211.433 135.110   3
   4   8  16 252.319 127.694   8
  -4   8 -16 60.5318 99.9103   3
   4  -8  17 1727.51 228.525  11
   4   8  17 1973.74 252.956   8
  -4   8 -17 1816.92 254.229   3
  -4   8 -18-53.8849 97.3634   3
   4  -8  18 72.0457 98.9875  11
   4   8  18 132.574 111.939   8
   4   8  19-41.1382 109.586   8
  -4   8 -19 102.219 104.382   3
   4   8  19 66.5545 92.4528  21
   4  -8  19 75.4222 111.416  11
   4   8  20 31.4870 103.523  21
  -4   8 -20 46.4250 116.735   3
   4  -8  20-27.5848 99.9116  11
   4   8  20 85.4594 95.9136   8
   4   8  21 242.780 114.589   6
   4  -8  21 336.679 126.862  11
  -4   8 -21 182.032 105.270   3
   4   8  21 146.701 94.4568   8
   4   8  21 243.159 116.726  21
   4   8  22-98.7253 82.3144  21
   4   8  22-53.0397 102.906   6
   4   8  22 59.7197 99.2279   8
   4  -8  22-41.1884 105.467  11
   4   8  23-132.657 93.8405   8
   4   8  23-9.09350 80.5496  21
   4  -8  23 50.4522 84.4060  11
   4   8  23-13.1566 92.3192   6
   4  -8  24 100.117 86.1216  11
   4   8  24 36.6618 77.0238   8
   4   8  24 175.850 89.9602  21
   4   8  25 7.05659 74.2576   6
   4  -8  25 27.9597 74.3113  11
   4   8  25 34.5955 62.2748  21
   4   8  26-69.6099 77.4922   6
   4  -8  26 100.598 81.7238  11
  -4   8 -26-56.7396 76.4929   2
   4   8  27 71.8516 69.9059   6
   4  -8  27-51.7173 55.0416  11
  -4  10  30-7.74506 43.9465   8
  -4 -10  30 13.0265 43.4477  11
  -4  10  29 122.656 59.8208   6
  -4 -10  29-19.5134 57.3808  11
  -4  10  29-19.2015 62.5314   8
   4  10 -29 81.2739 62.5846   3
  -4 -10  28 137.713 88.7339  11
  -4  10  28 157.832 79.5528   6
  -4  10  28 67.7163 75.5628   8
   4  10 -28 149.027 79.6856   3
  -4 -10  27 98.1657 81.9895  11
  -4  10  27-30.9952 75.8768   6
   4  10 -27 110.811 94.1563   3
  -4  10  27-14.3420 86.9160   8
  -4  10  26 508.849 132.839   8
  -4  10  26 611.989 126.692   6
   4  10 -26 560.926 142.527   3
  -4  10  25 356.801 112.151   6
  -4  10  25 393.413 124.798   8
   4  10 -25 289.107 126.094   3
  -4  10  24-53.6290 99.1363   6
  -4  10  24 123.425 101.592   8
   4  10 -24 97.9015 107.520   3
  -4  10  23 391.908 128.901   6
   4  10 -23 30.5706 103.327   3
  -4  10  23 213.010 120.046   8
   4  10 -22 1142.14 199.049   3
  -4  10  22 1260.39 203.766   6
  -4  10  22 996.401 196.990   8
   4  10 -21-81.6567 110.025   3
  -4  10  21 97.4460 102.888   8
  -4  10  21 25.7914 101.674   6
  -4  10  20-43.9517 114.474   8
  -4  10  20-106.284 92.3738   6
   4  10 -20 60.2916 95.3635   3
   4  10 -19-70.8669 127.356   3
  -4  10  19-103.368 128.168   8
  -4  10  19-69.6282 102.092   6
  -4  10  18 1721.78 240.869   8
  -4  10  18 2055.79 260.403   6
   4  10 -18 1794.96 262.986   3
   4  10 -17 422.034 154.372  22
  -4  10  17 445.896 148.366   8
  -4  10  17 396.697 137.374   6
  -4  10  16 1902.74 245.758   6
  -4  10  16 1468.70 228.730   8
   4  10 -16 2063.62 270.028  22
   4  10 -15 879.282 185.243  22
   4  10 -15 1191.14 273.742  23
  -4  10  15 715.745 162.641   6
  -4  10  15 615.858 170.279   8
  -4  10  14 297.593 125.735   6
   4  10 -14 49.9318 104.607  22
   4  10 -14 414.464 162.545   4
   4  10 -14 111.061 126.174  23
  -4  10  14 227.735 133.941   8
  -4  10  13 2191.64 262.016   8
   4  10 -13 2521.36 335.233  23
  -4  10  13 2581.70 272.556   6
   4  10 -13 2288.35 269.688  22
   4  10 -13 2392.95 281.299   4
  -4  10  12 495.528 143.800   5
   4  10 -12 621.032 160.381  22
   4  10 -12 838.046 206.295  23
   4  10 -12 347.977 119.370   4
  -4  10  12 549.552 151.457   8
  -4  10  12 272.417 114.897   6
  -4  10  11 150.645 108.397   6
   4  10 -11-58.1590 152.510  23
  -4  10  11-146.729 114.815   5
  -4  10  11 338.763 145.907  26
  -4  10  11 3.41149 105.300   8
   4  10 -11-5.84695 108.665   4
   4  10 -11 161.755 111.929  22
   4  10 -10 148.927 116.446  26
   4  10 -10 179.238 98.9275  22
  -4  10  10 5.00737 102.436  26
  -4  10  10 294.064 155.986   5
   4  10 -10-54.4393 110.338  23
   4  10 -10 242.106 129.972   4
  -4  10  10 74.9080 88.4127   8
   4  10  -9 319.722 146.433   4
  -4  10   9 74.4598 116.253  26
  -4  10   9 619.394 158.555   5
  -4  10   9 354.113 122.376   8
   4  10  -9 317.568 139.366  26
   4  10  -9 522.013 152.477  22
  -4  10   8 291.889 136.892   5
   4  10  -8 578.484 164.481   4
  -4  10   8 345.976 140.060  26
  -4  10   8 319.350 134.523   8
   4  10  -8 282.969 161.441  26
   4  10  -8 466.676 126.468  22
  -4  10   7 864.656 198.677  26
   4  10  -7 894.853 183.820   4
  -4  10   7 910.658 192.854   5
   4  10  -7 774.485 186.711  26
  -4  10   7 886.726 168.630   8
   4  10  -7 923.082 166.491  22
   4  10  -6 3652.99 379.089  26
  -4  10   6 4191.75 390.084  26
   4 -10  -6 4793.33 397.860  24
   4 -10  -5 282.811 131.892  24
  -4  10   5 477.361 147.977  26
  -4  10   5 373.229 133.205  23
   4  10  -5 322.313 145.669  26
  -4  10   4 3724.18 365.008  26
   4  10  -4 3435.79 375.871  26
   4 -10  -4 4361.57 384.562  24
  -4  10   4 4280.32 379.685  23
   4  10  -3 6981.46 512.880  26
  -4  10   3 7617.53 518.548  26
  -4  10   3 8240.98 528.509  23
  -4  10   2 6218.37 464.399  23
  -4  10   2 5555.57 447.844  26
   4  10  -2 5181.14 451.742  26
   4  10  -1 497.141 167.836  26
  -4  10   1 314.756 134.354  23
  -4  10   0 3146.46 345.756  23
   4  10   0 2677.65 329.529  26
   4  10   1-579.632 181.318  26
  -4  10  -1 66.5555 107.651  23
  -4  10  -2 15598.0 756.998  23
   4  10   2 14724.7 748.796  26
  -4  10  -3 969.095 180.222   4
  -4  10  -3 1090.28 229.191  23
   4  10   3 924.270 213.443  26
   4  10   3 941.240 178.201   6
  -4  10  -4 4871.56 376.117   3
  -4  10  -4 4628.70 430.178  23
   4  10   4 4747.97 364.784   6
  -4  10  -4 5022.52 385.736   4
   4  10   4 3922.76 401.862  26
   4  10   5 469.728 150.266  21
  -4  10  -5 60.8105 130.015   4
   4  10   5 146.261 126.728   5
  -4  10  -5 75.6263 108.181  23
   4  10   5 166.649 130.329   6
  -4  10  -5 294.494 127.008   3
   4  10   5 119.205 140.768  26
   4  10   6 4369.32 436.041  26
  -4  10  -6 4363.84 360.352   4
   4  10   6 4449.34 334.966  21
  -4  10  -6 3660.91 400.481  23
   4  10   6 4729.08 367.555   6
   4  10   6 5297.21 392.157   5
  -4  10  -6 4181.52 358.489   3
   4  10   7 1839.42 245.782   5
   4  10   7 2267.82 253.766  21
   4  10   7 1989.99 256.850   6
  -4  10  -7 2217.60 320.372  23
  -4  10  -7 1802.41 256.721   3
   4  10   8 2111.89 257.136   8
   4  10   8 2076.37 258.848   6
  -4  10  -8 2491.41 330.619  23
   4 -10   8 3040.71 267.617  11
   4  10   8 2086.24 248.468  21
  -4  10  -8 2188.16 271.038   3
  -4  10  -9 509.919 161.663   3
   4  10   9 65.9450 100.941   8
   4  10   9 517.768 158.824   6
  -4  10  -9 182.023 146.708  23
   4  10   9 353.638 125.444  21
  -4  10 -10 1427.47 227.905   3
   4  10  10 1405.50 212.547   8
   4  10  10 1313.65 204.316  21
   4  10  10 1229.96 215.408   6
  -4  10 -10 1125.79 262.839  23
   4 -10  10 1523.01 217.944  11
   4  10  11 666.295 173.517   6
   4 -10  11 742.269 157.916  11
  -4  10 -11 464.332 159.915   3
   4  10  11 533.165 140.344  21
   4  10  11 737.004 183.753   8
   4 -10  12 429.056 138.468  11
   4  10  12 194.570 115.802  21
   4  10  12 221.269 109.902   8
  -4  10 -12 217.572 135.360   3
   4  10  12 222.973 124.497   6
  -4  10 -13 188.656 119.559   3
   4 -10  13 138.913 107.992  11
   4  10  13 116.339 117.720   6
   4  10  13 259.849 130.445  21
   4  10  13 358.171 138.047   8
   4  10  14-74.8062 112.673  21
   4  10  14 41.9497 98.5691   6
   4  10  14 121.721 103.129   8
   4 -10  14-57.4376 104.290  11
  -4  10 -14-287.485 132.077   3
   4 -10  15 72.4660 82.4629  11
   4  10  15 152.545 115.024   6
   4  10  15 26.9363 96.9876  21
   4  10  15 210.270 133.438   8
  -4  10 -15 186.206 113.650   3
   4  10  16 184.429 117.549   6
  -4  10 -16 252.386 133.760   3
   4 -10  16 180.719 116.069  11
   4  10  16 137.649 118.723   8
   4  10  16 334.554 113.376  21
   4  10  17 83.4537 110.257   7
   4  10  17-48.6777 102.463   6
   4  10  17 60.1744 87.3900  21
  -4  10 -17-26.9128 99.7686   3
   4 -10  17-82.1950 91.6047  11
   4  10  17-131.169 119.827   8
   4  10  18 397.489 143.373   7
   4  10  18 357.022 134.940   6
   4 -10  18 394.374 125.665  11
   4  10  18 594.539 127.537  21
   4  10  18 335.907 127.002   8
  -4  10 -18 378.046 142.575   3
   4 -10  19 30.0999 93.5707  11
  -4  10 -19 22.3136 104.575   3
   4  10  19-151.618 96.5944  21
   4  10  19-75.4682 111.537   8
   4  10  19-127.793 113.955   6
   4  10  20 165.235 107.652   6
   4  10  20 114.647 87.4757  21
   4  10  20 105.643 90.1843   8
   4 -10  20 162.219 107.195  11
   4  10  21-134.150 101.661   6
   4 -10  21-43.2695 85.6176  11
   4 -10  22 128.047 84.7896  11
   4  10  22 369.675 102.589   8
   4  10  22 382.278 113.714   6
   4  10  23 124.496 73.9877   8
   4 -10  23 70.8373 74.1076  11
   4  10  23 7.66382 71.9437   6
  -4  10 -24-21.2016 92.4263   2
   4 -10  24 68.8645 73.6883  11
   4  10  24 47.4313 75.0921   6
   4  10  25 35.0643 55.1131   6
   4 -10  25-22.6892 56.2737  11
  -4  12  27 201.606 60.6083   8
  -4  12  26 126.217 69.5801   8
  -4 -12  26 112.378 65.7228  11
   4  12 -26 89.6188 70.8450   3
  -4 -12  25 30.9061 69.7414  11
  -4  12  25 53.8864 62.2848   7
  -4  12  25 25.2187 75.8981   8
   4  12 -25 151.209 90.9695   3
  -4  12  25-43.5502 56.2626   6
  -4  12  24-119.982 90.1001   8
  -4  12  24 1.85407 79.3530   6
   4  12 -24 52.0904 89.9460   3
  -4 -12  24 59.5538 70.4700  11
  -4  12  23 90.0110 74.6442   6
  -4  12  23 143.515 108.861   8
  -4 -12  23 108.614 85.9326  11
   4  12 -23 79.7130 96.5575   3
   4  12 -22 890.194 166.728   3
  -4  12  22 1178.58 177.576   8
  -4  12  22 1034.19 151.430   6
  -4 -12  22 635.483 125.028  11
   4  12 -21 64.4619 86.9523   3
  -4  12  21-10.0492 90.0719   8
  -4  12  21 8.56611 80.6871   6
   4  12 -20 334.544 133.345   3
  -4  12  20 518.275 128.627   6
  -4  12  20 298.718 119.757   8
   4  12 -19 131.711 101.770   3
  -4  12  19 171.437 111.640   6
  -4  12  19 250.932 125.632   8
  -4  12  18 452.579 154.182   8
   4  12 -18 524.026 158.997   3
  -4  12  18 566.027 144.658   6
   4  12 -17 259.535 120.219   3
  -4  12  17 59.8107 100.584   8
  -4  12  17 439.703 133.980   6
  -4  12  16 882.583 174.064   8
   4  12 -16 925.697 184.285   3
  -4  12  16 1036.11 182.001   6
   4  12 -15 73.8044 125.845   4
  -4  12  15-49.9496 115.984   6
   4  12 -15 197.034 116.844   3
  -4  12  15 51.0733 102.359   8
   4  12 -14 69.6345 103.798   3
   4  12 -14 186.511 124.864   4
  -4  12  14 50.6373 124.141   6
  -4  12  14-101.225 126.885   8
  -4  12  13 1345.92 215.281   6
   4  12 -13 1233.89 203.699   3
   4  12 -13 1132.43 210.791   4
  -4  12  13 1125.75 200.264   8
   4  12 -12 154.302 137.379   4
  -4  12  12-88.7778 120.800   8
  -4  12  12 89.6727 114.805   6
   4  12 -12-178.975 113.953   3
  -4  12  11 24.2497 117.902   6
   4  12 -11 201.077 121.566   3
   4  12 -11 203.209 119.159   4
  -4  12  11 126.403 139.118   8
  -4  12  11 54.0354 149.568   5
  -4  12  10 774.543 165.558   6
   4  12 -10 746.999 186.332   3
  -4  12  10 712.270 199.238   5
   4  12 -10 732.821 175.392   4
  -4  12  10 571.125 150.477   8
  -4  12   9 1572.37 235.056   8
   4  12  -9 2131.76 264.204   3
   4  12  -9 1590.90 245.961   4
  -4  12   9 1385.61 239.726   5
  -4  12   8 259.044 120.709   8
  -4  12   8 174.872 144.625   5
   4  12  -8 158.450 121.528   4
   4  12  -8-64.2858 96.8980   3
  -4  12   7 1232.85 218.144   5
  -4  12   7 1151.47 243.668  26
  -4  12   7 1850.77 245.948   8
   4  12  -7 1433.13 231.296   4
   4  12  -7 1491.92 287.645  26
   4  12  -6-282.313 174.307  26
  -4  12   6-59.1211 131.937  26
   4  12  -6 126.988 142.883  21
  -4  12   6 73.6857 143.177   5
   4  12  -6 370.803 175.812   4
  -4  12   6 127.659 113.987   8
  -4  12   5 209.390 151.466   5
   4  12  -5 71.5459 127.375  21
   4  12  -5 161.702 120.304   4
  -4  12   5 488.594 175.649  26
  -4  12   5 90.9384 123.642   8
   4  12  -5-74.0755 132.501  26
   4  12  -5 16.9982 129.504   7
  -4  12   4 281.420 171.360   5
  -4  12   4 392.496 137.118   8
  -4  12   4 172.999 134.659  26
   4  12  -4 153.428 122.824  21
   4  12  -4 361.965 148.636   4
   4  12  -4 124.558 107.370   7
   4  12  -4 191.731 140.370  26
  -4  12   3 4094.36 383.813   5
  -4  12   3 3904.39 424.039  26
   4  12  -3 3564.41 350.246   4
   4  12  -3 4205.86 347.838   7
   4  12  -3 4202.18 338.865  21
   4  12  -3 4518.04 463.389  26
  -4  12   3 3722.82 320.282   2
  -4  12   2 442.597 183.799  26
  -4  12   2 349.622 145.303   5
   4  12  -2 383.156 156.964  21
   4  12  -2 530.003 191.596  26
   4  12  -2 374.444 153.745   7
   4  12  -2 531.741 168.271   4
  -4  12   2 296.447 144.079   2
  -4  12   1 3483.45 352.472   5
   4  12  -1 3910.28 434.258  26
  -4  12   1 3337.13 394.684  26
  -4  12   1 3248.11 302.367   2
   4  12  -1 4601.42 382.883   4
   4  12  -1 4401.61 341.421  21
   4  12  -1 3930.30 344.634   7
   4  12   0 3373.11 306.894  21
  -4  12   0 3151.91 384.673  26
   4  12   0 2981.45 320.332   4
   4  12   0 2881.53 381.555  26
  -4  12   0 3337.96 311.011   2
  -4  12   0 2569.07 305.862   5
  -4  12  -1 5510.52 436.155   5
   4  12   1 6749.09 461.432   4
   4  12   1 5953.46 529.872  26
  -4  12  -1 5189.16 491.913  26
  -4  12  -1 5586.68 397.782   2
   4  12   1 5506.33 384.311  21
  -4  12  -2 1966.31 250.301   2
   4  12   2 1792.18 260.356   5
   4  12   2 2320.07 351.675  26
  -4  12  -2 1662.28 245.319   5
   4  12   2 2227.58 254.909  21
  -4  12  -2 1843.61 297.486  26
   4  12   2 2604.40 295.354   4
  -4  12  -3 207.250 152.407   5
   4  12   3 295.535 141.905   4
   4  12   3 114.601 126.937   5
  -4  12  -3 284.100 141.813   2
   4  12   3 86.6487 125.266  21
   4  12   3 265.019 153.530   6
  -4  12  -4 3997.90 376.233   5
   4  12   4 3615.19 345.540   4
   4  12   4 3269.67 333.837   5
  -4  12  -4 3161.04 317.509   2
   4  12   4 3840.10 330.451  21
   4  12   4 3467.20 335.678   6
   4  12   5 536.201 154.831  21
  -4  12  -5 544.992 164.790   5
   4  12   5 699.253 191.408   4
  -4  12  -5 438.376 159.574   2
   4  12   5 421.564 161.821   5
   4  12   5 680.981 177.706   6
  -4  12  -6 123.174 104.889   2
   4  12   6 114.632 107.871   6
   4  12   6 407.676 146.455  21
   4  12   6-34.8383 114.070   4
  -4  12  -6 45.4461 131.279   5
   4  12   6 210.321 122.274   5
   4  12   7 1469.78 227.517   4
  -4  12  -7 1339.14 208.025   2
   4  12   7 1284.50 219.246   6
  -4  12  -7 1355.77 233.555   5
   4  12   7 1327.95 225.396   5
   4  12   7 1358.35 205.408  21
   4  12   8 105.369 117.879   6
   4  12   8 254.049 141.474   5
   4  12   8 43.1528 104.133  21
  -4  12  -8 142.492 132.665   5
   4  12   9-131.123 113.231  21
   4  12   9 286.181 140.547   8
  -4  12  -9 352.547 139.192   3
   4  12   9 89.9148 114.710   6
   4  12  10 405.490 136.137  21
   4  12  10 684.478 177.922   6
  -4  12 -10 539.558 157.798   3
   4  12  11 639.714 163.613   6
   4  12  11 1012.19 186.942   8
  -4  12 -11 1089.10 206.133   3
   4  12  11 741.943 152.788  21
  -4  12 -12 468.367 159.520   3
   4  12  12 372.142 143.363   6
   4  12  12 482.224 137.374   8
   4 -12  12 513.590 134.441  11
   4 -12  13 272.641 112.145  11
   4  12  13 369.132 134.275   8
   4  12  13 521.255 156.365   6
   4  12  14 257.282 128.360   6
   4 -12  14 361.190 118.182  11
   4  12  14 250.195 122.199   8
   4  12  14 204.915 115.500   7
   4  12  15-241.779 109.370   8
   4  12  15-40.7214 86.6938   6
   4 -12  15 40.8086 91.5843  11
   4  12  15-84.1104 122.760   7
   4  12  16-9.42603 92.2629   8
   4  12  16-32.2353 92.4891   6
   4 -12  16 2.77148 82.4632  11
   4  12  16-13.5046 103.753   7
   4  12  17-50.1675 93.6421   7
   4  12  17-0.88232 92.6429   6
   4  12  17 16.7429 76.7714   8
   4 -12  17 18.5611 76.5919  11
  -4  12 -17-98.9276 118.820   2
   4  12  18-101.510 84.3802   6
   4  12  18 35.8113 72.9146   8
   4 -12  18-36.9358 73.4299  11
  -4  12 -18 42.8125 90.1187   2
   4  12  18 120.592 96.0890   7
   4 -12  19 44.7518 70.8590  11
   4  12  19-2.18363 79.2953   6
  -4  12 -19 105.454 89.2558   2
   4  12  19 29.2129 72.1967   7
   4 -12  20 123.927 75.1705  11
   4  12  20 7.67216 73.3037   6
  -4  12 -20 23.2321 93.9009   2
  -4  12 -21 116.187 75.9821   2
   4  12  21 25.5297 72.8332   6
   4 -12  21 64.1736 65.9522  11
   4 -12  22 77.5184 54.2609  11
  -4  12 -22 28.2742 63.5564   2
   4  12  22 150.291 61.9560   6
  -4  14  22-95.5165 57.4036   8
  -4  14  22-92.5491 70.5604   7
   4  14 -21 29.3426 64.5813   2
  -4  14  21-44.1562 66.3027   8
  -4  14  20 43.3509 75.4339   8
   4  14 -20-1.29932 70.2314   2
   4  14 -19-54.0517 84.5464   3
  -4  14  19 45.3689 75.8681   8
   4  14 -19 21.8020 85.0385   2
  -4  14  18 340.427 113.845   8
   4  14 -18 168.485 89.2705   3
   4  14 -18 342.678 94.0455   2
   4  14 -17 810.971 137.394   2
   4  14 -17 500.642 134.092   5
   4  14 -17 506.899 125.407   3
  -4  14  17 782.233 151.813   8
   4  14 -16 66.8530 85.1658   3
  -4  14  16 82.6201 97.7477   8
   4  14 -16 43.7452 82.3358   2
   4  14 -16-89.1739 104.176   5
   4  14 -15 220.904 103.200   3
  -4  14  15 29.4507 91.2586   8
   4  14 -15 73.9267 84.2193   2
   4  14 -14 387.739 112.668   3
  -4  14  14 288.753 131.889   8
   4  14 -14 134.146 92.9629   2
   4  14 -13 2173.06 247.629   4
   4  14 -13 2008.32 230.875   3
  -4  14  13 1610.90 218.487   8
   4  14 -12 140.693 111.535   3
  -4  14  12 79.7125 104.326   8
   4  14 -12 220.663 139.832   4
  -4  14  11 3512.32 314.975   8
   4  14 -11 3775.03 330.083   4
   4  14 -11 3344.85 294.173   3
   4  14 -10 947.003 173.241   3
  -4  14  10 501.499 159.568   8
   4  14 -10 619.929 171.622   4
  -4  14   9 346.049 119.237   8
   4  14  -9 450.208 160.386   4
   4  14  -8-56.6195 124.630   4
  -4  14   8 217.024 122.810   8
  -4  14   8 231.528 142.666   5
  -4  14   7 1010.93 218.148   5
   4  14  -7 777.137 186.421   4
  -4  14   7 941.865 183.938   8
   4  14  -6 37.2457 114.383   4
  -4  14   6-51.0772 100.038   8
  -4  14   6 211.473 134.814   5
  -4  14   5 87.2886 93.7563   8
   4  14  -5 128.310 126.637   4
  -4  14   5-19.2572 115.044   5
   4  14  -4 73.1989 118.734   4
  -4  14   4 26.2113 125.486   5
   4  14  -4 63.8909 112.851   5
  -4  14   4-60.6695 116.117   8
   4  14  -4 174.376 101.159   7
  -4  14   3 591.601 184.156   5
  -4  14   3 348.003 137.087   8
   4  14  -3 333.298 145.724   5
   4  14  -3 609.504 163.462   7
   4  14  -3 383.561 145.462   4
   4  14  -2 41.0778 121.571   5
  -4  14   2-26.8641 129.135   5
   4  14  -2 139.489 110.756   7
   4  14  -2 91.6393 119.479   4
  -4  14   2 182.335 107.624   8
   4  14  -1 292.969 129.278   5
  -4  14   1 250.805 110.081   8
   4  14  -1 487.365 158.683   4
   4  14  -1 355.374 141.179   7
  -4  14   1 310.724 148.169   5
  -4  14   1 318.117 132.207   2
   4  14  -1 550.838 152.751  21
  -4  14   0-201.620 105.073   8
  -4  14   0-15.4078 97.8701   2
   4  14   0-59.3390 110.094   5
  -4  14   0 160.204 121.075   5
   4  14   0 152.990 116.924  21
   4  14   0-18.5999 128.008   7
   4  14   0 75.4271 112.455   4
  -4  14  -1 409.707 160.627   5
   4  14   1 376.406 133.536  21
   4  14   1 496.943 157.683   4
   4  14   1 453.964 152.686   5
   4  14   1 264.628 132.181   7
  -4  14  -1 745.362 164.514   2
   4  14   2 295.519 151.317   4
  -4  14  -2 443.971 158.806   5
   4  14   2 251.829 110.953  21
   4  14   2 165.993 114.348   7
  -4  14  -2 440.660 149.285   2
   4  14   2 415.423 137.093   5
   4  14   3 681.821 173.026   5
   4  14   3 511.847 153.209   4
  -4  14  -3 642.142 177.314   5
   4  14   3 655.573 164.087   7
  -4  14  -3 564.067 150.768   2
  -4  14  -4 11.5905 114.961   5
  -4  14  -4-27.8662 107.500   2
   4  14   4-23.7308 106.996   5
   4  14   4 157.159 132.229   4
   4  14   4-66.3935 120.860   7
  -4  14  -5 62.3888 116.308   5
   4  14   5-12.5651 98.0406   5
  -4  14  -5-73.4915 87.1877   2
   4  14   5-64.1596 116.241   7
  -4  14  -6 68.0519 126.216   5
  -4  14  -6 247.101 126.432   2
   4  14   6 159.509 118.331   7
   4  14   6 366.121 133.436   5
  -4  14  -7 935.061 175.177   2
  -4  14  -7 816.550 180.944   5
   4  14   7 688.618 159.309   7
   4  14   7 857.202 169.326   5
  -4  14  -8 83.7998 116.574   2
  -4  14  -8-160.195 112.564   5
   4  14   8-269.046 124.450   7
   4  14   9 73.9072 108.645   7
  -4  14  -9 34.1223 95.9491   2
  -4  14 -10 243.268 115.514   2
   4  14  10 31.1238 100.168   7
   4  14  11 347.180 122.849   7
  -4  14 -11 310.058 112.919   2
  -4  14 -12-17.4180 88.6727   2
   4  14  12 30.2649 94.6488   7
   4  14  13 605.317 138.210   7
  -4  14 -13 848.119 153.650   2
   4  14  14 28.5521 83.7718   7
  -4  14 -14 88.6335 99.3165   2
  -4  14 -15 229.368 104.036   2
   4  14  15 208.533 99.1700   7
  -4  14 -16 11.9143 81.3694   2
   4  14  16 7.74343 72.9494   7
  -4  14 -17 359.653 93.9295   2
   4  14  17 257.696 86.9107   7
  -4  14 -18 161.906 70.3637   2
  -4  16  17-100.501 59.0530   7
  -4  16  16 50.9714 59.9008   7
  -4  16  16 132.140 62.9931   8
   4  16 -15 97.5207 62.0101   5
  -4  16  15 86.8658 65.9354   8
  -4  16  15 141.671 76.8227   7
   4  16 -14 231.926 97.0170   5
  -4  16  14 18.2974 75.1613   7
  -4  16  14 232.910 82.8112   8
  -4  16  13 132.415 76.0442   8
   4  16 -13 169.177 98.4055   5
  -4  16  13 91.2305 74.6847   7
  -4  16  12 107.628 80.7541   8
   4  16 -12 148.889 90.3328   5
  -4  16  12 127.714 90.3215   7
  -4  16  11 271.762 95.3587   7
   4  16 -11 190.148 101.859   5
  -4  16  11 301.052 97.5318   8
   4  16 -10 71.0551 87.4511   5
  -4  16  10 152.324 86.9186   7
  -4  16  10-82.2083 80.3938   8
  -4  16   9 130.871 87.0017   7
   4  16  -9 156.526 112.080   5
  -4  16   9 242.129 93.6415   8
   4  16  -8 6.04725 98.8960   5
  -4  16   8 63.2122 82.7102   7
  -4  16   8 28.1767 81.5538   8
   4  16  -7-43.0859 96.3757   5
  -4  16   7 61.3719 77.2755   7
  -4  16   7-76.5541 85.9424   8
  -4  16   6 444.709 119.330   7
   4  16  -6 327.216 116.244   5
  -4  16   6 382.576 112.183   8
  -4  16   5-64.8794 85.3992   7
  -4  16   5 31.7300 80.6230   8
   4  16  -5 28.9132 98.0416   5
   4  16  -4 63.2853 100.842   5
  -4  16   4 254.164 109.761   8
   4  16  -3-20.7845 91.6919   5
  -4  16   3 63.6998 84.3292   8
  -4  16   2 925.601 157.264   8
   4  16  -2 1070.11 179.985   5
   4  16  -2 1085.03 153.218   7
   4  16  -1 192.547 115.650   5
  -4  16   1 113.174 90.8296   8
   4  16  -1 295.496 102.310   7
  -4  16   1 268.252 138.320   5
   4  16   0 8.62937 79.2988   7
  -4  16   0 84.5853 112.550   5
   4  16   0 45.7424 95.0043   5
  -4  16   0-4.03520 80.0354   8
  -4  16  -1 458.079 141.992   5
   4  16   1 107.137 114.168   5
  -4  16  -1 100.281 87.6540   8
   4  16   1 322.324 98.9290   7
   4  16   2 1162.72 180.071   5
  -4  16  -2 1062.33 182.069   5
  -4  16  -2 1011.35 156.773   8
   4  16   2 948.969 147.372   7
  -4  16  -3 262.505 120.049   5
   4  16   3 63.9953 98.8902   5
  -4  16  -3 55.1342 83.8741   8
   4  16   3 67.9080 89.4769   7
   4  16   4 239.124 110.666   5
  -4  16  -4 347.438 109.452   8
   4  16   4 112.380 93.3883   7
  -4  16  -4 257.547 124.160   5
  -4  16  -5 450.624 134.457   5
  -4  16  -5 95.9569 87.5260   2
  -4  16  -5 199.299 91.0312   8
   4  16   5 478.179 117.446   7
  -4  16  -6 183.811 84.8385   2
  -4  16  -6-17.4815 73.3383   8
   4  16   6 62.5372 81.8137   7
  -4  16  -7 69.2520 75.5537   8
   4  16   7-1.00594 80.3396   7
  -4  16  -7 90.7034 69.1430   2
  -4  16  -8 9.18904 63.0034   2
  -4  16  -8-22.5714 63.0438   8
   4  16   8 64.5071 73.0940   7
   4  16   9 24.9390 70.5460   7
  -4  16  -9-36.5179 63.9501   2
  -4  16 -10 151.520 73.9898   8
  -4  16 -10 175.704 69.7928   2
   4  16  10 100.499 78.5123   7
  -4  16 -11 143.154 58.9717   8
   4  16  11 176.675 75.0669   7
   4  16  12 3.78045 57.7417   7
  -5   1  36-37.9404 46.2458  17
  -5  -1  35-92.1927 68.9910  17
  -5   1  35 64.3015 70.0413  17
  -5  -1  34 40.0652 72.9166  16
  -5  -1  34 104.486 78.2758  17
  -5   1  34 32.6630 79.8102  16
  -5  -1  33-114.290 85.0953  16
  -5   1  33-44.0646 86.5644  16
   5   1 -33 60.1265 71.1950   9
   5   1 -32-14.7120 85.1435   9
  -5  -1  32 175.464 111.594  16
  -5   1  32 212.354 107.220  16
   5   1 -31-12.2142 95.7734   9
  -5  -1  31 119.902 101.801  16
  -5   1  31 22.0460 95.2930  16
   5   1 -30 580.889 153.153   9
  -5   1  30 432.430 148.727  16
  -5  -1  30 527.362 144.950  16
  -5   1  29 105.913 109.786   8
  -5   1  29 212.549 130.010  16
   5   1 -29-23.4920 90.1009   9
   5  -1 -29-249.065 106.543   9
  -5  -1  29 52.6444 93.8690  16
   5   1 -28 419.036 133.266   9
  -5   1  28 209.010 122.491   8
   5  -1 -28 278.915 108.873   9
  -5  -1  28 206.853 131.650  16
  -5   1  28 251.512 140.262  16
  -5  -1  27-26.1683 98.1709  16
  -5   1  27 25.9699 100.863   8
   5   1 -27 188.658 113.021   9
   5  -1 -27-86.4648 100.889   9
  -5   1  27 113.569 105.275  16
   5  -1 -26-263.298 127.667   9
   5   1 -26-51.3399 105.812   9
  -5   1  26-120.732 110.924   8
  -5  -1  26-5.97000 112.798  16
   5  -1 -25 2818.09 297.161   9
  -5   1  25 2897.44 387.067  25
  -5  -1  25 2606.82 293.929   8
   5   1 -25 2693.14 290.104   9
  -5  -1  25 3332.93 319.084  16
   5  -1 -25 2563.31 370.157  23
  -5   1  25 2582.46 284.585   8
   5   1 -25 2307.25 356.033  23
   5   1 -24 454.421 133.133   9
   5  -1 -24 593.944 150.090   9
  -5   1  24 293.295 206.106  25
  -5   1  24 549.442 152.369  15
   5   1 -24 459.694 183.464  23
  -5  -1  24 330.925 112.031   8
  -5  -1  24 445.890 165.684  25
  -5   1  24 425.785 150.524   8
  -5  -1  23 649.352 192.225  25
   5   1 -23 347.004 118.552   9
   5  -1 -23 23.8206 80.7461   9
  -5  -1  23 315.775 127.539   8
  -5   1  23 426.615 137.537   8
  -5   1  23 133.198 122.642  15
  -5   1  23 526.282 186.325  25
   5   1 -23 495.358 194.297  23
   5   1 -22 1102.48 181.090   9
  -5   1  22 1425.58 214.324   8
  -5   1  22 1085.58 250.838  25
  -5   1  22 1799.87 236.481  15
  -5  -1  22 1115.90 229.858  25
  -5  -1  22 1074.99 201.656  15
   5   1 -22 1038.03 233.271  23
  -5   1  21 2730.91 339.976  25
  -5  -1  21 3172.95 344.367  25
  -5   1  20 3212.93 366.080  25
  -5  -1  20 2574.41 308.514  25
  -5  -1  19 1208.80 213.246  25
  -5   1  19 1104.25 231.297  25
  -5   1  18 1339.21 236.801  25
  -5  -1  18 1708.41 241.625  25
  -5   1  17 132.377 124.114  25
  -5  -1  17 137.681 112.163  25
  -5  -1  16 32773.7 922.929  25
  -5   1  16 31903.8 949.795  25
  -5   1  15 9960.63 518.415  25
  -5  -1  15 10196.1 520.683  13
  -5  -1  15 10749.7 514.066  25
  -5  -1  14 66.4856 99.3635  25
  -5   1  14 65.6334 94.5203  25
  -5   1  14 183.313 108.508  13
  -5  -1  14-34.0470 103.856  13
  -5  -1  13 1773.53 205.555  25
  -5   1  13 1781.48 196.724  13
  -5   1  13 1565.43 210.260  25
  -5  -1  13 1673.47 208.698  13
  -5  -1  12 13908.2 514.380  25
  -5   1  12 13518.3 470.080  13
  -5  -1  12 13408.0 515.720  13
  -5   1  12 13766.8 537.066  25
  -5  -1  11 110.242 98.1895  13
  -5  -1  11 71.8500 106.612   1
  -5   1  11 84.2654 78.5104  13
  -5  -1  11 85.8452 94.6717  25
  -5   1  11 266.822 121.046  25
  -5  -1  10-36.1096 80.1724  13
  -5   1  10 129.226 97.3886  25
  -5   1  10-11.8343 97.5879   1
  -5   1  10-22.7256 68.8029  13
  -5  -1  10 45.1690 102.510   1
  -5  -1   9 7687.75 336.878   1
  -5   1   9 7348.30 349.595   1
  -5  -1   8 10038.9 366.032   1
  -5   1   8 9874.95 380.808   1
  -5   1   7 4586.59 253.066   1
  -5  -1   7 4825.85 251.918   1
   5  -1  -7 4708.53 241.945  24
   5  -1  -6 76183.7 894.294  24
  -5   1   6 74346.1 913.716   1
  -5  -1   6 75904.6 904.429   1
   5   1  -6 77463.4 547.255  26
   5  -1  -5 137.580 67.5825  24
   5   1  -5 221.130 45.5860  26
  -5   1   4 330.266 84.6936   1
  -5   1   4 381.075 85.1044  23
  -5  -1   4 386.369 83.2215   1
   5   1  -4 340.591 54.9535  26
   5   1  -3 336.127 57.2601  24
  -5   1   3 336.700 77.5875  23
  -5   1   3 316.051 82.6665   1
   5   1  -3 308.593 60.4999  26
  -5  -1   3 361.633 86.8760   1
  -5   1   2 18065.5 387.419   1
  -5  -1   2 17951.8 405.117   1
   5   1  -2 18061.9 278.185  24
  -5   1   1 2367.87 151.519   1
  -5   1   1 2063.35 146.576  23
  -5  -1   1 2148.68 151.891   1
  -5  -1   0 63.4604 66.8309   1
  -5   1   0 45.4282 64.9233  23
  -5  -1   0 39.2873 34.9335  23
  -5   1   0 223.400 84.9551   1
   5   1   1 1298.79 131.210  25
  -5  -1  -1 1249.80 80.2206  23
  -5   1  -1 1434.43 149.026  23
  -5   1  -1 1041.67 127.402   1
  -5   1  -2 1580.71 135.079   1
   5   1   2 1786.13 161.826  25
  -5  -1  -2 1443.84 91.2395  23
   5  -1   3 334400. 1935.74  25
  -5  -1  -3 332783. 1420.19  23
  -5   1  -3 339739. 1930.27  23
   5   1   3 342886. 2120.34  25
   5  -1   4 7525.16 310.897  25
  -5  -1  -4 8413.66 247.438  23
   5   1   4 8116.07 352.893  25
  -5   1  -4 8383.08 324.486  23
  -5  -1  -5 4831.25 208.341  23
   5   1   5 4623.65 281.410  25
   5  -1   5 4084.69 248.186  25
  -5   1  -5 4333.32 248.786  23
  -5   1  -6 9731.86 388.622  23
  -5  -1  -6 9929.74 317.557  23
   5   1   6 9466.84 413.478  25
   5  -1   6 9739.35 389.188  25
  -5  -1  -7 18274.7 458.678  23
   5  -1   7 17367.0 537.780  25
  -5   1  -7 18069.9 542.608  23
   5   1   7 17652.0 585.837  25
  -5   1  -8 61477.2 1043.01  23
  -5  -1  -8 60148.6 880.762  23
   5   1   8 58854.6 1104.88  25
   5  -1   8 59666.8 1043.45  25
  -5  -1  -9 3049.51 216.346  23
   5   1   9 3068.09 275.988  25
  -5   1  -9 3395.43 268.865  23
   5  -1   9 3296.53 267.660  25
  -5   1 -10 9787.00 462.110  23
  -5  -1 -10 8963.96 387.097  23
   5  -1  10 9412.46 459.848  25
   5   1  10 8686.06 469.485  25
  -5  -1 -11 4240.79 284.166  23
   5   1  11 3855.79 334.755  25
   5  -1  11 4244.88 329.699  25
  -5   1 -12 7346.11 433.637  23
  -5  -1 -12 8121.96 406.256  23
   5  -1  12 6877.60 433.895  25
   5   1  12 7414.59 471.000  25
  -5   1 -13 624.705 152.975  23
   5   1  13 641.120 159.964  25
   5  -1  13 617.733 154.827  25
  -5   1 -14 2511.24 288.971  23
   5  -1  14 2381.18 286.958  25
   5   1  14 2247.29 292.111  25
  -5   1 -15 1737.15 246.605  23
   5   1  15 1557.47 266.612  25
   5  -1  15 1507.99 245.864  25
  -5   1 -16 326.619 136.886  23
   5  -1  16-94.9995 111.675  25
   5   1  16 292.995 138.036  25
   5  -1  17 2.30838 98.1834  25
   5   1  17 339.469 119.286  16
   5   1  17 89.7824 111.642   8
   5  -1  17 245.158 131.858  16
   5   1  17 223.814 126.535  25
   5  -1  18 241.254 104.709  16
   5   1  18 208.135 126.451   8
   5  -1  18 283.330 137.316  25
   5   1  18 165.140 92.8879  16
   5   1  18 414.990 165.533  25
   5  -1  18 112.913 117.038  11
   5   1  19 431.629 166.778  25
   5  -1  19 270.102 128.968  16
   5   1  19 523.509 149.721   8
   5  -1  19 670.845 144.122  11
   5   1  19 426.149 145.644  16
   5  -1  20 546.855 156.274  16
   5  -1  20 401.675 131.403  11
   5   1  20 238.801 141.084   8
   5   1  20 273.612 130.435  16
   5   1  21 66.4314 110.562  17
   5  -1  21 24.4216 127.603  17
   5  -1  21 221.868 129.229  16
   5   1  21 64.0241 129.668  16
   5   1  22 505.192 144.959  17
   5  -1  22 101.159 119.816  16
   5  -1  22 125.278 108.938  17
   5   1  22 270.540 136.381  16
   5  -1  23 287.206 130.733  17
   5   1  23 221.749 123.166  17
   5   1  23 127.055 121.824  16
   5   1  24 156.407 121.853  17
   5  -1  24 337.175 134.436  17
   5  -1  25 144.235 110.626  17
   5   1  25-166.625 106.504  17
   5   1  26 30.3920 80.5967  17
   5  -1  26-77.1732 85.9039  17
   5  -1  27 231.518 106.231  17
   5   1  27 145.530 94.2605  17
   5   1  28 128.867 81.9416  17
   5  -1  28 116.962 87.4644  17
   5   1  29-20.3689 72.9306  17
   5  -1  29 14.1280 69.9973  17
   5   1  30 0.42743 52.8836  17
   5  -1  30 102.864 62.1820  17
  -5   3  35 3.32629 50.2292  17
  -5   3  34 99.0583 83.1576  16
  -5  -3  34 51.7587 68.6705  17
  -5   3  34 78.6457 75.1448  17
  -5  -3  33 111.650 82.7769  17
  -5   3  33-10.3200 82.2626  16
   5   3 -32 141.877 92.4391   9
  -5  -3  32 143.225 84.8066  16
  -5   3  32-2.13457 86.4616  16
  -5   3  31 233.260 114.814  16
  -5  -3  31 263.857 75.9738  11
   5   3 -31 281.488 109.199   9
  -5   3  31 36.9394 92.1733   8
  -5  -3  31 271.497 108.985  16
   5   3 -30 78.7195 89.7250   9
  -5   3  30 69.7154 118.425   8
  -5  -3  30 40.5452 88.7536  16
  -5   3  30 34.5458 93.2150  16
   5   3 -29 277.421 134.904   9
  -5   3  29 102.642 102.751   8
  -5  -3  29 136.885 101.224  16
  -5   3  29 338.843 139.707  16
   5   3 -28 654.105 165.387   9
  -5  -3  28 678.479 153.636  16
  -5   3  28 524.937 158.502  16
  -5   3  28 439.648 142.625   8
  -5   3  27 439.711 153.716  16
  -5  -3  27 87.3658 117.699  16
  -5   3  27 395.482 131.563   8
   5   3 -27 404.504 137.774   9
  -5   3  26 122.794 118.773   8
   5   3 -26 245.963 132.749   9
  -5  -3  26 308.148 120.704  16
   5   3 -25 1950.90 257.978   9
  -5   3  25 1658.41 238.101   8
  -5  -3  25 1834.70 238.449  16
  -5   3  25 1796.69 270.846  15
   5   3 -24 386.364 180.251  23
  -5   3  24 164.679 155.329  25
   5   3 -24 493.851 144.952   9
  -5   3  24 529.586 154.515   8
  -5  -3  24 481.651 163.186  16
  -5   3  24 443.772 158.548  15
  -5   3  23-5.64560 103.599  25
  -5  -3  23 194.191 110.651  16
  -5   3  23-53.3243 107.590   8
   5   3 -23 38.4103 138.146  23
   5   3 -23 117.079 100.691   9
  -5   3  23 64.1451 118.018  15
  -5   3  22 1660.35 229.696  15
   5   3 -22 1976.35 302.787  23
  -5   3  22 1746.55 236.217   8
  -5   3  22 1753.82 297.988  25
   5   3 -22 2026.34 258.133   9
   5   3 -21 4090.21 342.100   9
  -5   3  21 3873.31 331.758   8
  -5   3  21 3679.67 399.812  25
  -5   3  21 3775.30 334.226  15
   5   3 -21 3758.61 405.707  23
  -5   3  20 721.425 199.085  25
   5   3 -20 819.707 189.926  23
   5   3 -19 6593.21 496.174  23
  -5   3  19 6110.28 484.636  25
  -5  -3  19 7250.85 464.942  25
  -5   3  18 541.949 179.326  25
   5   3 -18 379.459 153.008  23
  -5  -3  18 298.573 116.207  25
  -5   3  17 6285.85 471.452  25
  -5  -3  17 7153.34 422.852  25
  -5  -3  16 2420.83 246.084  25
  -5   3  16 2273.69 281.864  25
  -5  -3  15 2143.45 223.598  25
  -5  -3  15 1797.40 260.219  13
  -5   3  15 2209.72 271.024  25
  -5   3  14 331.631 125.502  25
  -5  -3  14 492.030 159.188  13
  -5  -3  14 567.880 129.275  25
  -5  -3  13 795.888 136.395  25
  -5   3  13 863.463 166.975  25
  -5  -3  13 749.597 170.073  13
  -5   3  12 2453.65 254.598  25
  -5  -3  12 2441.13 257.003  13
  -5  -3  12 2451.03 217.730  25
  -5  -3  11 7299.41 359.936   1
  -5  -3  11 7684.82 351.528  25
  -5  -3  11 6598.41 389.484  13
  -5   3  11 6814.89 392.549  25
  -5   3  11 7079.47 274.852  13
  -5   3  10 9050.44 289.375  13
   5  -3 -10 8443.83 388.950  24
  -5   3  10 8470.08 423.902  25
  -5  -3  10 8098.79 411.934  13
  -5  -3  10 7883.14 355.862   1
   5  -3  -9 11072.5 433.136  24
  -5   3   9 12660.0 315.697  13
  -5   3   9 12240.2 306.276  26
  -5  -3   9 11980.1 480.936  13
  -5  -3   9 12316.2 417.327   1
  -5   3   9 12097.4 478.707  25
   5  -3  -8 5553.99 303.689  24
  -5   3   8 5598.27 204.080  26
  -5  -3   8 5585.67 274.149   1
  -5   3   8 5585.12 318.908  25
  -5   3   7 13826.0 316.328  26
  -5  -3   7 14127.7 409.488   1
   5  -3  -7 13311.0 444.589  24
  -5   3   7 13019.4 442.282   1
   5  -3  -6 610.880 113.430  24
  -5   3   6 543.985 116.192   1
  -5  -3   6 619.587 101.352   1
  -5   3   5 22965.8 550.635  23
  -5  -3   5 23627.5 504.112   1
  -5   3   5 22423.4 510.627   1
   5   3  -5 23223.0 487.076  26
  -5  -3   4 794.424 105.640   1
  -5   3   4 820.403 107.370   1
  -5   3   4 528.228 104.227  23
   5   3  -4 623.100 99.4800  26
  -5   3   3 3227.29 180.505   1
   5   3  -3 3397.43 196.591  26
  -5  -3   3 2895.30 180.905   1
  -5   3   3 3579.52 220.971  23
  -5  -3   2 5720.40 251.647   1
   5   3  -2 6730.28 173.214  23
  -5   3   2 6108.76 233.969   1
  -5   3   2 6509.87 295.019  23
   5   3  -2 6260.95 267.239  26
  -5   3   1 38983.1 717.091  23
  -5  -3   1 38050.0 648.599   1
  -5   3   1 40459.2 562.218   1
   5   3  -1 38316.9 675.978  26
  -5   3   0 370.799 97.9027  23
   5   3   0 493.114 99.1336  25
  -5  -3   0 708.368 109.647   1
  -5   3   0 670.629 85.4875   1
   5   3   0 582.381 111.536  26
  -5   3  -1 6996.81 234.476   1
   5   3   1 6814.27 309.831  26
  -5   3  -1 6328.50 313.091  23
   5   3   1 6332.85 297.618  25
   5   3   2 4032.52 251.558  25
  -5   3  -2 3996.58 186.119   1
   5   3   2 4325.13 261.262  26
  -5   3  -2 3911.99 253.253  23
  -5   3  -3 19560.7 564.291  23
   5   3   3 19986.7 563.981  25
  -5   3  -3 19677.2 417.046   1
  -5   3  -4 337.466 79.1163   1
   5   3   4 330.915 110.102  25
  -5   3  -5 768.404 149.854  23
   5   3   5 876.963 150.929  25
  -5   3  -6 92.3893 108.420  23
   5   3   6 34.1879 85.3530  25
  -5   3  -6 158.896 69.6097   1
  -5   3  -7 20722.3 666.407  23
   5   3   7 19974.9 671.979  25
   5   3   8 14941.4 603.636  25
  -5   3  -8 15021.9 587.223  23
   5   3   9 45.8077 85.6808  25
   5  -3   9 20.3948 65.4470  25
  -5   3  -9-37.0040 101.928  23
  -5   3 -10 979.051 182.116  23
   5  -3  10 1017.79 154.049  25
   5   3  10 1072.01 186.448  25
  -5   3 -11 495.373 159.916  23
   5   3  11 266.321 128.013  25
   5  -3  11 256.952 101.422  25
   5   3  12 413.917 148.879  25
   5  -3  12 692.117 150.728  25
  -5   3 -12 603.673 166.938  23
  -5   3 -13 1492.06 244.990  23
   5   3  13 1218.35 224.225  25
  -5   3 -14 1264.33 228.859  23
   5   3  14 1196.64 229.067  25
   5   3  15 778.461 197.002  25
  -5   3 -15 874.917 194.376  23
   5   3  16-89.3445 119.877   8
   5   3  16 125.963 143.679  25
  -5   3 -16-116.070 84.5368   9
   5  -3  16 78.1296 91.3337  16
   5   3  16-139.663 107.703  16
  -5   3 -16-126.070 121.023  23
  -5   3 -17 1218.09 199.529   9
  -5   3 -17 1063.02 231.985  23
   5  -3  17 814.405 169.918  16
   5  -3  17 992.534 170.204  11
   5   3  17 1116.73 203.130  16
   5   3  17 734.724 167.783   8
   5   3  17 750.653 206.391  25
   5   3  18-7.38989 107.907   8
   5  -3  18 192.522 109.972  11
   5  -3  18 452.122 142.384  17
   5  -3  18 254.482 130.963  16
   5   3  18 198.809 121.732  16
  -5   3 -18 116.355 107.201  23
   5   3  18 42.6370 119.645  25
   5  -3  19 1982.98 247.880  17
   5   3  19 1987.23 334.238  25
   5   3  19 2099.28 267.539   8
   5  -3  19 2122.14 241.110  11
   5   3  19 2237.05 273.041  16
   5  -3  20-30.1109 93.4074  17
   5   3  20 184.586 119.439   8
   5   3  20-152.061 103.879  17
   5   3  20 48.1517 104.490  16
   5  -3  20 5.76146 82.2751  11
   5  -3  21 242.541 118.330  11
   5  -3  21 48.7275 114.219  17
   5   3  21-3.82799 98.4441  17
   5   3  21-98.4951 101.558   8
   5   3  21 48.5941 93.1807  16
   5   3  22 324.511 132.960  17
   5   3  22 470.413 154.664  16
   5   3  22 301.531 125.406   8
   5  -3  22 166.522 112.044  11
   5  -3  22 387.782 129.951  17
   5  -3  23 1270.69 197.611  17
   5  -3  23 1237.89 186.254  11
   5   3  23 1092.53 210.992  16
   5   3  23 1066.15 187.144  17
   5  -3  24 233.358 110.477  17
   5   3  24 131.428 111.280  17
   5  -3  24-35.4858 80.5899  11
   5   3  25 33.4255 84.8211  17
   5  -3  25-93.0878 103.423  17
   5  -3  25 151.028 86.9943  11
   5  -3  26 91.6397 75.2094  11
   5  -3  26-32.0408 81.5400  17
   5   3  26-46.4320 71.7693  17
   5  -3  27-34.7510 72.8232  17
   5   3  27 50.9767 75.2498  17
   5  -3  28-112.815 80.8975  17
   5   3  28 87.0539 75.3337  17
   5   3  29 56.3710 56.9239  19
   5  -3  29-112.210 60.5522  17
   5   3  29-2.38128 61.4662  17
   5   3  30 3.50424 43.7540  17
  -5   5  34 112.502 57.2247  17
  -5   5  34-10.6026 55.1017  16
  -5  -5  33 91.3376 59.5003  11
  -5   5  33 183.647 71.6177  17
  -5   5  33 113.245 71.1276  16
  -5  -5  32 540.055 107.894  11
  -5   5  32 518.314 126.707  16
  -5   5  32 669.275 135.702   8
  -5   5  31 46.7784 88.8374  16
  -5   5  31 93.6967 98.5594   8
   5   5 -31-104.450 82.5841   9
   5   5 -30 1190.94 190.585   9
  -5   5  30 801.545 162.163  16
  -5   5  30 1010.29 177.859   8
  -5   5  29 13.7074 97.1573  16
   5   5 -29 47.2650 88.9793   3
   5   5 -29 79.1730 94.2907   9
  -5   5  29 322.424 124.254   8
  -5   5  28-18.9959 106.474  16
   5   5 -28-217.065 118.388   9
  -5   5  28 0.55093 102.189   8
  -5   5  27 1319.21 216.202  16
   5   5 -27 1214.36 205.260   9
  -5   5  27 785.425 172.107   8
   5   5 -26 1351.15 224.102   9
  -5   5  26 1048.32 201.993   8
  -5   5  26 1245.30 208.758  16
   5   5 -25 1426.84 231.692   9
  -5   5  25 1274.33 223.789  15
  -5   5  25 1403.93 230.013   8
   5   5 -24 687.962 168.682   9
  -5   5  24 930.731 200.262   8
  -5   5  24 786.900 166.528  15
   5   5 -23 589.776 213.990  23
   5   5 -23 170.825 122.121   9
  -5   5  23 348.803 145.675   8
  -5   5  23 413.701 172.070  25
  -5   5  23 570.228 151.280  15
  -5   5  22 933.900 231.453  25
   5   5 -22 720.355 214.073  23
   5   5 -22 429.029 140.685   9
  -5   5  22 718.276 171.993  15
  -5   5  22 615.249 168.440   8
   5   5 -21 3402.15 409.769  23
  -5   5  21 4284.89 450.415  25
  -5   5  21 3622.21 326.783   8
  -5   5  21 3827.45 344.252  15
   5   5 -21 3563.99 331.439   9
  -5   5  20 990.518 188.874   8
   5   5 -20 1496.76 228.388   9
   5   5 -20 1041.82 229.616  23
  -5   5  20 1365.13 205.653  15
  -5   5  20 874.773 217.938  25
   5   5 -19 2753.18 345.385  23
  -5   5  19 2917.42 358.568  25
   5   5 -18 775.604 185.137  23
  -5   5  18 652.415 185.216  25
  -5   5  17 20.3375 112.959  25
   5   5 -17 32.0364 97.2548  23
   5   5 -16 3234.82 343.478  23
  -5   5  16 2851.83 324.563  25
   5   5 -15 16094.3 721.999  23
  -5   5  15 16653.6 741.346  25
   5   5 -14 7299.47 460.151  23
  -5  -5  14 6210.74 466.072  13
  -5   5  14 7002.60 471.071  25
   5   5 -13 4093.82 342.950  23
  -5  -5  13 4017.65 368.503  13
  -5   5  13 4288.31 357.912  25
   5   5 -12 37107.8 962.872  23
  -5   5  12 37526.2 993.689  25
  -5  -5  12 38078.7 1056.47  13
   5   5 -11 688.549 147.552  23
  -5   5  11 898.395 135.889  26
  -5  -5  11 971.939 197.539  13
   5  -5 -11 723.438 154.403  24
  -5   5  11 666.911 167.995  25
  -5   5  10 6303.20 395.472  25
  -5   5  10 6788.45 316.097  26
   5   5 -10 6214.10 376.088  23
  -5  -5  10 6248.81 406.250  13
  -5  -5  10 5897.65 297.243   1
   5  -5 -10 5999.83 368.283  24
   5   5  -9 7109.33 377.084  23
  -5   5   9 7728.86 413.884  25
  -5  -5   9 7816.21 328.061   1
  -5   5   9 7655.22 329.935  26
  -5  -5   9 7141.56 420.500  13
   5  -5  -9 7090.44 382.737  24
  -5  -5   8 70457.2 928.800   1
  -5   5   8 66820.4 1156.05  25
   5   5  -8 66020.6 1071.85  23
  -5   5   8 69100.7 966.618  26
  -5  -5   8 66388.3 1209.45  13
   5  -5  -8 65091.0 1124.41  24
   5   5  -7 18365.0 538.953  23
   5  -5  -7 17124.2 569.507  24
  -5  -5   7 17355.5 596.858  13
  -5   5   7 18818.5 508.023  26
  -5   5   7 17908.6 570.919  25
  -5   5   6 63985.2 1028.62  25
   5   5  -6 63227.1 933.221  23
  -5  -5   6 60700.9 844.945   1
  -5   5   6 61624.9 1052.17  23
   5   5  -5 4410.60 236.758  23
  -5   5   5 4531.74 275.853  25
  -5   5   5 4563.20 289.717  23
  -5  -5   5 3293.09 204.431   1
   5   5  -5 3698.82 258.834  26
  -5   5   4 6292.32 339.330  23
  -5   5   4 6645.07 311.055  25
   5   5  -4 6719.97 271.272  23
   5   5  -4 6687.33 343.942  26
  -5   5   3 12583.2 474.577  23
   5   5  -3 14120.2 358.238  23
   5   5  -3 13658.6 478.818  26
  -5   5   3 13891.4 420.629  25
  -5  -5   3 13485.1 405.047   1
  -5   5   2 14258.9 505.885  23
   5   5  -2 13295.8 477.551  26
  -5  -5   2 13478.7 418.166   1
   5   5  -1 28819.1 362.280  23
  -5  -5   1 26779.9 601.289   1
   5   5  -1 26327.0 678.251  26
  -5   5   1 26821.2 702.524  23
  -5   5   0 949.062 156.412  23
  -5  -5   0 1278.35 150.997   1
  -5   5   0 1061.90 78.0382   1
   5   5   0 1007.50 160.330  26
  -5   5  -1 7693.15 400.257  23
  -5  -5  -1 7729.26 347.086   1
   5   5   1 7478.90 348.242  25
   5   5   1 7927.69 391.336  26
  -5   5  -2 4234.20 307.535  23
   5   5   2 4182.90 293.258  26
   5   5   2 4590.17 291.567  25
   5   5   3 5930.93 361.871  26
  -5   5  -3 5927.47 366.105  23
   5   5   3 6378.96 357.006  25
  -5   5  -4 97.1005 95.7564  23
   5   5   4 88.9682 108.948  26
   5   5   4 138.381 93.2768  25
  -5   5  -5 270.021 120.548  23
   5   5   5 212.940 105.668  25
   5   5   6 3005.62 281.991  25
  -5   5  -6 3156.84 294.687  23
  -5   5  -7 338.395 140.652  23
   5   5   7 284.797 127.307  25
   5   5   8 3456.32 325.846  25
  -5   5  -8 3686.63 338.742  23
   5   5   9 2798.59 301.902  25
  -5   5  -9 2491.84 289.163  23
  -5   5 -10 5321.46 428.340  23
   5   5  10 5392.20 425.199  25
  -5   5 -11 433.720 150.101  23
   5   5  11 409.797 150.772  25
  -5   5 -12-29.6295 109.878  23
   5   5  12 144.675 126.989  25
   5   5  13 304.353 153.649  25
  -5   5 -13 388.825 146.296  23
  -5   5 -14-14.0607 105.774  23
   5   5  14 275.481 157.472  25
   5   5  15 2213.89 246.411  16
  -5   5 -15 1567.91 285.936  23
   5   5  15 2036.88 246.456   8
   5   5  15 1922.93 308.785  25
  -5   5 -16 162.204 132.163  23
   5   5  16 455.722 155.737   8
   5   5  16 843.870 169.857  16
   5   5  16 336.832 144.311  17
   5   5  16 722.534 213.749  25
  -5   5 -17 2025.69 329.398  23
   5  -5  17 2135.98 253.571  11
   5  -5  17 1999.49 249.175  17
   5   5  17 1788.52 224.585  17
   5   5  17 2039.12 256.758  16
   5   5  17 2010.85 248.863   8
   5   5  17 2282.08 356.322  25
   5   5  18 303.005 120.366  17
   5  -5  18 141.026 107.763  11
  -5   5 -18 704.088 216.861  23
   5   5  18 225.421 139.787   8
   5   5  18 233.710 127.320  16
   5  -5  18 292.899 118.023  17
   5  -5  19 159.967 114.063  11
   5   5  19 535.940 144.564  17
   5  -5  19 245.169 114.817  17
   5   5  19 338.332 132.166  16
   5   5  19 182.385 130.846   8
   5  -5  20 28.1698 92.9977  11
   5  -5  20 114.806 98.5170  17
   5   5  20-17.1636 103.866  17
   5   5  20 200.562 125.934  16
   5   5  20 16.6854 103.619   8
   5   5  21 294.341 115.486  17
   5  -5  21 299.035 124.452  11
   5   5  21 487.194 142.823   8
   5  -5  21 307.048 126.251  17
   5   5  21 311.485 125.928  16
   5  -5  22 280.674 117.019  17
   5   5  22 222.022 103.565  17
   5   5  22 427.967 160.673   8
   5   5  22 262.191 122.364  16
   5  -5  22 337.283 131.880  11
   5  -5  23 75.4939 85.0309  11
   5   5  23-14.8245 92.6238   8
   5  -5  23 161.748 103.706  17
   5   5  23 26.6246 100.447  17
   5  -5  24 226.756 109.495  17
   5   5  24 216.900 101.858  17
   5  -5  24 55.5156 89.4728  11
   5  -5  25 255.713 105.143  17
   5   5  25 180.063 92.4216  17
   5  -5  25 115.384 90.1537  11
   5   5  26-8.81331 76.8700  17
   5  -5  26 55.3491 78.6656  17
   5  -5  26-31.3266 74.8706  11
   5   5  27 132.022 91.6410   6
   5  -5  27 144.060 70.6345  11
   5   5  27 7.79744 61.3447  17
   5   5  28-75.1331 59.5134  21
   5   5  28-6.91403 53.8532  17
   5   5  28 13.1491 68.5087   6
  -5  -7  32 23.3609 61.6402  11
  -5   7  32 113.908 72.0440   6
  -5   7  32-87.3421 70.9230  16
  -5   7  32-22.5421 72.4865   8
  -5  -7  31 12.0550 65.1962  11
  -5   7  31 246.877 89.1550   6
  -5   7  31 65.7850 77.8554   8
  -5   7  31 14.6899 65.2464  16
   5   7 -31 45.4317 62.8914   3
   5   7 -30 271.418 101.772   3
  -5   7  30 55.6266 82.6587  16
  -5   7  30 113.548 91.2490   8
  -5   7  29 256.552 91.1039  16
   5   7 -29 203.639 116.285   9
   5   7 -29 95.0792 84.3334   3
  -5   7  29 108.624 110.075   8
   5   7 -28 85.4406 104.039   3
   5   7 -28 23.9954 85.8886   9
  -5   7  28-47.3581 98.3366   8
  -5   7  28 116.734 96.4319  16
  -5   7  27 181.069 110.426   8
   5   7 -27 161.788 113.543   3
  -5   7  27 141.044 99.7826  16
   5   7 -27 78.3841 101.004   9
  -5   7  26 268.152 131.509   8
  -5   7  26 18.1142 103.365  16
   5   7 -26-62.5053 119.853   9
   5   7 -25-1.22168 103.147   9
  -5   7  25-34.0494 117.290  16
  -5   7  25 2.33228 122.075   8
  -5   7  24 1698.46 228.746  16
  -5   7  24 1305.19 218.853   8
  -5   7  24 1508.88 229.936  15
   5   7 -24 1420.07 222.600   9
   5   7 -23-36.4589 98.8968   9
  -5   7  23 6.76086 98.7563  15
  -5   7  23 106.371 103.373   8
   5   7 -22 97.7127 117.525   9
  -5   7  22 127.044 118.234   8
  -5   7  22 80.4255 109.840  15
  -5   7  21 234.130 137.732   8
  -5   7  21 244.729 146.457  25
   5   7 -21 177.760 135.613  23
   5   7 -21 74.1854 95.6449   9
  -5   7  21 275.809 124.159  15
  -5   7  20 53.9290 127.359  25
   5   7 -20 266.837 116.341   9
   5   7 -20 323.703 164.561  23
  -5   7  20 362.911 157.763   8
  -5   7  20 350.926 135.700  15
   5   7 -19 1087.67 189.023  22
  -5   7  19 1401.49 220.044   8
  -5   7  19 1133.09 206.798  15
   5   7 -19 992.692 189.099   9
   5   7 -19 925.585 253.339  23
  -5   7  19 846.591 217.992  25
   5   7 -18 111.837 131.256  23
  -5   7  18 196.017 142.351  25
  -5   7  18 97.8983 97.4097  15
  -5   7  18 144.756 127.573   8
   5   7 -18 54.2383 95.2366  22
   5   7 -18 342.798 131.298   9
   5   7 -17 1553.75 267.285  23
  -5   7  17 1362.10 256.138  25
   5   7 -17 1255.90 207.158   9
  -5   7  17 1465.25 217.688   8
   5   7 -16 4944.96 451.868  23
  -5   7  16 5297.90 450.789  25
  -5   7  15 3740.16 377.588  25
   5   7 -15 3916.59 388.425  23
  -5   7  14 467.440 162.857  25
   5   7 -14 489.126 149.583  23
   5   7 -13 2818.31 311.298  23
  -5   7  13 3011.42 324.382  25
  -5   7  12 7077.20 406.186  26
   5   7 -12 6199.57 447.989  23
  -5   7  12 6713.89 452.358  25
  -5  -7  12 6225.96 487.606  13
   5  -7 -11 556.613 149.308  24
   5   7 -11 396.481 133.784  23
  -5   7  11 707.734 147.326  26
  -5  -7  11 325.596 140.203  13
  -5   7  11 527.392 143.821  25
  -5   7  10 689.097 156.461  25
  -5  -7  10 432.013 146.649  13
   5  -7 -10 383.775 126.694  24
   5   7 -10 686.388 162.286  23
  -5   7  10 544.616 125.493  26
   5   7  -9 2657.25 264.600  23
  -5   7   9 2295.97 232.212  26
  -5   7   9 1995.70 228.902  25
  -5  -7   9 2185.82 274.744  13
   5  -7  -9 2318.46 259.250  24
   5   7  -8 94.5155 105.226  23
   5  -7  -8 68.1104 109.644  24
  -5   7   8 148.668 80.2416  25
  -5   7   8 148.748 93.1332  26
  -5  -7   8 154.517 94.8510  13
   5  -7  -7 48.2234 88.3200  24
   5   7  -7 73.6352 81.3015  23
  -5  -7   7 59.3832 91.8066  13
  -5   7   7 82.6034 84.9033  25
  -5   7   7 34.6282 81.1976  26
   5  -7  -6 112.216 102.966  24
  -5   7   6 88.8664 88.3845  23
   5   7  -6 5.25203 70.9856  23
  -5   7   6 117.660 75.5253  25
  -5   7   6 18.9836 81.4981  26
  -5  -7   6 87.1640 90.1026  13
   5   7  -6 151.622 101.515  26
   5   7  -5 5744.33 315.684  23
  -5   7   5 5202.73 359.160  23
   5   7  -5 5675.82 374.225  26
  -5   7   5 5545.61 307.849  25
  -5  -7   5 5256.77 356.117  13
  -5   7   4 311.070 121.466  23
  -5  -7   4 284.348 112.846  13
   5   7  -4 385.261 95.5701  23
   5   7  -4 319.922 124.958  26
   5   7  -3 1696.80 218.006  26
  -5   7   3 1553.09 202.700  23
  -5  -7   3 1725.19 197.638  13
  -5   7   2 209.297 109.171  23
   5   7  -2 47.7438 93.7765  26
  -5  -7   2-27.1084 91.3511  13
  -5  -7   2 23.7720 76.5574   1
  -5   7   1 2713.45 273.896  23
   5   7  -1 2859.35 279.613  26
  -5  -7   0 8038.83 375.261   1
  -5   7   0 7034.07 433.680  23
   5   7   0 7347.51 432.430  26
  -5  -7  -1 17271.9 570.147   1
  -5   7  -1 17411.2 679.624  23
   5   7   1 16883.8 664.347  26
   5   7   2 2271.91 262.716  26
   5   7   2 2773.00 249.723  25
  -5   7  -2 2531.84 283.496  23
  -5   7  -3 1100.19 201.045  23
  -5  -7  -3 993.091 160.624   1
   5   7   3 1108.81 198.087  26
   5   7   3 1277.24 187.188  25
  -5   7  -4 459.913 144.658  23
   5   7   4 320.163 132.872  25
   5   7   4 276.566 144.273  26
  -5   7  -5 2546.34 298.025  23
   5   7   5 2921.13 296.690  25
   5   7   5 2491.50 287.052  26
  -5   7  -6 4659.14 397.092  23
   5   7   6 5292.92 396.582  25
  -5   7  -7 10079.8 592.349  23
   5   7   7 10563.5 572.256  25
   5   7   8 8032.33 517.967  25
  -5   7  -8 7922.86 537.669  23
   5   7   9 1882.37 269.331  25
  -5   7  -9 1701.33 273.454  23
  -5   7 -10 4952.69 452.070  23
   5   7  10 5128.56 450.023  25
  -5   7 -11 5982.48 505.782  23
   5   7  11 6363.30 505.174  25
  -5   7 -12 2133.15 257.745   3
  -5   7 -12 1826.25 299.112  23
   5   7  12 1874.20 288.860  25
  -5   7 -13 61.1892 120.585  23
   5   7  13 212.769 124.291   8
  -5   7 -13 182.477 112.730   3
   5   7  13 96.6959 116.820  25
  -5   7 -14 3883.58 441.939  23
   5   7  14 4432.67 351.288   8
   5   7  14 4230.05 456.860  25
  -5   7 -14 4075.15 358.667   3
   5   7  15 4297.53 347.981   8
   5   7  15 4254.03 458.355  25
  -5   7 -15 3631.98 440.568  23
   5  -7  15 3674.66 324.547  11
  -5   7 -15 4200.17 373.005   3
   5   7  16 88.3801 115.045   8
  -5   7 -16 251.612 142.762   3
   5  -7  16 203.775 127.660  11
  -5   7 -17 411.640 141.660   3
   5   7  17 457.389 143.793   8
   5  -7  17 339.582 135.283  11
  -5   7 -18-17.8060 99.3338   3
   5  -7  18 173.856 128.687  11
   5   7  18 109.191 117.934   8
  -5   7 -19 199.205 124.476   3
   5  -7  19 89.1863 106.204  11
   5   7  19 39.2079 101.054   8
  -5   7 -20 121.847 97.0951   3
   5  -7  20 91.1015 90.1534  11
   5   7  20 199.586 112.793   8
   5   7  21 267.631 108.566   8
   5  -7  21 180.108 104.407  11
   5   7  22 25.4799 88.2685   8
   5  -7  22 66.6300 86.8454  11
   5   7  23 142.071 95.2199   8
   5   7  23 92.2719 101.422   6
   5   7  23 45.7593 84.9148  21
   5  -7  23-28.3530 82.4452  11
   5   7  24-72.6346 89.7420   6
   5   7  24 77.4575 85.1718   8
   5  -7  24 162.952 100.765  11
   5   7  24 31.5303 84.1803  21
   5   7  25-16.4869 84.4156   6
   5  -7  25-28.1374 76.1543  11
   5   7  25 38.2538 69.4504  21
   5   7  26 81.7118 68.8896  21
   5  -7  26 94.3362 76.3644  11
   5   7  26 34.3623 75.2035   6
   5   7  27 27.6820 61.2550   6
   5  -7  27 122.688 64.4771  11
  -5  -9  31 47.6269 59.1141  11
  -5   9  31 77.3860 61.8914   8
   5   9 -30 156.067 81.7168   3
  -5  -9  30 144.380 80.5953  11
  -5   9  30 143.633 68.9602   6
  -5   9  30 264.406 94.8587   8
   5   9 -29 54.2655 83.2891   3
  -5  -9  29 185.213 84.2832  11
  -5   9  29 132.817 86.5261   8
  -5   9  29 109.351 78.1702   6
   5   9 -28-4.44545 78.9491   3
  -5   9  28 20.2008 78.4493   6
  -5   9  28 48.7366 84.2055   8
   5   9 -27 49.9348 89.2036   3
  -5   9  27 15.6287 85.3521   6
  -5   9  27 41.8054 93.8245   8
  -5   9  26-167.645 121.690   8
   5   9 -26-138.380 89.0007   3
  -5   9  26-26.8794 84.4417   6
  -5   9  25 226.790 117.026   8
   5   9 -25 176.473 121.942   3
  -5   9  25 105.814 102.104   6
  -5   9  24 125.176 114.286   6
   5   9 -24 373.164 140.842   9
  -5   9  24 288.568 130.911   8
   5   9 -24 102.544 104.261   3
   5   9 -23 62.2343 95.7437   9
  -5   9  23-30.4216 95.3267   6
  -5   9  23 58.8157 119.347   8
   5   9 -23-49.2471 97.5292   3
   5   9 -22 1117.18 205.680   9
  -5   9  22 1036.41 200.762   8
  -5   9  22 1291.85 202.485  15
   5   9 -21 170.850 113.315   9
  -5   9  21 303.444 132.408   8
  -5   9  20 714.580 184.675   8
   5   9 -20 948.671 183.140  22
   5   9 -20 964.077 192.127   9
   5   9 -19 285.911 121.715   9
   5   9 -19 377.277 139.194  22
  -5   9  19 558.764 161.296   8
   5   9 -18 3806.09 341.636   9
  -5   9  18 3931.80 353.891   8
   5   9 -18 3949.45 341.517  22
   5   9 -18 3851.44 450.976  23
  -5   9  17 54.9725 82.8220  25
  -5   9  17 205.923 129.157   6
   5   9 -17 149.668 98.8312   9
   5   9 -17 79.6227 128.892  23
  -5   9  17 61.2535 111.595   8
   5   9 -17-137.352 111.909  22
  -5   9  16 2236.88 312.789  25
   5   9 -16 1590.05 285.025  23
   5   9 -16 2111.01 253.494   9
  -5   9  16 1973.19 246.853   6
  -5   9  16 1605.42 237.881   8
   5   9 -16 1722.09 237.860  22
   5   9 -15 5451.76 485.305  23
   5   9 -15 5025.73 376.251  22
   5   9 -15 5006.12 374.047   9
  -5   9  15 5298.37 395.861   8
  -5   9  15 5454.17 383.351   6
   5   9 -14 262.926 161.484  23
  -5   9  14 133.170 100.561   8
   5   9 -14 322.362 137.591   4
  -5   9  14 127.054 122.359   6
   5   9 -14 132.830 95.4966   9
   5   9 -14 235.107 103.115  22
   5   9 -13 1660.72 221.230  22
   5   9 -13 1440.97 214.248   4
  -5   9  13 1472.68 210.302   8
   5   9 -13 1849.69 298.930  23
   5   9 -12 851.553 192.310  23
   5   9 -12 588.452 147.877  22
  -5   9  12 656.348 160.907   8
  -5   9  12 619.796 175.660   5
   5   9 -11 1027.75 197.604  23
  -5   9  11 551.873 158.377  26
   5  -9 -10 980.892 210.092  24
   5   9 -10 658.454 165.277  23
  -5   9  10 751.194 185.875  26
   5   9  -9 7021.45 499.276  26
   5   9  -9 8300.51 502.277  23
  -5   9   9 7199.99 464.684  26
   5  -9  -9 7335.53 482.718  24
   5  -9  -8 2188.10 273.600  24
   5   9  -8 2643.65 315.447  26
   5   9  -8 2685.78 280.638  23
  -5   9   8 2609.51 301.533  26
   5  -9  -7 6375.97 449.018  24
  -5   9   7 5525.44 409.332  26
   5   9  -7 5688.67 445.616  26
  -5   9   6 474.328 156.358  23
  -5   9   6 489.101 140.862  26
   5  -9  -6 215.555 120.137  24
   5   9  -6 304.691 148.469  26
   5   9  -5 905.881 197.908  26
   5  -9  -5 657.878 162.144  24
  -5   9   5 544.568 172.172  23
  -5   9   5 686.149 181.909  26
  -5   9   4 10793.1 581.968  23
   5   9  -4 9738.88 570.828  26
  -5   9   4 9595.81 544.669  26
  -5   9   3 1389.69 226.124  23
   5   9  -3 1321.93 220.032  26
   5   9  -2 2.67935 119.037  26
  -5   9   2 14.8133 92.5584  23
   5   9  -1 142.212 109.131  26
  -5   9   1 10.4301 109.994  23
   5   9   0 3957.84 373.969  26
  -5   9   0 4061.92 380.777  23
  -5   9  -1 1592.00 248.451  23
   5   9   1 1516.09 246.666  26
   5   9   2 7602.25 519.234  26
  -5   9  -2 8493.24 546.115  23
  -5   9  -3 381.245 152.351  23
   5   9   3 361.963 146.346  26
   5   9   4 183.315 145.691  26
  -5   9  -4 77.5249 115.282  23
  -5   9  -5 2095.90 300.317  23
   5   9   5 2374.17 308.826  26
  -5   9  -6 3959.94 412.753  23
   5   9   6 3659.09 316.439   6
  -5   9  -6 3972.65 339.195   3
   5   9   7 3337.20 305.364   6
  -5   9  -7 3498.48 386.177  23
  -5   9  -7 3388.96 320.516   3
   5   9   8 116.080 109.546  25
  -5   9  -8-69.5279 94.7420   3
   5   9   8-121.444 116.793   6
  -5   9  -8-228.414 137.148  23
   5   9   8-80.8682 113.557  21
   5   9   9 1718.51 238.661   6
   5  -9   9 1898.59 219.979  11
  -5   9  -9 2337.82 332.214  23
   5   9   9 1826.67 227.892  21
   5   9   9 1920.47 282.751  25
  -5   9  -9 2006.01 258.771   3
  -5   9 -10 87.9374 104.306   3
  -5  -9 -10 91.6885 97.3458   1
   5   9  10-5.52483 85.1727  21
  -5   9 -10-124.934 133.213  23
   5   9  10 259.803 156.586  25
   5  -9  10 341.245 134.602  11
   5   9  10-149.720 125.193   6
   5   9  11 1059.90 208.871   6
   5   9  11 1325.22 202.414  21
  -5   9 -11 1480.45 239.356   3
   5   9  11 1023.29 234.860  25
   5   9  11 2036.78 252.573   8
  -5   9 -11 1173.56 268.366  23
   5  -9  11 1431.45 215.473  11
  -5  -9 -11 1131.05 228.482   1
  -5   9 -12 652.246 170.654  23
   5   9  12 325.924 138.185  21
   5   9  12 227.135 125.896   6
   5   9  12 538.424 152.621   8
   5   9  12 781.299 217.516  25
  -5   9 -12 400.704 138.535   3
   5  -9  12 527.641 153.749  11
   5   9  13 310.895 116.367   6
   5  -9  13 215.296 141.867  11
   5   9  13 242.421 125.738   8
  -5   9 -13 293.029 142.335   3
   5   9  13 249.445 122.621  21
   5   9  14 6.03559 119.435   6
   5   9  14 197.336 112.032  21
  -5   9 -14 199.327 121.403   3
   5   9  14 84.3883 100.725   8
   5  -9  14 149.506 109.054  11
   5  -9  15 584.686 149.383  11
   5   9  15 677.461 174.117   6
   5   9  15 533.246 133.722  21
  -5   9 -15 497.961 150.743   3
   5   9  15 670.653 173.267   8
   5   9  16 269.605 133.259   6
   5   9  16 281.430 122.516  21
  -5   9 -16 465.763 154.697   3
   5   9  16-3.60275 105.114   7
   5   9  16 228.244 129.255   8
   5  -9  16 325.600 130.352  11
  -5   9 -17-65.7172 116.908   3
   5   9  17-167.185 128.175   6
   5   9  17-93.9797 103.961  21
   5  -9  17-113.433 118.052  11
   5   9  17-107.636 108.460   8
   5   9  18 48.8879 105.442   6
   5  -9  18 70.8441 90.3217  11
   5   9  18 40.1844 88.3664  21
  -5   9 -18 286.199 141.407   3
   5   9  18 161.891 111.925   8
   5   9  19 74.8430 84.3447  21
   5   9  19 192.718 111.767   6
   5   9  19 320.622 128.146   8
   5  -9  19 106.853 100.917  11
   5   9  20 149.714 105.192   6
   5  -9  20 372.771 131.378  11
   5   9  20 552.283 135.778  21
   5   9  20 424.535 132.704   8
   5   9  21 68.0671 85.7917   8
   5   9  21 159.028 105.556   6
   5   9  21 255.404 100.398  21
   5  -9  21 177.040 101.787  11
   5  -9  22 208.698 87.1102  11
   5   9  22 218.551 90.9837  21
   5   9  22 18.0065 89.6129   6
   5   9  22 34.3767 80.6534   8
   5   9  23 155.114 76.6605   8
   5   9  23 2.51406 75.3518   6
   5  -9  23-6.45440 81.1301  11
   5   9  23-92.5478 68.6500  21
   5  -9  24 166.188 86.6641  11
   5   9  24 176.860 94.9875   6
  -5   9 -24 86.2293 77.9624   2
   5   9  25 191.584 75.5509   6
   5  -9  25 153.189 68.2672  11
   5  -9  26 61.1909 50.9950  11
  -5  11  29 27.6714 45.3247   8
   5  11 -28 208.620 75.9015   3
  -5  11  28 343.866 90.2825   8
  -5 -11  28 197.381 73.1846  11
  -5  11  27-8.63546 59.0666   6
  -5  11  27 95.3951 86.1939   8
   5  11 -27-37.6125 74.6253   3
  -5 -11  27-27.6714 71.1260  11
   5  11 -26 283.331 108.633   3
  -5  11  26 267.959 103.421   8
  -5 -11  26 287.856 97.4623  11
  -5  11  26 326.108 97.0924   6
   5  11 -25-15.5738 85.2752   3
  -5  11  25 99.0310 97.9103   8
  -5  11  25 32.3676 85.3677   6
  -5  11  24 1293.48 190.714   8
   5  11 -24 1011.02 175.877   3
  -5  11  24 1065.34 156.058   6
  -5  11  23 37.5977 86.1860   6
   5  11 -23-71.9943 101.824   3
  -5  11  23 144.590 109.570   8
   5  11 -22 1140.26 202.459   3
  -5  11  22 1058.11 174.541   6
  -5  11  22 1220.69 198.938   8
  -5  11  21-88.9433 100.261   8
  -5  11  21 102.967 97.4704   6
   5  11 -21 64.3026 105.970   3
  -5  11  20 206.782 119.037   8
  -5  11  20 302.968 115.874   6
   5  11 -20-22.8412 92.8152   3
   5  11 -19 407.423 155.744   3
  -5  11  19 435.868 135.939   8
  -5  11  19 343.297 142.570   6
   5  11 -18 525.615 151.657   3
  -5  11  18 448.468 157.339   8
  -5  11  18 555.343 148.439   6
  -5  11  17 457.604 152.191   6
   5  11 -17 352.432 134.348   3
  -5  11  17 284.511 151.053   8
  -5  11  16 18.5026 111.649   6
   5  11 -16-83.8468 110.082   3
   5  11 -16-31.7267 114.624   4
  -5  11  16 61.2439 106.041   8
   5  11 -15 323.128 136.489   4
  -5  11  15-4.23852 142.209   6
   5  11 -15-58.2088 107.760   3
  -5  11  15 46.9366 100.157   8
  -5  11  14 147.325 113.113   6
   5  11 -14-0.60382 109.910   4
  -5  11  14-96.9141 136.312   8
   5  11 -14-148.586 129.404   3
   5  11 -13 586.928 164.376   3
   5  11 -13 1000.82 212.469   4
  -5  11  13 654.007 175.442   8
   5  11 -12 72.4509 113.239   4
   5  11 -12 310.568 129.341   3
  -5  11  12 377.711 144.602   8
   5  11 -12-108.686 147.143  26
   5  11 -11-68.4544 99.0844   3
  -5  11  11 34.1244 103.327   8
  -5  11  11 205.558 130.237   5
   5  11 -11-43.6011 122.317   4
   5  11 -10-166.786 107.417   3
  -5  11  10-192.546 135.660   5
   5  11 -10-57.3479 120.174   4
  -5  11  10 121.082 128.571   8
   5  11 -10-222.804 154.232  26
  -5  11   9 67.3308 142.757   5
   5  11  -9 462.396 139.067   3
  -5  11   9-171.781 120.855   8
   5  11  -9 210.109 132.496   4
   5  11  -9 356.674 168.005  26
   5  11  -8 4077.68 427.193  26
  -5  11   8 3849.40 362.727   5
   5  11  -8 4092.04 335.713  21
   5  11  -8 3761.08 331.250   3
  -5  11   8 3932.33 356.039   8
  -5  11   8 4311.54 409.032  26
   5  11  -8 3464.99 337.048   4
   5  11  -7 137.664 134.869  26
  -5  11   7 214.068 132.132   5
  -5  11   7 303.724 152.469  26
   5  11  -7 281.632 131.811   4
  -5  11   7 180.451 109.453   8
   5  11  -7 246.241 130.819  21
  -5  11   6 205.545 125.294   2
   5  11  -6 443.028 141.568  21
   5  11  -6 346.860 149.989   4
   5  11  -6 368.112 162.208  26
  -5  11   6 285.274 141.131   5
  -5  11   6 435.967 127.960   8
  -5  11   6 613.064 187.909  26
   5  11  -6 435.059 144.598   7
   5  11  -5 263.012 140.016   4
  -5  11   5 126.935 137.421   5
  -5  11   5 230.075 151.586  26
  -5  11   5-202.431 107.279   2
   5  11  -5 193.593 178.153  26
   5  11  -5 53.9170 138.659  21
   5  11  -5 80.3144 114.350   7
  -5  11   4 1335.67 226.058   5
   5  11  -4 1575.21 233.938  21
  -5  11   4 1532.19 258.814  23
   5  11  -4 1382.44 258.533  26
  -5  11   4 1590.05 218.430   2
   5  11  -4 1265.28 221.886   4
  -5  11   4 1559.73 265.661  26
   5  11  -4 1714.69 233.165   7
  -5  11   3 575.682 160.172   2
   5 -11  -3 820.877 216.774  24
   5  11  -3 584.784 190.675  26
  -5  11   3 417.907 164.911  26
   5  11  -3 381.968 164.954  21
   5  11  -3 539.948 170.856   7
   5  11  -3 628.974 172.072   4
  -5  11   3 356.459 148.969  23
  -5  11   3 573.882 164.235   5
   5  11  -2 925.087 195.016   4
  -5  11   2 1327.98 243.927  23
  -5  11   2 1298.87 216.940   5
   5  11  -2 1203.69 199.415  21
   5  11  -2 1315.37 254.152  26
  -5  11   2 1058.20 185.196   2
  -5  11   2 1420.55 268.654  26
   5  11  -2 913.036 198.526   7
   5  11  -1 422.672 172.328  26
   5  11  -1 288.989 112.218  21
   5  11  -1 183.098 130.020   4
  -5  11   1 230.761 112.775   2
  -5  11   1 267.558 143.202  26
  -5  11   1 541.142 198.558  23
  -5  11   1 472.389 154.591   5
   5  11   0 4899.76 358.928  21
   5  11   0 4799.27 387.867   4
  -5  11   0 4675.73 393.488   5
  -5  11   0 5120.59 473.607  23
   5  11   0 4901.36 465.523  26
  -5  11   0 4411.56 350.949   2
  -5  11  -1 2359.04 264.804   2
   5  11   1 2503.36 275.114   4
   5  11   1 2260.31 332.301  26
   5  11   1 1985.81 236.200  21
  -5  11  -1 3140.72 369.580  23
  -5  11  -1 2425.42 295.757   5
   5  11   1 2348.69 277.031   6
  -5  11  -2 7681.77 465.189   2
  -5  11  -2 7605.24 576.961  23
   5  11   2 7687.58 587.467  26
   5  11   2 6809.36 419.516  21
   5  11   2 7678.99 480.254   4
  -5  11  -2 7139.39 474.732   5
   5  11   2 7589.25 471.167   6
  -5  11  -3 338.791 151.917  23
  -5  11  -3 35.1146 130.337   5
   5  11   3 128.665 175.974  26
   5  11   3 173.915 119.724  21
   5  11   3 369.238 160.427   5
  -5  11  -3 194.297 133.790   2
   5  11   3 30.3477 100.197   4
   5  11   3 247.720 122.311   6
  -5  11  -4-106.003 127.924   5
   5  11   4 364.527 144.257   6
   5  11   4 299.653 138.324   4
   5  11   4 147.431 122.946  21
  -5  11  -4 81.4973 126.873   2
   5  11   4-52.4594 157.812  26
   5  11   4 65.6186 125.704   5
   5  11   5 37.7209 109.326   6
   5  11   5-102.452 133.400  21
   5  11   5 104.572 154.294  26
  -5  11  -5-7.17199 134.758   5
   5  11   5-254.805 127.681   5
  -5  11  -5 62.2202 105.743   3
  -5  11  -5 304.085 155.921  23
   5  11   5 77.1226 102.701   4
  -5  11  -6 1744.27 255.657   5
   5  11   6 1616.57 216.606  21
   5  11   6 1928.70 249.063   5
  -5  11  -6 1761.51 303.119  23
   5  11   6 1880.56 246.387   4
  -5  11  -6 1434.07 230.465   3
   5  11   6 1325.04 219.519   6
   5  11   7 345.400 160.050   6
   5  11   7 225.800 111.143  21
  -5  11  -7 206.673 132.279   3
  -5  11  -7 204.015 146.019  23
   5  11   8 3035.72 314.401   6
   5  11   8 3275.22 304.223  21
  -5  11  -8 2964.81 321.869   3
   5  11   9 1010.63 218.091   6
   5 -11   9 577.891 153.490  11
  -5  11  -9 408.085 135.892   3
   5  11   9 909.403 188.023  21
  -5  11 -10 189.649 118.611   3
   5  11  10 187.025 146.800   6
   5 -11  10 168.121 109.103  11
   5  11  10 157.634 121.288  21
   5  11  11 638.590 174.639   6
   5 -11  11 621.772 160.251  11
  -5  11 -11 494.249 155.294   3
   5  11  11 831.837 173.163  21
   5 -11  12 209.514 109.838  11
   5  11  12 319.366 141.289  21
  -5  11 -12 103.268 106.824   3
   5  11  12 11.7954 104.361   6
   5  11  12 19.8595 128.104   8
   5 -11  13 137.542 97.2415  11
   5  11  13-13.8769 97.9229   6
   5  11  13 183.000 139.618   8
   5  11  13 192.376 93.4360  21
  -5  11 -13 205.255 117.835   3
   5  11  14 734.608 160.554   8
   5 -11  14 522.666 145.639  11
  -5  11 -14 451.762 146.101   3
   5  11  14 513.914 142.808   7
   5  11  14 479.591 139.964   6
   5  11  14 768.964 156.808  21
   5  11  15 348.226 135.760   6
   5 -11  15 500.001 134.610  11
   5  11  15 443.111 129.359  21
   5  11  15 203.079 109.384   8
   5  11  15 384.845 129.661   7
   5  11  16 257.043 106.922  21
   5  11  16 293.098 135.622   6
   5  11  16-132.727 95.1902   8
   5  11  16 158.726 123.594   7
   5 -11  16 214.395 115.226  11
   5 -11  17 35.6685 93.3850  11
   5  11  17-56.9596 97.9177   7
   5  11  17-17.7987 82.0367  21
   5  11  17 34.9977 84.3655   8
   5  11  17 170.933 105.657   6
   5  11  18 120.480 97.0471   8
   5 -11  18-52.9550 83.0149  11
   5  11  18 136.499 100.501   6
   5  11  18 49.5673 75.4962  21
   5  11  18-93.2221 84.0387   7
   5  11  19-3.69761 95.2760   6
   5  11  19 52.3295 75.0310   8
  -5  11 -19 52.0549 98.5026   2
   5 -11  19 111.546 92.9111  11
   5 -11  20 128.377 87.9439  11
  -5  11 -20 274.744 104.987   2
   5  11  20 16.1520 79.4169   6
   5 -11  21-3.76420 64.7045  11
   5  11  21-30.3557 78.1389   6
  -5  11 -21-0.31003 82.3853   2
   5 -11  22 129.433 73.3860  11
   5  11  22-38.2826 72.0942   6
  -5  11 -22 76.9725 79.8114   2
   5 -11  23 5.39090 48.4790  11
   5  11  23 84.2319 66.9906   6
  -5  11 -23-0.73547 55.8677   2
  -5  13  25-29.8503 62.4707   8
  -5  13  24 101.078 66.1411   8
  -5 -13  24 0.72562 47.4468  11
  -5  13  24-90.9106 66.4948   7
   5  13 -24 83.1742 74.1384   3
  -5 -13  23-3.10755 55.6058  11
  -5  13  23-5.21440 73.4998   8
   5  13 -23 41.9940 69.8052   3
  -5 -13  22-82.5386 65.5668  11
   5  13 -22 120.648 95.2443   3
  -5  13  22 88.6656 92.9829   8
  -5  13  21-65.8860 89.3850   8
  -5 -13  21-118.642 79.1516  11
  -5 -13  20 169.165 85.5672  11
   5  13 -20 297.869 112.327   3
  -5  13  20 432.629 129.768   8
  -5  13  19 298.912 128.097   8
  -5 -13  19 224.887 95.2116  11
   5  13 -19 289.090 123.276   3
  -5  13  18 292.702 121.200   8
   5  13 -18 197.932 102.276   3
   5  13 -17 137.932 97.0754   3
  -5  13  17 188.353 106.513   8
   5  13 -16 287.343 122.140   4
  -5  13  16 107.317 100.621   8
   5  13 -16 38.8850 91.6166   3
   5  13 -15 703.714 156.954   3
   5  13 -15 860.093 182.582   4
  -5  13  15 746.162 174.636   8
   5  13 -14 111.044 98.4829   3
   5  13 -14 223.048 122.791   4
  -5  13  14 121.998 115.667   8
   5  13 -13 4320.06 362.417   4
  -5  13  13 4135.26 350.611   8
   5  13 -13 4464.01 357.512   3
   5  13 -12 619.433 164.385   3
  -5  13  12 532.089 167.652   8
   5  13 -12 623.601 179.588   4
   5  13 -11-31.1585 114.371   4
   5  13 -11 22.2392 90.1490   3
  -5  13  11 69.3702 102.820   8
   5  13 -10 267.122 125.158   3
   5  13 -10 610.326 168.786   4
  -5  13  10 241.294 130.271   8
   5  13  -9 1217.47 190.864   3
   5  13  -9 1712.75 255.030   4
  -5  13   9 1207.89 215.628   8
  -5  13   9 1180.86 225.049   5
   5  13  -8 390.926 157.508   4
  -5  13   8 294.383 159.618   5
  -5  13   8-49.7269 117.980   8
  -5  13   7 289.038 158.216   5
   5  13  -7 206.782 130.726   4
  -5  13   7 390.466 123.472   8
   5  13  -6-95.3230 111.686   7
  -5  13   6 105.781 142.561   5
   5  13  -6 94.3635 112.356   4
  -5  13   6 45.7312 108.099   8
   5  13  -5 106.539 130.006   7
   5  13  -5 139.347 120.753   4
  -5  13   5 117.434 109.805   8
   5  13  -5 334.025 156.488  21
  -5  13   5-100.142 122.102   5
   5  13  -4 1000.02 206.105   4
   5  13  -4 1170.94 208.841  21
  -5  13   4 832.372 176.304   2
  -5  13   4 1034.06 201.336   8
  -5  13   4 893.978 205.152   5
   5  13  -4 1331.97 222.604   7
  -5  13   3 482.112 189.871   5
   5  13  -3 201.158 128.550  21
  -5  13   3 406.172 145.695   2
   5  13  -3 365.957 151.544   4
  -5  13   3 354.795 141.539   8
   5  13  -3 364.545 141.589   7
   5  13  -2 36.1985 117.541   4
  -5  13   2-81.0173 134.904   5
  -5  13   2 122.962 102.917   2
   5  13  -2-1.54644 113.186  21
   5  13  -2-66.3048 145.001   7
   5  13  -1 72.7254 120.621  21
   5  13  -1 145.381 116.874   4
  -5  13   1 120.644 149.615   5
  -5  13   1-2.12184 112.051   2
   5  13  -1 16.2267 108.522   7
   5  13   0 333.920 145.442   4
   5  13   0 244.462 126.956  21
   5  13   0 33.4613 105.716   5
  -5  13   0 201.276 136.117   2
  -5  13   0 98.1275 118.676   5
   5  13   0-32.2144 118.934   7
  -5  13  -1 53.3971 125.014   5
   5  13   1 5.04028 102.698  21
  -5  13  -1-313.315 142.381   2
   5  13   1 92.1652 110.666   4
   5  13   1-55.4644 121.149   7
   5  13   1 86.1093 110.478   5
   5  13   2 77.9063 110.476   4
   5  13   2 168.754 124.328  21
  -5  13  -2 122.505 118.768   5
   5  13   2 154.132 110.576   7
  -5  13  -2 248.056 127.762   2
   5  13   2-46.1186 131.952   5
   5  13   3 892.663 201.922   5
   5  13   3 1093.30 181.409  21
   5  13   3 466.605 165.507   7
   5  13   3 794.645 170.578   4
  -5  13  -3 990.209 189.085   2
  -5  13  -3 821.493 184.919   5
  -5  13  -4-20.3992 98.2641   2
   5  13   4 147.537 130.845   7
  -5  13  -4-47.2881 118.285   5
   5  13   4 108.591 114.762   5
   5  13   4-87.9524 111.430   4
   5  13   4-68.6548 114.224  21
   5  13   5 5.89219 110.831   7
  -5  13  -5 310.053 164.772   5
   5  13   5 337.086 139.017   4
  -5  13  -5 127.910 130.337   2
   5  13   5 251.885 125.688  21
   5  13   5 177.809 127.246   5
  -5  13  -6 2284.75 271.900   5
   5  13   6 2394.33 276.861   5
   5  13   6 2249.59 265.441   4
  -5  13  -6 2196.68 267.437   2
   5  13   6 2385.87 276.935   7
   5  13   6 2474.51 256.868  21
   5  13   7 850.602 175.119   5
   5  13   7 719.294 163.783  21
  -5  13  -7 574.748 164.282   5
  -5  13  -7 651.548 172.986   2
   5  13   7 529.588 158.821   7
   5  13   7 663.806 171.948   6
   5  13   8 1119.57 180.841  21
   5  13   8 721.818 181.235   7
  -5  13  -8 1065.63 191.084   2
   5  13   8 731.032 164.356   6
  -5  13  -9 332.290 138.956   2
   5  13   9 166.207 115.026   7
   5  13   9 368.856 127.325  21
   5  13   9 196.619 118.591   6
   5  13  10 90.4363 120.168   6
   5  13  10-242.853 101.336  21
   5  13  10-193.875 122.003   7
  -5  13 -10 90.0553 98.9965   2
   5  13  11 1212.93 201.852   6
   5  13  11 988.501 190.586   7
  -5  13 -11 1090.11 194.269   2
   5  13  12 72.6406 106.313   6
  -5  13 -12-53.5661 107.554   2
   5  13  12-82.4847 115.936   7
   5  13  13 106.211 110.820   6
   5  13  13 26.8576 95.8806   7
  -5  13 -13-28.0284 107.892   2
   5  13  14 130.653 96.9485   6
   5 -13  14 5.26905 65.1328  11
  -5  13 -14-20.7696 98.6865   2
   5  13  14-75.9321 112.290   7
   5  13  15 113.225 82.1933   6
  -5  13 -15 136.720 96.8354   2
   5  13  15 277.187 105.732   7
   5 -13  15 89.8465 77.4733  11
   5  13  16 242.578 105.110   6
   5 -13  16-6.01166 63.7059  11
  -5  13 -16 67.6440 90.1471   2
   5  13  16 181.371 97.3475   7
   5 -13  17 34.7765 56.7752  11
  -5  13 -17 21.4068 82.5924   2
   5  13  17 129.411 87.0087   7
   5  13  17-34.4522 82.5734   6
   5 -13  18 143.562 63.4673  11
  -5  13 -18 11.1811 77.4338   2
   5  13  18 69.1699 72.7840   6
  -5  13 -19-91.2761 78.6798   2
  -5  13 -20 78.4124 61.4308   2
  -5  15  20 116.788 69.1270   7
  -5  15  20 115.117 61.6521   8
  -5  15  19-9.98691 60.5293   8
  -5  15  19-20.3372 71.8621   7
  -5  15  18 38.2380 73.7530   8
   5  15 -18-2.34472 62.6791   5
   5  15 -17 38.3759 77.5044   5
  -5  15  17 187.113 91.4625   8
   5  15 -16 235.567 103.783   5
  -5  15  16 272.579 102.425   8
  -5  15  15 398.873 110.813   8
   5  15 -15 413.238 127.335   5
  -5  15  14 54.8805 81.5943   8
   5  15 -14 32.2877 96.3880   5
   5  15 -13 1219.19 192.027   5
  -5  15  13 1606.41 198.700   8
   5  15 -12-32.6912 104.065   5
   5  15 -12 96.6452 112.581   4
  -5  15  12 264.303 108.378   8
  -5  15  11-13.0464 89.5786   8
   5  15 -11 161.752 118.501   4
   5  15 -11-20.2797 109.749   5
   5  15 -10 102.637 109.379   4
   5  15 -10-77.7927 112.747   5
  -5  15  10 8.35446 92.1885   8
   5  15  -9 849.898 181.836   5
   5  15  -9 789.662 172.187   4
  -5  15   9 723.511 150.714   8
  -5  15   8 428.900 128.749   8
   5  15  -8 129.360 113.542   4
   5  15  -8 61.6766 113.866   5
   5  15  -7 399.422 154.284   5
   5  15  -7 547.951 162.409   4
  -5  15   7 522.658 149.867   8
   5  15  -6 46.6940 110.604   4
  -5  15   6 74.9243 100.013   8
   5  15  -6 71.3869 105.673   5
   5  15  -5 160.532 133.947   4
   5  15  -5-112.558 118.721   5
  -5  15   5-4.53324 99.1150   8
  -5  15   4 525.561 169.876   5
   5  15  -4 425.318 141.752   5
  -5  15   4 482.626 152.012   8
   5  15  -4 587.857 144.138   7
   5  15  -4 536.604 157.093   4
   5  15  -3 222.249 115.405   7
   5  15  -3 195.164 130.886   4
  -5  15   3 159.192 143.326   5
  -5  15   3 108.114 111.157   8
   5  15  -3-38.4576 118.796   5
   5  15  -2 116.528 116.844   4
  -5  15   2 160.074 136.933   5
  -5  15   2-91.7991 111.894   8
   5  15  -2 119.801 131.732   5
   5  15  -2 100.691 99.9201   7
  -5  15   1 311.042 150.506   5
   5  15  -1 68.2175 111.727   5
   5  15  -1 11.5954 101.582   4
  -5  15   1 5.55720 100.126   8
   5  15  -1-2.31915 94.9770   7
  -5  15   0 1137.98 208.000   5
   5  15   0 1471.45 220.283   5
  -5  15   0 1117.86 188.619   8
   5  15   0 1304.33 210.002   4
   5  15   0 1220.14 198.941   7
  -5  15   0 1168.00 172.248   2
   5  15   1 77.2172 100.765   7
   5  15   1 154.754 112.191   5
  -5  15  -1 14.2941 86.9338   2
  -5  15  -1 171.627 133.130   5
  -5  15  -1 136.038 91.7386   8
   5  15   1 105.490 118.656   4
  -5  15  -2 505.564 157.381   5
  -5  15  -2 536.773 131.290   2
  -5  15  -2 319.172 118.568   8
   5  15   2 444.508 139.828   7
   5  15   2 736.465 165.038   5
   5  15   3 182.179 113.357   7
   5  15   3 39.7037 93.2229   5
  -5  15  -3-35.7626 84.6540   2
  -5  15  -3 47.4077 113.706   5
  -5  15  -3-2.88521 93.1176   8
  -5  15  -4 203.634 123.796   5
   5  15   4 94.2993 99.3888   7
   5  15   4 217.800 122.853   5
  -5  15  -4 81.2545 100.932   2
  -5  15  -5 574.650 152.035   5
  -5  15  -5 268.485 116.465   2
   5  15   5 261.453 117.712   7
   5  15   5 491.416 141.104   5
   5  15   6-0.44307 96.9609   7
  -5  15  -6 183.722 111.050   5
  -5  15  -6 115.791 91.2188   2
   5  15   7 271.873 110.286   7
  -5  15  -7 343.744 122.647   5
  -5  15  -7 324.752 119.994   2
  -5  15  -8 222.744 102.576   2
   5  15   8 179.686 105.316   7
  -5  15  -9 204.698 97.9223   2
   5  15   9 86.5020 93.6034   7
   5  15  10 142.022 101.815   7
  -5  15 -10 67.2484 90.3129   2
  -5  15 -11 499.370 110.576   2
   5  15  11 615.476 130.338   7
  -5  15 -12 57.4879 86.2058   2
   5  15  12-29.1337 76.4692   7
   5  15  13 52.0403 76.0277   7
  -5  15 -13 28.7239 69.7588   2
  -5  15 -14 70.1861 70.9352   2
   5  15  14 60.7804 58.5582   7
  -5  15 -15 194.010 72.6589   2
   5  17 -12 18.7565 59.9042   5
   5  17 -11 16.6525 60.6323   5
  -5  17  11 228.827 63.6991   8
  -5  17  10 118.191 69.8454   8
   5  17 -10 125.947 81.4108   5
   5  17  -9 143.460 80.8894   5
  -5  17   9-25.2752 58.2786   8
  -5  17   8 214.054 79.4745   8
   5  17  -8 259.687 101.621   5
   5  17  -7 284.540 102.046   5
  -5  17   7 304.451 82.7589   8
   5  17  -6 53.0882 94.6773   5
  -5  17   6-48.9769 73.0463   8
  -5  17   5 475.812 107.286   8
   5  17  -5 580.181 129.764   5
   5  17  -4 360.993 109.367   5
  -5  17   4 114.114 81.6505   8
   5  17  -3 213.603 104.046   5
  -5  17   3-26.2575 65.0780   8
   5  17  -2 8.18155 80.7661   5
  -5  17   2 114.042 72.2020   8
   5  17  -1 244.560 103.721   5
  -5  17   1 253.563 85.7420   8
   5  17   0 299.374 101.411   5
  -5  17   0 338.319 93.0022   8
  -5  17  -1-9.28082 67.0604   8
  -5  17  -2 101.111 73.5358   8
  -5  17  -3 33.2563 53.9846   8
  -5  17  -4-10.3249 53.5490   8
  -5  17  -5-58.1281 53.6747   8
  -6   0  36 174.492 75.1737  17
  -6   0  35 31.7095 73.8831  16
  -6   0  34 15.5284 82.0863  16
  -6   0  33 22.8219 87.9641  16
  -6   0  32 685.193 158.324  16
   6   0 -32 542.405 126.850   9
   6   0 -31 58.0136 84.9443   9
  -6   0  31 31.6781 94.7501  16
   6   0 -30-95.9674 93.1425   9
  -6   0  30 13.7363 97.0456  16
   6   0 -29-98.0617 99.6899   9
  -6   0  29-101.138 121.433  16
   6   0 -28 280.605 109.449   9
  -6   0  28-52.4509 129.037  16
   6   0 -27 4.68897 92.8437   9
  -6   0  27 3.48149 103.373   8
  -6   0  27-125.631 129.330  16
   6   0 -26 91.9550 118.505   9
  -6   0  26-126.789 117.308   8
   6   0 -25-228.900 168.237  23
   6   0 -25-112.169 114.466   9
  -6   0  25-146.970 133.044   8
  -6   0  25 8.23897 94.4816  15
  -6   0  24 188.980 114.595   8
   6   0 -24 259.278 117.647   9
  -6   0  24 267.054 122.741  15
  -6   0  24 230.748 140.072  25
   6   0 -23 16.0955 125.753   9
  -6   0  23 163.718 118.966  15
  -6   0  23 240.827 115.203   8
  -6   0  23 212.106 135.905  25
  -6   0  22 7244.22 544.753  25
  -6   0  21 180.687 130.405  25
  -6   0  20 1566.61 256.263  25
  -6   0  19 91.8539 104.230  25
  -6   0  18 95602.4 1728.51  25
  -6   0  17 83.5177 115.490  25
  -6   0  16 75166.3 1396.29  13
  -6   0  16 74973.7 1432.30  25
  -6   0  15 56.9903 99.3418  25
  -6   0  15-18.9483 92.1316  13
  -6   0  14 12446.7 551.550  25
  -6   0  14 13212.5 537.955  13
  -6   0  13 138.627 109.073  25
  -6   0  13 155.688 107.475  13
  -6   0  12 12762.1 480.513  13
  -6   0  12 12703.0 516.758   1
  -6   0  12 13292.7 523.746  25
  -6   0  11 84.4128 102.079   1
  -6   0  10 527.213 142.919   1
  -6   0   9 28.9113 88.2686   1
  -6   0   8 25117.2 601.538   1
   6   0  -7 0.22279 70.7834  24
  -6   0   7 35.3305 89.4153   1
   6   0  -6 5509.70 241.630  24
  -6   0   6 4908.80 246.659   1
  -6   0   5-292.200 138.316   1
   6   0  -5 83.1336 68.9166  24
  -6   0   4 25383.1 525.847   1
   6   0  -4 26726.0 470.990  24
  -6   0   3 9.78271 80.9973   1
  -6   0   2 972.625 105.421  23
  -6   0   2 739.355 104.066   1
  -6   0   1 63.9589 57.2228  23
  -6   0   1 27.3003 69.6132   1
  -6   0   0 38578.1 550.855  23
  -6   0   0 39771.5 659.195   1
  -6   0  -1 124.327 58.1202  23
  -6   0  -1 175.308 92.4891   1
  -6   0  -2 118498. 1204.88   1
  -6   0  -2 105026. 980.324  23
   6   0   3 300.061 98.9715  25
  -6   0  -3 318.423 78.1694  23
  -6   0  -4 107717. 1097.02  23
   6   0   4 111385. 1295.74  25
  -6   0  -5 142.560 72.7923  23
   6   0   5 199.502 92.7472  25
   6   0   6 24982.7 676.095  25
  -6   0  -6 24467.6 576.367  23
  -6   0  -7 65.3574 74.9897  23
   6   0   7 60.6497 82.2018  25
  -6   0  -8 20556.4 584.205  23
   6   0   8 20008.9 661.391  25
  -6   0  -9 118.572 75.1465  23
   6   0   9 99.0036 88.2135  25
   6   0  10 161304. 2023.26  25
  -6   0 -10 168126. 1823.43  23
  -6   0 -11 82.8135 91.7559  23
   6   0  11 49.3934 98.4079  25
   6   0  12 8238.19 502.696  25
  -6   0 -12 8642.09 459.002  23
   6   0  13 85.1604 109.083  25
   6   0  14 4308.20 396.435  25
   6   0  15 76.2487 111.297  25
   6   0  16 455.206 164.838  25
   6   0  16 706.033 163.127  16
   6   0  16 898.142 185.331   8
   6   0  17 28.7039 113.726  16
   6   0  17 230.530 141.769  25
   6   0  18 409.727 143.534  17
   6   0  18 557.978 167.996  16
   6   0  18 518.357 180.413  25
   6   0  19-15.5027 111.234  17
   6   0  19 66.4189 106.433  16
   6   0  20 154.042 102.841  17
   6   0  20 463.412 155.240  16
   6   0  21 64.7999 98.7482  16
   6   0  21 241.363 125.364  17
   6   0  22 424.615 144.561  17
   6   0  23 70.9613 110.862  17
   6   0  24 206.431 112.102  17
   6   0  25 13.5831 88.0069  17
   6   0  26 62.2076 93.4161  17
   6   0  27-11.6911 83.4250  17
   6   0  28 249.651 98.4206  17
   6   0  29 54.0854 59.2396  17
  -6   2  36 45.0927 53.6682  17
  -6  -2  35 96.3535 76.7036  17
  -6   2  35-13.9182 63.6947  17
  -6   2  35 58.2040 75.8975  16
  -6  -2  34 49.6994 70.1047  16
  -6   2  34 35.2198 73.4957  16
   6   2 -33 40.5517 75.4066   9
  -6   2  33-10.9730 86.6520  16
  -6  -2  33 126.761 90.6085  16
  -6  -2  32 117.066 97.9255  16
  -6   2  32 202.126 115.400  16
   6   2 -32-41.1200 81.0781   9
  -6  -2  31 243.808 106.618  16
  -6   2  31 396.233 137.786  16
   6   2 -31 477.970 137.600   9
  -6   2  30 156.095 119.037   8
  -6   2  30 42.7990 95.7024  16
   6   2 -30 146.619 121.480   9
  -6  -2  30 8.73555 102.539  16
  -6   2  29 551.977 162.828  16
  -6  -2  29 650.058 168.462  16
  -6   2  29 719.459 172.548   8
   6   2 -29 544.043 153.283   9
  -6   2  28 17.9592 111.404  16
  -6  -2  28 63.1588 103.651  16
   6   2 -28 177.880 116.563   9
  -6   2  28 49.7687 98.8234   8
   6  -2 -27 2395.21 260.736   9
  -6   2  27 1900.38 252.786   8
   6   2 -27 1977.04 259.568   9
  -6  -2  27 1909.61 254.080  16
  -6   2  26 52.2784 98.7412  15
   6  -2 -26-41.0424 96.5634   9
  -6  -2  26 18.6581 107.439  16
  -6   2  26-30.1306 106.469   8
   6   2 -26 167.427 104.384   9
   6   2 -25 427.502 148.335   9
   6   2 -25 572.027 206.716  23
   6  -2 -25 787.098 164.526   9
  -6   2  25 566.062 162.080   8
  -6   2  25 554.460 165.690  15
  -6   2  25 510.583 199.023  25
  -6   2  24-102.536 128.366  25
   6  -2 -24 22.4816 78.0529   9
  -6   2  24-97.6441 118.497   8
  -6   2  24 6.93715 104.379  15
   6   2 -24 146.036 122.184   9
   6   2 -24-23.8294 128.258  23
  -6   2  23 941.109 225.215  25
   6   2 -23 892.568 217.305  23
   6   2 -23 1181.46 194.160   9
   6  -2 -23 820.499 169.243   9
  -6   2  23 997.463 184.585   8
  -6   2  23 1287.74 212.252  15
  -6   2  22 1998.29 237.077   8
  -6   2  22 1646.04 275.082  25
   6   2 -22 2101.61 251.095   9
  -6  -2  22 2648.80 319.680  25
  -6   2  22 2337.07 275.705  15
   6   2 -22 2393.25 338.921  23
  -6   2  21 640.567 211.030  25
  -6  -2  21 562.529 166.855  25
  -6  -2  20 831.011 187.453  25
  -6   2  20 866.683 207.664  25
  -6   2  19 90.0220 105.808  25
  -6  -2  19 186.719 124.091  25
  -6  -2  18 7785.03 479.731  25
  -6   2  18 7017.39 492.290  25
  -6  -2  17 331.298 125.678  25
  -6   2  17 374.021 158.042  25
  -6  -2  17 325.258 152.083  13
  -6   2  16 14458.1 665.709  25
  -6  -2  16 13699.9 646.967  13
  -6  -2  16 15396.7 627.309  25
  -6   2  15 792.786 183.731  25
  -6  -2  15 1172.22 187.570  25
  -6  -2  15 1181.90 199.329  13
  -6  -2  14 524.545 139.309  25
  -6   2  14 562.705 120.947  13
  -6  -2  14 587.446 153.332  13
  -6   2  14 636.642 141.484  25
  -6  -2  13 729.857 147.055  25
  -6  -2  13 693.104 156.324  13
  -6   2  13 735.182 161.904  25
  -6   2  13 823.278 127.883  13
  -6   2  12 8089.06 348.633  13
  -6  -2  12 7508.17 409.161  13
  -6   2  12 7772.79 426.787  25
  -6  -2  12 7627.09 396.952   1
  -6   2  11 25857.6 583.432  13
  -6  -2  11 23473.1 693.853  13
  -6   2  11 24432.6 719.548  25
  -6  -2  11 23723.1 658.106   1
  -6   2  10 22197.4 649.751   1
  -6  -2  10 22626.2 608.294   1
  -6  -2   9 6212.01 314.571   1
   6  -2  -9 6225.14 318.914  24
  -6   2   9 6498.78 344.521   1
   6  -2  -8 2734.14 211.778  24
  -6  -2   8 2481.79 202.113   1
  -6   2   8 2337.14 200.929   1
  -6   2   8 2265.61 83.2670  26
   6  -2  -7 1437.98 158.795  24
  -6  -2   7 1732.85 169.846   1
  -6   2   7 1381.26 73.3650  26
  -6   2   7 1616.04 170.136   1
   6   2  -7 1491.54 114.442  26
  -6  -2   6 3938.18 231.384   1
   6   2  -6 3472.57 166.668  26
  -6   2   6 3932.70 235.034   1
   6  -2  -6 3328.08 219.750  24
  -6   2   5 69.6783 76.4534   1
  -6   2   5 72.6111 77.6073  23
  -6  -2   5 187.182 77.8720   1
   6   2  -5 84.2876 54.2441  26
  -6   2   4 19415.8 464.387   1
  -6   2   4 17883.4 470.390  23
  -6  -2   4 19065.3 468.169   1
   6   2  -4 18100.1 390.203  26
  -6   2   3 63893.8 875.301  23
  -6   2   3 65103.3 813.429   1
  -6  -2   3 62259.7 852.002   1
   6   2  -3 62525.0 747.694  26
   6   2  -2 2508.04 170.519  26
  -6   2   2 2608.36 191.160  23
  -6  -2   2 2528.50 185.244   1
  -6   2   2 2485.80 168.497   1
  -6   2   1 764.920 118.357  23
  -6   2   1 925.834 112.574   1
  -6  -2   1 845.757 118.100   1
  -6   2   0 10030.6 317.662   1
  -6   2   0 9867.84 358.178  23
  -6  -2   0 10106.5 362.622   1
  -6  -2  -1 9564.56 363.865   1
  -6   2  -1 10292.6 376.606  23
   6   2   1 9693.43 371.973  25
  -6   2  -1 10669.8 336.489   1
   6   2   2 1193.13 151.136  25
  -6   2  -2 1471.94 161.682  23
  -6   2  -3 663.712 122.529  23
   6   2   3 715.896 130.994  25
  -6  -2  -4 772.795 64.1510  23
  -6   2  -4 1099.39 132.873   1
  -6   2  -4 995.015 142.449  23
   6   2   4 913.251 148.137  25
  -6  -2  -5 7129.65 202.970  23
  -6   2  -5 7740.17 330.714   1
  -6   2  -5 7669.55 370.142  23
   6   2   5 7742.38 395.235  25
   6   2   6 766.786 146.934  25
  -6  -2  -6 481.553 71.8698  23
  -6   2  -6 485.686 120.894  23
   6   2   7 1217.88 181.045  25
   6  -2   7 1277.32 160.359  25
  -6   2  -7 1274.19 177.340  23
   6   2   8 13053.7 569.178  25
   6  -2   8 12124.8 487.679  25
  -6   2  -8 12766.6 537.802  23
   6  -2   9 6667.84 379.383  25
  -6   2  -9 6413.18 395.127  23
   6   2   9 6366.96 421.967  25
  -6   2 -10 9129.36 490.135  23
   6  -2  10 9614.30 469.782  25
   6   2  10 9062.93 520.320  25
   6  -2  11 424.228 127.953  25
  -6   2 -11 257.169 118.639  23
   6   2  11 191.198 110.619  25
   6   2  12 6466.93 470.918  25
   6  -2  12 7506.45 451.779  25
  -6   2 -12 7350.65 470.123  23
  -6   2 -13 1204.62 212.953  23
   6   2  13 1162.92 226.750  25
   6  -2  13 1264.32 204.993  25
  -6   2 -14 1507.75 243.022  23
   6  -2  14 1543.79 248.252  25
   6   2  14 1476.91 261.221  25
  -6   2 -15 277.012 126.518  23
   6   2  15 107.689 122.323  25
   6  -2  15 133.240 111.940  25
  -6   2 -16-205.674 129.608  23
   6   2  16-110.777 122.459   8
   6  -2  16 20.7887 87.2840  11
   6  -2  16-36.3106 107.409  17
   6  -2  16-89.0468 119.450  16
   6   2  16-7.81242 99.7241  16
   6  -2  17 3646.86 336.330  16
   6  -2  17 3733.99 313.882  11
   6   2  17 4207.24 351.268   8
   6   2  17 3689.66 336.011  16
   6  -2  17 3780.66 319.864  17
   6   2  17 3770.11 427.885  25
   6  -2  18 234.775 131.868  16
   6   2  18 131.010 108.039   8
   6  -2  18 301.420 117.011  11
   6  -2  18 339.947 137.567  17
   6   2  18 98.4627 122.074  17
   6   2  18 17.9694 121.707  25
   6   2  18 197.885 126.583  16
   6  -2  19 73.7126 107.068  17
   6   2  19 10.4877 116.973   8
   6   2  19 4.97591 100.589  17
   6   2  19-44.7175 122.648  16
   6  -2  19-45.2489 94.9800  11
   6  -2  20 990.734 183.251  17
   6   2  20 788.830 172.540  17
   6   2  20 685.858 177.896  16
   6  -2  20 800.402 164.337  11
   6   2  20 986.111 203.813   8
   6  -2  21 623.431 156.271  17
   6   2  21 707.655 157.563  17
   6   2  21 807.840 183.960  16
   6  -2  21 569.390 142.537  11
   6   2  22 112.371 115.978  17
   6  -2  22 118.376 98.3727  11
   6  -2  22-29.0341 97.5351  17
   6  -2  23 201.268 99.7853  11
   6   2  23 164.733 98.8312  17
   6  -2  23 72.5788 89.2672  17
   6  -2  24-84.8001 99.7665  17
   6  -2  24-15.5800 77.5430  11
   6   2  24 24.4453 81.6130  17
   6  -2  25 192.560 111.702  17
   6   2  25 192.275 100.226  17
   6  -2  26 111.726 84.8914  17
   6   2  26 111.229 90.8376  17
   6  -2  27 115.214 81.6653  17
   6   2  27 32.4988 78.9127  17
   6   2  28 61.9100 74.4735  17
   6  -2  28 166.670 84.2181  17
   6  -2  29 33.9702 55.0347  17
   6   2  29 93.3930 54.7573  19
   6   2  29 112.866 59.4518  17
  -6   4  35 65.8724 58.0090  17
  -6   4  35 102.261 66.3811  16
  -6  -4  34 16.2727 62.2195  17
  -6   4  34 145.321 79.9742  17
  -6   4  34 125.601 85.1018  16
  -6  -4  33 203.901 73.4292  11
  -6  -4  33 105.237 74.6052  17
  -6   4  33 248.402 106.460  16
   6   4 -33 293.252 108.202   9
  -6   4  32 60.2581 102.308   8
   6   4 -32 34.5944 83.5177   9
  -6   4  32 168.288 100.411  16
  -6  -4  32 140.111 76.7616  11
  -6   4  31 843.202 161.471   8
  -6   4  31 897.784 171.079  16
   6   4 -31 825.380 162.353   9
   6   4 -30-7.40024 93.2285   9
  -6   4  30-45.4618 110.802   8
  -6   4  30-79.0704 102.819  16
  -6   4  29 164.313 123.526  16
  -6   4  29 80.7782 104.661   8
   6   4 -29-119.885 113.161   9
  -6   4  28 957.312 185.478   8
  -6   4  28 887.986 193.814  16
   6   4 -28 967.786 189.910   9
   6   4 -27 1712.31 243.350   9
  -6   4  27 1744.97 250.244   8
  -6   4  26 40.0211 120.381   8
  -6   4  26 21.4383 89.8076  15
   6   4 -26 238.036 128.852   9
   6   4 -25 69.5922 94.8561   9
  -6   4  25 276.859 140.218   8
  -6   4  25 90.8618 111.766  15
   6   4 -24 1085.98 210.454   9
  -6   4  24 836.775 237.934  25
  -6   4  24 638.073 177.408   8
  -6   4  24 985.456 197.456  15
   6   4 -24 741.369 218.237  23
   6   4 -23 2264.63 337.792  23
  -6   4  23 1701.57 244.524   8
   6   4 -23 2285.27 281.619   9
  -6   4  23 1797.26 246.416  15
  -6   4  23 2482.99 361.610  25
   6   4 -22-37.6307 120.597  23
   6   4 -22 108.258 101.440   9
  -6   4  22 119.301 99.0295  15
  -6   4  22 61.8373 103.572   8
  -6   4  22 196.016 141.521  25
   6   4 -21 7094.53 555.293  23
   6   4 -21 7064.86 447.682   9
  -6   4  21 6671.12 436.700  15
  -6   4  21 6495.26 425.476   8
  -6   4  21 7134.08 565.490  25
   6   4 -20 253.625 143.043  23
  -6   4  20 294.863 134.749  25
   6   4 -19-8.55940 113.664  23
  -6   4  19 40.2840 105.537  25
  -6   4  18 867.353 207.755  25
   6   4 -18 1010.40 213.111  23
  -6   4  17 1432.27 250.812  25
   6   4 -17 1444.19 242.229  23
  -6   4  16 2833.71 315.396  25
  -6  -4  16 3096.27 346.190  13
   6   4 -16 3172.73 321.817  23
  -6   4  15 982.666 200.212  25
  -6  -4  15 957.322 154.930  25
  -6  -4  15 866.647 196.751  13
  -6   4  14 1423.39 222.348  25
  -6  -4  14 1350.98 174.900  25
  -6  -4  14 1062.54 195.172  13
  -6   4  13 1613.51 223.593  25
  -6  -4  13 1976.78 218.137  25
  -6  -4  13 1976.69 269.246  13
  -6  -4  12 267.063 108.941   1
  -6   4  12 362.633 136.691  25
  -6  -4  12 347.847 97.7379  25
  -6  -4  12 228.958 132.920  13
   6  -4 -11 32603.4 833.162  24
  -6  -4  11 32340.1 891.729  13
  -6   4  11 33021.3 887.692  25
  -6  -4  11 32081.7 754.750   1
  -6   4  10 62708.4 1172.60  25
   6  -4 -10 60873.4 1106.59  24
  -6   4  10 62288.8 643.836  13
  -6  -4  10 63349.8 1200.94  13
  -6  -4  10 63829.8 1013.19   1
  -6  -4   9 277.059 106.686   1
  -6   4   9 191.388 64.0024  26
  -6   4   9 327.390 117.621  25
  -6   4   9 260.905 52.1310  13
   6  -4  -9 331.681 112.279  24
   6  -4  -8 2828.79 240.894  24
  -6  -4   8 3301.09 231.402   1
  -6   4   8 2884.71 175.571  26
  -6   4   8 2700.34 243.554  25
   6  -4  -7 603.584 125.885  24
  -6  -4   7 851.572 133.947   1
  -6   4   7 677.222 130.678   1
  -6  -4   6 16302.7 470.131   1
   6   4  -6 16975.5 484.603  26
  -6   4   6 16775.7 535.283  23
  -6   4   6 15991.4 490.993   1
  -6   4   5 15365.5 507.662  23
   6   4  -5 15417.3 469.507  26
   6   4  -5 16053.8 409.109  23
  -6  -4   5 16419.1 468.888   1
  -6   4   5 16287.1 466.240   1
   6   4  -4 1323.63 115.826  23
   6   4  -4 1420.64 153.341  26
  -6   4   4 1179.21 133.300   1
  -6  -4   4 1092.02 134.028   1
  -6   4   4 1201.76 158.275  23
  -6   4   3 21897.4 487.319   1
  -6  -4   3 21017.0 535.394   1
   6   4  -3 21683.5 563.107  26
  -6   4   3 22750.6 612.779  23
  -6   4   2 14581.2 499.994  23
  -6   4   2 15352.6 393.687   1
   6   4  -2 15047.0 473.025  26
   6   4  -2 15923.9 253.939  23
  -6  -4   2 15463.0 464.546   1
   6   4  -1 67.5658 79.8866  26
  -6   4   1 161.347 87.4243  23
  -6  -4   1 81.7487 78.5724   1
  -6   4   1 109.134 59.5580   1
  -6   4   0 2933.23 238.736  23
  -6  -4   0 3629.77 245.242   1
  -6   4   0 3841.39 192.527   1
   6   4   0 3138.05 236.447  26
  -6   4  -1 3561.10 269.053  23
   6   4   1 3652.65 264.582  26
   6   4   1 3565.23 252.093  25
  -6  -4  -1 3978.82 264.362   1
  -6   4  -1 4083.54 197.703   1
  -6   4  -2 317.849 68.0646   1
   6   4   2 473.112 116.237  25
  -6   4  -2 470.557 131.439  23
   6   4   2 483.140 125.500  26
   6   4   3 1409.01 183.369  25
  -6   4  -3 1469.52 191.542  23
  -6   4  -3 1755.89 137.108   1
   6   4   4 290.934 109.589  25
  -6   4  -4 214.561 71.0870   1
  -6   4  -4 129.988 84.5609  23
  -6   4  -5 73.9529 83.6403  23
  -6   4  -5-53.0025 52.3849   1
   6   4   5 137.524 91.1389  25
  -6   4  -6 991.334 176.973  23
  -6   4  -6 1256.61 134.192   1
   6   4   6 998.924 177.534  25
  -6   4  -7 534.451 149.244  23
  -6   4  -7 708.081 115.386   1
   6   4   7 688.238 160.321  25
  -6   4  -8 1292.88 209.681  23
   6   4   8 1205.66 205.008  25
   6   4   9 545.758 165.928  25
  -6   4  -9 753.664 171.795  23
  -6   4 -10-23.3626 91.6557  23
   6   4  10 16.5464 104.069  25
  -6   4 -11 237.999 118.161  23
   6   4  11 251.277 111.505  25
   6   4  12 3584.56 376.582  25
  -6   4 -12 3404.06 361.551  23
  -6   4 -13 743.458 191.808  23
   6   4  13 891.162 220.955  25
  -6   4 -14 462.472 170.388  23
   6  -4  14 418.957 121.553  11
   6   4  14 588.786 196.386  25
  -6   4 -15 4056.80 427.199  23
   6   4  15 3857.64 328.057   8
   6  -4  15 3494.15 290.049  17
   6   4  15 3966.81 330.322  16
   6  -4  15 3230.86 289.274  11
   6   4  15 3730.04 313.443  17
   6   4  15 3794.07 422.174  25
  -6   4 -16 537.002 194.873  23
   6   4  16-71.1525 108.459   8
   6   4  16 196.808 121.419  16
   6  -4  16 273.445 118.489  17
   6   4  16 284.542 127.771  17
   6   4  16 350.253 167.034  25
   6  -4  16-16.1908 86.3815  11
   6   4  17 3465.66 329.065  16
  -6   4 -17 3692.65 430.046  23
   6  -4  17 3495.66 320.960  17
   6   4  17 3559.30 334.454   8
   6   4  17 3470.58 315.041  17
   6  -4  17 3302.76 297.223  11
   6   4  17 3455.92 430.926  25
   6   4  18 167.265 118.080   8
   6  -4  18 145.488 104.635  17
   6  -4  18 202.077 119.994  11
   6   4  18 280.928 128.101  17
   6   4  18 320.375 135.708  16
   6   4  19 354.370 151.619   8
   6  -4  19 306.957 115.407  17
   6   4  19 317.298 137.686  17
   6   4  19 367.675 143.061  16
   6  -4  19 425.008 136.867  11
   6   4  20 413.079 142.235   8
   6  -4  20 323.054 132.178  17
   6   4  20 521.147 146.600  17
   6   4  20 459.024 144.965  16
   6  -4  20 692.790 160.720  11
   6  -4  21 945.110 174.630  11
   6   4  21 771.796 165.735   8
   6  -4  21 708.566 158.599  17
   6   4  21 837.527 183.095  17
   6  -4  22 468.988 139.769  17
   6   4  22 297.195 127.314   8
   6   4  22 335.417 112.398  17
   6  -4  22 317.950 116.654  11
   6  -4  23-108.159 106.972  17
   6   4  23 94.2363 89.6129  17
   6  -4  23-86.4155 88.5142  11
   6  -4  24 94.7619 98.8954  17
   6   4  24-62.8475 83.6873  17
   6  -4  24 83.9419 83.2931  11
   6  -4  25 45.7298 90.5647  17
   6   4  25-23.0993 75.7856  17
   6  -4  25 139.111 86.4650  11
   6   4  26-10.9989 74.7939  17
   6  -4  26-3.34617 73.5074  17
   6  -4  26 95.2685 76.9375  11
   6   4  27 115.723 75.1550   6
   6  -4  27 134.950 73.4510  17
   6   4  27 87.4365 73.0104  17
   6   4  27 57.7467 60.7612  19
   6  -4  27 71.4152 58.5797  11
   6   4  28 19.1742 55.1749   6
   6   4  28 16.4526 60.0248  21
   6   4  28-3.59572 52.4689  17
  -6   6  34 131.670 59.9403   6
  -6  -6  33 63.4932 62.2529  11
  -6   6  33-53.6231 72.2370  16
  -6   6  33 94.3427 55.5706  17
  -6   6  32 73.5723 80.8764   8
  -6   6  32 123.114 85.2709  17
  -6   6  32 144.719 75.5395  16
  -6  -6  32 142.395 86.2947  11
   6   6 -31 225.003 112.009   9
   6   6 -31 63.7114 85.0988   3
  -6   6  31 265.472 102.192  16
  -6   6  31 261.334 109.057   8
   6   6 -30 342.849 123.711   9
  -6   6  30 129.335 113.327   8
  -6   6  30 10.3835 94.7778  16
   6   6 -30 53.5442 84.9296   3
   6   6 -29 51.7421 87.5028   9
  -6   6  29-11.4684 88.9990  16
  -6   6  29 82.0199 117.474   8
   6   6 -29-149.959 100.277   3
  -6   6  28 47.4309 94.4327  16
  -6   6  28 213.302 129.076   8
   6   6 -28 161.338 114.541   9
  -6   6  27 564.694 162.011   8
  -6   6  27 842.719 172.607  16
   6   6 -27 621.112 158.765   9
   6   6 -26 564.173 158.213   9
  -6   6  26 768.138 175.128   8
  -6   6  26 820.447 187.989  15
  -6   6  26 971.862 193.331  16
  -6   6  25 845.818 193.403  15
   6   6 -25 645.720 168.473   9
  -6   6  25 541.583 158.825   8
   6   6 -24 454.840 152.331   9
  -6   6  24 589.496 167.409  15
  -6   6  24 433.372 156.711   8
   6   6 -23-20.6898 105.781   9
  -6   6  23 105.179 135.073   8
  -6   6  23 4.41757 107.267  15
  -6   6  22 152.282 150.079  25
   6   6 -22 373.854 176.320  23
   6   6 -22 143.730 110.560   9
  -6   6  22 223.845 134.378   8
  -6   6  22 321.498 145.444  15
   6   6 -21 995.626 244.153  23
   6   6 -21 1118.49 206.878   9
  -6   6  21 980.579 185.734   8
  -6   6  21 1018.49 242.107  25
  -6   6  21 908.251 191.180  15
   6   6 -20 156.684 140.838  23
   6   6 -20 121.928 85.1714   9
  -6   6  20 286.517 131.688   8
  -6   6  20 62.2676 114.325  25
  -6   6  20-145.865 108.303  15
   6   6 -19 2439.20 329.815  23
  -6   6  19 2456.57 333.404  25
  -6   6  19 2733.05 283.888   8
   6   6 -19 2422.91 267.495   9
  -6   6  19 2447.70 277.271  15
   6   6 -18 3758.10 398.992  23
  -6   6  18 3081.47 359.415  25
   6   6 -17 1665.70 263.574  23
  -6   6  17 1582.18 263.532  25
  -6   6  16 4976.28 433.750  25
   6   6 -16 4550.02 414.219  23
   6   6 -15 8306.55 532.659  23
  -6  -6  15 8491.87 580.127  13
  -6   6  15 8485.92 546.137  25
   6   6 -14 6753.73 457.941  23
  -6  -6  14 6254.41 495.086  13
  -6   6  14 6913.13 481.293  25
   6   6 -13 1366.63 216.895  23
  -6  -6  13 1123.17 219.328  13
  -6   6  13 1184.87 209.189  25
   6   6 -12 5195.47 376.992  23
  -6   6  12 5594.32 322.076  26
  -6  -6  12 4250.83 383.100  13
   6  -6 -12 4809.53 372.805  24
  -6   6  12 5185.01 394.063  25
   6   6 -11 12532.1 561.647  23
  -6   6  11 13213.3 480.271  26
  -6   6  11 12516.2 584.933  25
  -6  -6  11 12196.3 613.448  13
   6  -6 -11 12385.5 571.214  24
  -6   6  10 2444.30 266.065  25
   6   6 -10 2300.48 250.178  23
   6  -6 -10 2540.36 264.626  24
  -6  -6  10 2317.19 276.616  13
  -6   6  10 2672.61 219.192  26
  -6   6   9 25924.6 662.002  26
   6   6  -9 24691.8 712.260  23
  -6  -6   9 24087.3 806.776  13
  -6   6   9 25377.5 779.248  25
  -6   6   8 18253.6 637.298  25
   6  -6  -8 16420.4 625.786  24
   6   6  -8 17536.8 576.011  23
  -6  -6   8 16067.6 479.407   1
  -6   6   8 18150.5 554.513  26
  -6  -6   8 16935.1 655.729  13
   6  -6  -7 4203.69 320.627  24
  -6   6   7 4334.18 309.604  25
  -6  -6   7 5156.30 276.690   1
  -6   6   7 4382.05 320.815  23
   6   6  -7 4206.20 276.744  23
  -6  -6   7 4189.37 325.302  13
   6   6  -7 4360.46 313.156  26
  -6   6   7 4868.03 297.942  26
   6   6  -6 4017.19 252.951  23
  -6  -6   6 3806.01 239.709   1
  -6   6   6 3533.29 269.124  25
   6   6  -6 3294.59 271.437  26
  -6   6   6 3690.50 293.384  23
  -6   6   5 1509.11 199.376  23
  -6  -6   5 1322.08 150.312   1
   6   6  -5 1577.20 153.814  23
   6   6  -5 1507.87 198.447  26
  -6   6   5 1770.25 183.430  25
   6   6  -4 29474.1 574.169  23
  -6   6   4 27776.7 782.540  23
  -6  -6   4 29281.5 661.249   1
  -6   6   4 29169.2 670.270  25
   6   6  -4 27235.3 748.344  26
   6   6  -3 155.378 102.052  26
  -6  -6   3 83.1382 78.9880   1
  -6   6   3 145.113 76.2283  25
  -6   6   3 322.640 129.215  23
  -6  -6   2 189.259 91.7297   1
   6   6  -2 135.688 106.516  26
  -6   6   2 173.700 74.9853  25
  -6   6   2 146.365 112.934  23
  -6   6   1 8279.96 443.248  23
   6   6  -1 8855.77 448.963  26
  -6  -6   1 9323.92 402.135   1
  -6  -6   0 514.339 129.045   1
  -6   6   0 510.771 133.444  23
   6   6   0 683.755 163.363  26
  -6   6  -1 1554.51 215.214  23
   6   6   1 1175.52 187.661  26
  -6  -6  -1 1231.24 178.675   1
  -6   6  -2 4825.16 360.711  23
   6   6   2 4971.31 335.902  25
  -6  -6  -2 3764.29 288.397   1
   6   6   2 4354.48 338.962  26
  -6  -6  -3 5431.22 352.429   1
   6   6   3 5629.23 363.763  25
   6   6   3 5523.86 385.475  26
  -6   6  -3 5423.57 395.293  23
   6   6   4 3387.73 303.996  25
   6   6   4 3649.07 324.700  26
  -6   6  -4 3168.23 314.271  23
  -6   6  -5 8268.72 502.423  23
   6   6   5 8147.23 473.374  25
   6   6   6 1049.29 188.695  25
  -6   6  -6 1114.61 206.779  23
  -6   6  -7 384.473 149.012  23
   6   6   7 330.167 142.438  25
   6   6   8 2204.35 279.344  25
  -6   6  -8 1871.44 279.967  23
  -6   6  -9 6331.40 488.969  23
   6   6   9 5689.51 453.139  25
  -6   6 -10 210.901 154.948  23
   6   6  10 201.471 140.676  25
   6   6  11 442.259 163.055  25
  -6   6 -11 579.656 179.158  23
  -6   6 -12 5657.36 493.556  23
   6   6  12 6257.78 519.066  25
   6  -6  13 929.721 166.568  11
   6   6  13 1176.43 265.774  25
  -6   6 -13 721.000 203.422  23
   6   6  13 903.318 179.414   8
  -6   6 -13 921.391 186.210   3
  -6   6 -14 61.0743 105.553   3
   6  -6  14 13.7788 89.9515  11
   6   6  14-33.2874 154.594  25
   6   6  14-100.061 114.247   8
  -6   6 -14 79.2632 126.425  23
  -6   6 -15 477.386 160.774   3
   6  -6  15 581.620 144.558  11
   6   6  15 741.363 213.242  25
  -6   6 -15 752.622 216.383  23
   6   6  15 692.511 151.835  17
   6   6  15 462.105 155.280   8
   6   6  15 555.436 143.048  16
  -6   6 -16-124.956 130.282  23
   6   6  16 262.542 122.077  17
   6   6  16 132.651 112.847   8
   6   6  16 183.754 115.710  16
   6  -6  16 17.0854 103.629  11
  -6   6 -16-117.952 113.359   3
   6   6  17 296.369 139.463   8
   6   6  17 58.0931 92.7152  17
   6  -6  17 211.287 128.782  11
   6   6  17 218.825 111.572  16
  -6   6 -17 456.621 145.094   3
   6  -6  18 300.863 120.704  11
   6   6  18 84.3632 97.6821  16
   6   6  18 125.058 108.214   8
   6   6  18 301.901 107.806  17
   6   6  19 62.3243 116.643   8
   6   6  19-11.2699 88.7547  17
   6  -6  19 166.467 107.412  11
   6  -6  20 139.018 105.319  11
   6   6  20 104.656 101.227   8
   6   6  20 83.2576 85.7276  17
   6   6  21 547.018 139.054   8
   6   6  21 685.679 151.059  17
   6  -6  21 607.543 152.986  11
   6  -6  22 276.612 105.039  11
   6   6  22 470.592 131.115   8
   6   6  22 233.430 100.792  17
   6  -6  23 9.30645 80.9430  11
   6   6  23 44.0982 79.0209  17
   6   6  24 130.344 89.6626   6
   6  -6  24 98.0633 85.0708  11
   6   6  24 73.8889 69.8923  17
   6   6  25 55.5482 81.6828   6
   6   6  25-171.389 85.0218  21
   6   6  25 89.6998 68.9953  17
   6  -6  25 33.7730 74.9980  11
   6   6  26 68.6521 63.1226  21
   6  -6  26 57.6052 63.8642  11
   6   6  26 37.5513 78.3432   6
   6   6  27-102.050 64.9640   6
   6  -6  27-25.5232 50.7980  11
  -6   8  32-85.6230 65.1783   8
  -6  -8  32-6.08746 56.7499  11
  -6   8  32-99.1230 56.7408   6
   6   8 -31-56.6906 65.7031   3
  -6   8  31-98.8840 67.5346   6
  -6   8  31 2.13793 73.1020   8
  -6   8  31 81.1063 59.8303  16
   6   8 -30 329.019 107.927   3
  -6   8  30 355.340 104.228   6
  -6   8  30 436.992 118.667   8
  -6   8  30 330.694 87.4626  16
  -6   8  29-41.8345 86.0835   6
   6   8 -29-28.9159 79.1434   3
  -6   8  29-2.01310 81.1337  16
  -6   8  29-61.2405 90.1827   8
   6   8 -28 161.913 111.251   9
  -6   8  28 40.9782 105.961   8
   6   8 -28 98.9376 85.3723   3
  -6   8  28 123.179 97.0591  16
   6   8 -27 149.446 95.1555   3
   6   8 -27 151.563 114.955   9
  -6   8  27 141.834 104.040   8
  -6   8  27 65.3275 84.8503  16
  -6   8  26 94.2300 118.432   8
  -6   8  26 179.971 98.3459  16
   6   8 -26 57.8282 107.089   9
   6   8 -25 269.473 114.550   9
  -6   8  25 148.569 110.417   8
  -6   8  25 87.6340 102.689  16
   6   8 -24 289.784 117.535   9
  -6   8  24 223.899 133.015   8
  -6   8  24-26.8519 112.169  16
  -6   8  24 236.189 118.217  15
   6   8 -23 41.8417 96.6932   9
  -6   8  23 121.724 116.780   8
  -6   8  23-138.383 105.002  15
  -6   8  22 129.834 114.908  15
  -6   8  22 101.464 114.771   8
   6   8 -22 27.8450 107.293   9
   6   8 -21-89.5567 108.685  22
  -6   8  21 12.1206 107.765   8
  -6   8  21 86.8168 108.452  15
   6   8 -21 85.0028 110.454   9
   6   8 -20 723.763 220.431  23
   6   8 -20 342.494 143.592  22
   6   8 -20 424.915 141.610   9
  -6   8  20 626.134 184.240   8
  -6   8  20 395.007 148.149  15
   6   8 -19 1069.92 189.412  22
  -6   8  19 826.150 218.463  25
   6   8 -19 1022.83 193.649   9
  -6   8  19 920.706 195.606   8
  -6   8  19 1105.69 197.490  15
   6   8 -19 1687.74 296.948  23
   6   8 -18 3499.60 320.303  22
  -6   8  18 3935.33 425.671  25
  -6   8  18 4293.16 354.642  15
  -6   8  18 3465.91 335.383   8
   6   8 -18 4141.81 441.275  23
   6   8 -18 3697.53 330.254   9
  -6   8  17 525.348 193.665  25
   6   8 -17 871.933 175.537   9
   6   8 -17 990.349 190.104  22
  -6   8  17 872.565 178.150   8
  -6   8  17 991.910 184.367  15
   6   8 -17 959.358 217.397  23
  -6   8  16 544.881 177.259  25
   6   8 -16 1247.00 220.049  23
   6   8 -16 1055.77 181.963  22
   6   8 -16 956.333 170.421   9
  -6   8  16 1028.78 176.237   8
   6   8 -15 7468.47 538.066  23
   6   8 -15 7303.02 434.877  22
  -6   8  15 6788.43 434.390   8
  -6   8  15 7710.65 548.816  25
   6   8 -14 826.142 190.154  23
  -6   8  14 611.733 174.455  25
   6   8 -13 1053.90 209.520  23
  -6   8  13 742.486 185.567  25
  -6   8  12 9481.52 553.323  25
   6   8 -12 9653.01 561.870  23
   6  -8 -12 8968.49 543.068  24
  -6  -8  12 8930.92 593.263  13
   6   8 -11 10882.1 575.592  23
  -6   8  11 10981.7 530.482  26
  -6   8  11 11398.5 588.121  25
   6  -8 -11 9990.86 566.130  24
  -6  -8  11 10192.7 618.210  13
   6   8 -10 1670.84 251.919  26
  -6   8  10 1935.42 228.954  26
  -6   8  10 2013.47 251.604  25
   6   8 -10 2119.37 251.389  23
  -6  -8  10 2325.75 306.642  13
   6  -8 -10 2040.90 270.284  24
   6   8  -9 14571.6 615.422  23
  -6   8   9 14275.0 596.783  26
  -6  -8   9 12829.3 655.862  13
   6  -8  -9 13535.8 636.016  24
   6   8  -9 13145.3 630.640  26
  -6   8   9 15011.2 616.489  25
   6   8  -8 1926.82 228.800  23
   6   8  -8 1734.25 238.673  26
  -6  -8   8 1439.57 241.886  13
   6  -8  -8 1553.14 231.697  24
  -6   8   8 1690.73 216.811  26
   6  -8  -7 224.420 112.584  24
   6   8  -7 351.880 135.546  26
  -6  -8   7 480.692 138.095  13
  -6   8   7 249.871 137.981  26
   6  -8  -6 1160.25 197.959  24
  -6   8   6 1221.64 198.113  26
   6   8  -6 1014.93 204.003  26
  -6  -8   6 1178.63 205.412  13
  -6   8   6 992.676 194.165  23
  -6  -8   5 381.518 140.423  13
  -6   8   5 512.584 156.388  23
   6   8  -5 830.315 185.925  26
  -6   8   4 426.868 148.892  23
   6   8  -4 510.347 146.626  26
  -6  -8   4 428.613 111.756  13
  -6   8   3 123.658 96.2517  23
   6   8  -3 274.208 127.139  26
   6   8  -2 1080.28 200.867  26
  -6   8   2 1200.19 216.770  23
   6   8  -1 425.579 140.044  26
  -6   8   1 384.226 138.502  23
  -6   8   0 5509.59 421.058  23
   6   8   0 5515.99 413.961  26
   6   8   1 4125.50 371.735  26
  -6   8  -1 3866.46 362.978  23
  -6  -8  -1 3001.29 268.051   1
  -6   8  -2 2210.72 285.532  23
  -6  -8  -2 1799.77 218.840   1
   6   8   2 2537.67 301.127  26
  -6  -8  -3 4785.52 359.141   1
   6   8   3 4338.06 387.753  26
  -6   8  -3 4565.89 402.560  23
  -6  -8  -4 248.043 112.516   1
  -6   8  -4 138.502 115.439  23
   6   8   4 222.263 142.730  26
  -6   8  -5 8816.29 570.822  23
   6   8   5 9673.17 551.855  25
  -6  -8  -5 7775.67 484.677   1
   6   8   6 1799.03 267.876  25
  -6  -8  -6 1322.49 222.190   1
  -6   8  -6 1947.47 289.079  23
  -6   8  -7 755.874 200.447  23
   6   8   7 536.730 168.945  25
  -6  -8  -7 498.200 159.840   1
  -6   8  -8 2518.15 341.326  23
  -6  -8  -8 1683.47 254.391   1
   6   8   8 2505.52 318.537  25
  -6   8  -8 2389.00 267.697   3
   6   8   8 2732.09 282.435   6
   6   8   9 5356.76 457.467  25
  -6   8  -9 5038.85 476.645  23
   6   8   9 4749.81 341.980  21
   6  -8   9 4891.91 351.991  11
  -6   8  -9 4918.56 385.206   3
   6   8   9 5179.60 384.133   6
  -6   8 -10 351.939 140.514   3
   6   8  10-77.7577 107.395  25
   6   8  10-25.9446 124.782   6
   6  -8  10 144.431 120.022  11
   6   8  10 50.1049 117.415  21
  -6   8 -10-164.118 130.227  23
   6  -8  11 218.023 104.071  11
   6   8  11-36.3442 128.157   6
  -6   8 -11 134.304 118.988   3
  -6   8 -11 166.189 150.596  23
   6   8  11 153.556 103.153  21
   6   8  11-182.246 140.442  25
   6   8  12 561.793 193.454  25
   6   8  12 872.332 175.311   6
   6   8  12 1031.45 171.563  21
   6  -8  12 845.240 183.224  11
  -6   8 -12 918.267 198.475   3
  -6   8 -12 744.421 210.176  23
  -6   8 -13 229.205 139.445   3
   6  -8  13 258.495 123.486  11
   6   8  13 424.987 134.151   6
   6   8  13 512.281 160.914   8
  -6   8 -13 624.938 203.992  23
   6   8  13 310.600 149.707  25
  -6   8 -14 170.180 105.959   3
   6   8  14 283.498 141.173   6
   6   8  14 68.8964 106.844   8
   6  -8  14 235.927 123.563  11
  -6   8 -15 825.927 179.028   3
   6   8  15 283.491 132.460   6
   6   8  15 755.301 187.606   8
   6  -8  15 517.678 145.913  11
   6   8  16 97.5981 109.959   6
   6   8  16-325.594 136.164  21
   6  -8  16-84.8652 99.6827  11
   6   8  16 7.01283 106.951   8
  -6   8 -16 11.0318 95.3987   3
   6   8  17 267.771 127.344   6
   6  -8  17 86.7730 108.444  11
   6   8  17 78.7491 90.1021  21
   6   8  17 132.089 118.306   8
  -6   8 -17-13.6526 98.6460   3
   6  -8  18 520.733 142.675  11
   6   8  18 336.171 134.878  21
   6   8  18 518.178 150.966   8
   6   8  18 466.507 161.209   6
   6  -8  19-8.58529 84.7417  11
   6   8  19 97.8105 101.347   8
   6   8  19 109.432 106.029   6
   6   8  19 209.432 113.984  21
   6   8  20 296.265 131.524   6
   6   8  20 186.611 105.833   8
   6  -8  20 160.960 112.574  11
   6   8  20 352.990 112.537  21
   6   8  21 2.77424 78.8817  21
   6  -8  21 27.3399 80.1998  11
   6   8  21 140.562 108.553   8
   6   8  21-137.325 105.981   6
   6   8  22 56.8583 80.4834  21
   6   8  22-244.080 108.528   6
   6  -8  22 26.7858 74.5704  11
   6   8  22-64.4112 88.9908   8
   6  -8  23 18.0126 70.0849  11
   6   8  23 11.6714 78.6206  21
  -6   8 -23 46.2721 89.4975   2
   6   8  23 135.652 91.7831   6
   6   8  24 55.3725 77.0678   6
   6   8  24 123.511 72.3694  21
   6  -8  24 58.1536 70.1202  11
  -6   8 -24-34.9107 77.1411   2
   6  -8  25 104.033 69.0544  11
   6   8  25 14.6609 64.3332   6
   6   8  25 15.2349 53.2561  21
   6  -8  26-3.75072 46.2657  11
   6   8  26 138.883 63.8597   6
   6  10 -30 236.132 75.1833   3
  -6  10  30 303.778 85.7754   8
  -6 -10  30 144.784 69.6475  11
  -6  10  29 183.427 64.4495   6
  -6 -10  29 144.042 73.5199  11
   6  10 -29 19.9590 67.8943   3
  -6  10  29 83.1794 75.3185   8
  -6  10  28 231.761 79.4073   6
  -6  10  28 131.551 92.2872   8
   6  10 -28 325.486 109.244   3
   6  10 -27 108.914 92.4430   3
  -6  10  27 57.3563 74.3441   6
  -6  10  27 240.337 102.915   8
  -6  10  26 267.635 123.083   8
  -6  10  26 151.963 91.1844   6
   6  10 -26 219.612 106.018   3
  -6  10  25 11.8340 110.620   8
  -6  10  25 94.2374 92.8261   6
   6  10 -25 208.268 130.064   3
  -6  10  24 1421.82 205.544   8
  -6  10  24 1402.14 192.093   6
   6  10 -24 1201.35 203.133   3
  -6  10  23 297.672 128.617   8
   6  10 -23 341.335 114.849   3
  -6  10  23 83.4763 96.0677   6
  -6  10  22-43.7850 107.807   8
  -6  10  22-33.6726 104.341   6
   6  10 -22 228.888 118.534   3
  -6  10  21 190.904 131.132   6
   6  10 -21 52.3473 100.789  22
  -6  10  21 175.257 130.871   8
  -6  10  20 1033.04 193.983   6
   6  10 -20 741.047 167.745   9
   6  10 -20 1078.17 194.924  22
  -6  10  20 807.804 178.375   8
   6  10 -19 132.960 124.868  22
  -6  10  19-157.998 113.181   6
   6  10 -19-250.306 121.185   9
  -6  10  19 169.728 127.204   8
  -6  10  18 182.706 116.247   6
   6  10 -18 360.713 121.008   9
  -6  10  18 44.5160 113.146   8
   6  10 -18 111.839 107.519  22
   6  10 -17 245.092 112.778   9
   6  10 -17 101.603 119.237  22
  -6  10  17 66.0701 111.098   6
  -6  10  17 134.994 108.762   8
   6  10 -16 61.3138 104.720   9
   6  10 -16-101.908 114.169   4
   6  10 -16 309.397 152.436  22
  -6  10  16 192.469 113.781   8
   6  10 -15 287.418 167.076  26
   6  10 -15 444.785 136.105   4
  -6  10  15 140.211 121.825   8
   6  10 -15 293.892 116.669  22
   6  10 -14 114.419 142.725   4
  -6  10  14 139.872 125.278   8
   6  10 -14-158.800 149.481  26
   6  10 -14 106.920 96.4920  22
   6  10 -13 398.315 149.363   4
   6  10 -13 618.335 172.027  22
  -6  10  13 126.829 108.677   8
   6  10 -13 682.244 181.578  26
   6  10 -12 530.971 144.603  22
   6  10 -12 622.625 175.260   4
  -6  10  12 586.864 157.205   8
   6  10 -12 633.437 204.459  26
  -6  10  11 500.163 172.201   5
   6  10 -11 436.158 182.813  26
   6  10 -11 519.673 147.960  22
   6  10 -11 544.215 156.944   4
  -6  10  11 501.641 159.407   8
   6 -10 -10 5823.11 467.436  24
  -6  10  10 4898.96 399.098   5
   6  10 -10 4450.80 340.741  21
   6  10 -10 4584.93 442.429  26
   6  10 -10 4656.79 372.933   4
  -6  10  10 4697.47 370.757   8
   6  10 -10 4588.85 356.458  22
   6 -10  -9 510.378 177.931  24
  -6  10   9 238.870 124.772  26
  -6  10   9 574.691 161.858   5
   6  10  -9 481.423 143.971  21
   6  10  -9 411.278 139.160   4
  -6  10   9 391.966 138.310   8
   6  10  -9 371.693 138.769  22
   6  10  -9 464.568 156.827  26
   6  10  -8 2715.83 297.898   4
   6  10  -8 2939.33 292.156  22
  -6  10   8 3242.31 341.104  26
   6 -10  -8 2802.85 324.832  24
  -6  10   8 2884.66 286.358   8
  -6  10   8 2917.82 314.215   5
   6  10  -8 2224.30 250.961  21
   6  10  -8 2539.20 332.403  26
  -6  10   7 361.411 139.772   5
   6  10  -7 538.215 141.947  22
   6 -10  -7 559.239 176.109  24
   6  10  -7 632.109 183.583  26
   6  10  -7 345.778 118.035   4
   6  10  -7 754.240 171.817  21
  -6  10   7 450.803 163.457  26
   6  10  -6 6222.85 423.353   4
  -6  10   6 6106.56 431.357   5
   6  10  -6 5469.61 464.097  26
   6  10  -6 6123.97 388.908  21
   6 -10  -6 6464.12 476.131  24
   6  10  -6 5745.32 394.232  22
  -6  10   6 5958.90 460.837  26
   6  10  -5 203.724 144.757  26
  -6  10   5 492.002 162.719  23
  -6  10   5 273.927 138.428  26
   6 -10  -5 657.760 179.261  24
   6  10  -5 409.787 138.396  22
   6  10  -5 462.137 153.669   4
  -6  10   5 376.259 143.454   5
   6  10  -4 4054.53 352.213   4
  -6  10   4 3844.88 342.329   5
   6  10  -4 3970.30 396.915  26
  -6  10   4 3980.21 388.810  26
  -6  10   4 4371.12 407.955  23
  -6  10   3 2451.54 312.080  23
   6  10  -3 2328.74 317.224  26
   6  10  -3 2673.69 289.365   4
  -6  10   3 2209.60 296.882  26
  -6  10   2 2538.39 320.010  23
   6  10  -2 3152.14 363.035  26
  -6  10   1 1206.43 233.645  23
   6  10  -1 1485.61 205.987   6
   6  10  -1 1573.37 271.007  26
  -6  10   0 6538.17 435.291   5
  -6  10   0 5935.84 494.686  23
  -6  10   0 5725.96 385.647   2
   6  10   0 5839.89 396.891   6
   6  10   0 5920.89 413.975   4
   6  10   0 5344.49 467.755  26
   6  10   1 128.324 121.726   6
   6  10   1-142.868 129.483  21
  -6  10  -1 150.370 127.604  23
  -6  10  -1-28.5007 95.8523   2
   6  10   1 353.476 136.535   4
   6  10   1 356.770 175.899  26
  -6  10  -1-79.5687 107.018   5
   6  10   2 22.3872 98.8071  21
  -6  10  -2 101.533 106.976   5
   6  10   2 114.520 110.280   4
  -6  10  -2-30.3050 102.379  23
   6  10   2-76.1793 130.407  26
  -6  10  -2 213.660 100.679   2
   6  10   2 191.278 144.949   6
  -6  10  -3 184.365 125.037   5
   6  10   3 63.0173 168.639  26
  -6  10  -3 296.133 146.670  23
   6  10   3 184.453 129.145   6
   6  10   3-91.0651 127.390   4
  -6  10  -3 212.398 122.665   2
   6  10   3 36.8568 109.487  21
  -6  10  -4 3840.61 422.116  23
   6  10   4 4148.04 331.864  21
   6  10   4 4454.20 358.884   4
  -6  10  -4 4590.89 377.074   3
   6  10   4 4479.20 359.195   5
   6  10   4 4287.15 448.203  26
   6  10   4 4430.10 360.820   6
   6  10   5 717.741 175.173   6
  -6  10  -5 574.877 193.977  23
   6  10   5 1269.53 211.348  21
  -6  10  -5 985.378 198.213   3
  -6  10  -6 51.9692 111.281   3
  -6  10  -6 9.07252 119.903  23
   6  10   6 310.398 157.498   6
   6  10   6 258.372 126.310  21
   6 -10   7 720.973 147.677  11
   6  10   7 494.385 154.622   6
   6  10   7 749.908 163.289  21
  -6  10  -7 571.125 160.435   3
  -6  10  -7 310.914 165.495  23
   6  10   8-23.1935 105.333   6
  -6  10  -8 184.104 142.173  23
  -6  10  -8 126.054 116.379   3
   6  10   8 105.776 110.167  21
   6  10   9 2143.72 269.220   6
   6  10   9 2108.52 251.255  21
  -6  10  -9 2602.17 379.494  23
   6 -10   9 2050.50 245.189  11
  -6  10  -9 2060.58 276.072   3
  -6  10 -10 1421.06 237.138   3
   6 -10  10 1654.30 226.422  11
   6  10  10 1168.52 209.506   6
   6  10  10 1470.72 219.877  21
  -6  10 -11 327.816 139.400   3
   6  10  11 193.190 132.204   6
   6  10  11 232.025 115.927  21
   6 -10  11-2.62060 99.3546  11
  -6  10 -12 117.957 107.970   3
   6 -10  12 60.0460 93.4819  11
   6  10  12-34.2434 97.0958   6
   6  10  12 126.591 113.425  21
   6  10  13 66.4976 107.810   6
   6  10  13-27.9397 98.0662  21
   6 -10  13-26.2701 96.2257  11
  -6  10 -13 28.0032 105.885   3
   6  10  13-75.4005 135.798   7
   6  10  14 1520.78 222.636   7
  -6  10 -14 1625.01 241.067   3
   6 -10  14 1738.92 224.114  11
   6  10  14 2010.75 236.506  21
   6  10  14 1744.91 245.990   6
   6 -10  15 317.998 125.199  11
   6  10  15 134.510 111.033   6
   6  10  15 323.537 118.614  21
   6  10  15 340.677 119.588   7
   6  10  15 256.149 116.075   8
   6 -10  16 312.106 125.306  11
   6  10  16 115.885 94.9749  21
   6  10  16 257.309 126.932   6
   6  10  16 181.173 108.125   8
   6  10  16 338.131 131.280   7
   6 -10  17-55.3734 92.8714  11
   6  10  17 5.66439 98.4984   6
   6  10  17 6.77021 83.4137  21
   6  10  17-139.056 104.217   8
   6 -10  18 663.419 145.748  11
   6  10  18 627.807 137.366  21
   6  10  18 459.621 116.116   8
   6  10  18 586.066 147.759   6
   6 -10  19-60.9499 81.4507  11
   6  10  19 19.9319 95.2651   6
   6  10  19 88.7085 90.0474  21
   6 -10  20 235.287 94.1405  11
   6  10  20 234.110 103.603   6
   6  10  20 114.258 75.9633  21
  -6  10 -20 82.6440 94.0755   2
   6  10  21 112.413 75.2421  21
   6  10  21 93.9134 86.8236   6
  -6  10 -21-30.2948 90.4176   2
   6 -10  21-15.5105 69.6449  11
   6  10  22 115.325 86.4876   6
  -6  10 -22 133.481 83.9344   2
   6 -10  22 195.184 86.1156  11
   6  10  23 18.4087 61.9687   6
  -6  10 -23-87.6200 64.5795   2
   6 -10  23 46.4816 58.3336  11
   6 -10  24 80.9745 55.5790  11
   6  10  24 60.8534 55.3226   6
   6  12 -27 20.3405 58.8201   3
  -6 -12  27 29.5661 51.4778  11
  -6  12  27-3.84680 57.7533   8
   6  12 -26-4.63504 71.4027   3
  -6  12  26 22.5477 67.8746   8
  -6 -12  26 91.8412 71.7066  11
   6  12 -25 178.927 89.5717   3
  -6  12  25 155.214 86.9113   8
  -6 -12  25-7.91509 64.6507  11
   6  12 -24 267.814 108.390   3
  -6  12  24 332.798 107.640   8
   6  12 -23-110.412 83.2301   3
  -6  12  23 116.313 97.7806   8
   6  12 -22 163.908 108.270   3
  -6  12  22-42.1853 89.8919   8
   6  12 -21 210.592 106.637   3
  -6  12  21 318.701 136.004   8
   6  12 -20 92.0022 102.282   3
  -6  12  20 86.8799 108.007   8
  -6  12  19 253.763 135.861   8
   6  12 -19 346.533 139.620   3
   6  12 -18 221.766 111.711   3
  -6  12  18 367.369 142.083   8
   6  12 -17 1049.31 196.901   4
  -6  12  17 729.228 171.535   8
   6  12 -17 844.280 176.758   3
   6  12 -16 124.416 103.616   3
  -6  12  16-61.2420 121.453   8
  -6  12  15 2960.09 301.554   8
   6  12 -15 3660.25 329.328   4
   6  12 -15 3431.92 329.006   3
   6  12 -14 30.6530 87.8085   3
   6  12 -14 193.435 122.882   4
  -6  12  14 195.291 133.444   8
   6  12 -13 161.273 94.6163   3
   6  12 -13 159.906 120.809   4
  -6  12  13 93.8354 115.959   8
   6  12 -12 174.970 131.435   4
  -6  12  12 117.347 123.342   8
   6  12 -12 30.7052 97.3227   3
   6  12 -11 571.618 142.631   3
   6  12 -11 813.799 195.775   4
  -6  12  11 501.692 158.132   8
   6  12 -10 387.336 129.522   3
   6  12 -10 222.928 141.006   4
  -6  12  10 25.2996 144.756   5
  -6  12  10 206.439 122.091   8
   6  12  -9 212.223 149.224   4
  -6  12   9 17.6377 101.419   8
  -6  12   9 208.782 147.709   5
  -6  12   8 261.124 154.201   5
   6  12  -8 163.501 120.418  21
   6  12  -8 12.2973 107.176   4
  -6  12   8 161.481 121.047   8
  -6  12   7 217.463 143.047   5
   6  12  -7 191.666 135.230  21
   6  12  -7 456.145 168.461   4
  -6  12   7 482.767 153.235   8
   6  12  -7 432.774 135.412   7
  -6  12   6 2038.18 283.634   5
   6  12  -6 1783.79 245.634  21
  -6  12   6 2138.26 249.693   2
   6  12  -6 2130.01 282.742   4
  -6  12   6 1783.24 255.204   8
   6  12  -6 1940.20 251.179   7
   6  12  -5 223.754 166.541  26
   6  12  -5 653.077 177.315  21
  -6  12   5 730.834 174.865   2
   6  12  -5 927.254 206.020   4
  -6  12   5 581.857 204.708  26
  -6  12   5 942.474 188.465   8
   6  12  -5 843.783 172.168   7
  -6  12   5 1013.43 220.414   5
  -6  12   4 2198.63 256.107   2
   6  12  -4 2563.00 354.395  26
  -6  12   4 1905.32 269.364   5
   6  12  -4 2166.53 287.170   4
   6  12  -4 1808.93 238.182  21
   6  12  -4 1987.40 247.077   7
  -6  12   4 1909.31 312.825  26
  -6  12   3 764.898 203.757   5
   6  12  -3 408.420 163.937  26
   6  12  -3 560.269 153.625  21
  -6  12   3 568.617 187.628  26
  -6  12   3 543.444 143.103   2
   6  12  -3 758.105 185.754   4
   6  12  -3 553.998 153.684   7
  -6  12   2 2214.52 296.613   5
   6  12  -2 2112.24 263.092  21
  -6  12   2 2106.04 260.781   2
  -6  12   2 2036.11 306.662  26
   6  12  -2 1889.67 255.697   7
   6  12  -2 2025.53 329.293  26
   6  12  -2 2086.66 276.925   4
   6  12  -1 216.756 123.542   7
  -6  12   1 177.004 135.796   2
   6  12  -1 136.159 145.687  21
   6  12  -1 137.700 139.017   4
  -6  12   1 58.2408 126.456   5
  -6  12   0 517.730 175.463   5
   6  12   0 834.454 197.827   4
  -6  12   0 600.515 157.587   2
   6  12   0 544.763 160.480  21
   6  12   0 831.222 191.049   7
  -6  12  -1 645.546 186.378   5
   6  12   1 656.869 164.637   7
   6  12   1 668.547 182.894  21
   6  12   1 995.743 200.579   4
  -6  12  -1 740.176 169.783   2
  -6  12  -2 275.799 143.159   2
   6  12   2 359.708 158.950   5
   6  12   2 337.083 149.508  21
   6  12   2 245.450 151.118   4
  -6  12  -2 301.178 170.343   5
   6  12   2 296.619 145.286   7
   6  12   3 78.1650 107.793  21
  -6  12  -3 153.287 144.951   2
   6  12   3 214.057 146.333   4
  -6  12  -3 6.16600 130.851   5
   6  12   3-289.439 173.547   5
   6  12   3 99.7013 102.585   6
   6  12   4-59.4938 107.087   6
   6  12   4 24.9709 115.987   4
   6  12   4-115.217 140.694  21
   6  12   4-168.395 138.164   5
  -6  12  -4 192.065 136.386   5
  -6  12  -4 190.483 143.019   2
   6  12   4-241.277 158.319   7
   6  12   5 973.212 189.350  21
   6  12   5 879.555 189.139   4
   6  12   5 883.598 189.647   6
  -6  12  -5 893.724 187.267   2
   6  12   5 960.385 191.155   5
  -6  12  -5 1149.15 206.770   5
   6  12   5 646.486 158.103   7
   6  12   6 211.466 111.389   4
   6  12   6-21.5323 117.675   6
   6  12   6 129.266 111.442  21
  -6  12  -6 85.6268 124.422   2
   6  12   6 258.396 126.759   5
   6  12   6 4.21620 124.983   7
   6  12   7 471.388 170.802   6
   6  12   7 518.932 149.180  21
  -6  12  -7 635.157 159.574   2
   6  12   7 344.348 145.852   7
   6  12   8 59.4171 100.999   6
   6  12   8-33.6902 107.554  21
  -6  12  -8 162.402 122.463   2
   6  12   8 176.441 125.927   7
   6  12   9 643.984 174.463   6
   6  12   9 312.536 124.126  21
  -6  12  -9 668.718 185.613   2
   6  12   9 524.915 156.603   7
   6  12  10 244.720 125.466   6
   6  12  10 110.938 109.677   7
   6  12  10 74.5835 102.020  21
  -6  12 -10 435.488 156.928   2
   6  12  11 498.378 145.286   6
   6  12  11 564.080 158.802   7
   6 -12  11 405.445 132.633  11
   6  12  11 421.921 141.623  21
  -6  12 -11 424.319 143.101   2
  -6  12 -12 624.761 172.884   2
   6  12  12 382.638 126.160  21
   6 -12  12 558.882 138.413  11
   6  12  12 382.167 141.439   6
   6  12  12 403.189 150.968   7
   6  12  13 47.4222 88.7525  21
   6  12  13 153.740 106.563   7
   6  12  13 1.02167 99.0605   6
   6 -12  13 144.883 98.9899  11
  -6  12 -13 16.2415 119.767   2
   6  12  14-48.5544 89.0757  21
   6 -12  14 317.960 106.352  11
   6  12  14 153.593 100.277   7
  -6  12 -14 200.102 112.420   2
   6  12  14 179.046 107.046   6
   6  12  15 41.8079 87.9504  21
   6  12  15-24.9040 96.8064   6
   6 -12  15-30.4830 78.4356  11
  -6  12 -15-127.138 112.956   2
   6  12  15 38.2720 100.273   7
   6 -12  16 120.574 90.7138  11
   6  12  16 52.6687 93.4930   6
   6  12  16-103.883 77.4877  21
  -6  12 -16-7.52757 101.982   2
   6  12  16 91.3919 93.6470   7
   6  12  17 96.0097 89.1535   6
   6  12  17 51.1463 67.4524   7
  -6  12 -17 158.234 96.5204   2
   6 -12  17 304.785 101.739  11
   6 -12  18 13.4514 68.3074  11
   6  12  18 93.0869 87.4489   6
  -6  12 -18 15.4697 90.8003   2
  -6  12 -19 62.5313 85.6581   2
   6  12  19 52.7298 81.6496   6
   6 -12  19-28.2572 63.7001  11
   6  12  20 124.157 69.9656   6
   6 -12  20-29.8124 55.6706  11
  -6  12 -20 138.760 75.8897   2
  -6  14  23-31.6376 65.2736   8
  -6  14  23 24.0997 55.6140   7
  -6  14  22 132.491 76.4073   8
  -6  14  21 179.719 90.7910   8
   6  14 -21 15.2086 55.1946   2
   6  14 -21 7.40822 72.1171   3
   6  14 -20 183.204 84.8746   3
   6  14 -20 15.5792 73.2268   5
  -6  14  20 320.176 101.598   8
   6  14 -20 157.756 76.2486   2
   6  14 -19 840.838 140.491   3
  -6  14  19 976.223 152.058   8
   6  14 -19 855.867 158.226   5
   6  14 -19 710.327 111.283   2
  -6  14  18 149.208 99.2056   8
   6  14 -18-1.18650 81.3713   3
  -6  14  17-8.91539 90.5508   8
   6  14 -17 93.2258 84.5510   3
   6  14 -16 405.075 117.437   3
   6  14 -16 272.411 113.944   4
  -6  14  16 322.003 124.642   8
   6  14 -15 2211.89 242.109   4
  -6  14  15 1874.34 226.345   8
   6  14 -15 1801.35 212.660   3
   6  14 -14 181.067 112.859   4
   6  14 -14 91.6004 84.1793   3
  -6  14  14-17.7477 93.0986   8
   6  14 -13 726.433 137.542   3
   6  14 -13 427.419 150.390   4
  -6  14  13 660.764 159.798   8
   6  14 -12 785.685 146.767   3
   6  14 -12 452.412 153.059   4
  -6  14  12 272.085 138.379   8
   6  14 -11 3385.82 319.018   4
  -6  14  11 3007.65 297.541   8
   6  14 -10 50.4432 113.042   4
  -6  14  10 130.391 114.745   8
   6  14  -9 1162.09 206.088   4
  -6  14   9 1179.69 196.034   8
   6  14  -8 82.5153 128.103   4
  -6  14   8 126.989 122.050   8
   6  14  -7-53.3459 116.619   4
  -6  14   7-50.2160 109.853   8
  -6  14   6 250.691 158.653   5
   6  14  -6 107.275 135.096   4
  -6  14   6-198.095 125.049   8
   6  14  -6 314.037 114.465   7
  -6  14   5 51.2622 120.133   5
   6  14  -5 13.8842 115.419   4
  -6  14   5-21.6562 114.665   8
   6  14  -5 266.348 130.850   7
   6  14  -4-122.500 130.787   5
  -6  14   4 93.3754 122.466   5
   6  14  -4 24.7012 113.230   4
  -6  14   4 92.5175 106.075   8
   6  14  -4 231.668 122.299   7
   6  14  -3 95.5345 107.836  21
   6  14  -3-40.5663 130.267   5
   6  14  -3-65.9041 110.961   4
  -6  14   3 157.526 109.374   2
  -6  14   3-137.100 109.405   8
   6  14  -3 94.9752 121.723   7
  -6  14   3 155.743 142.360   5
   6  14  -2 220.223 125.604   4
  -6  14   2 196.392 144.206   5
   6  14  -2 363.330 149.156   5
   6  14  -2 329.805 143.655  21
   6  14  -2 452.839 150.254   7
  -6  14   2 367.391 124.121   2
  -6  14   2 284.075 133.879   8
  -6  14   1 878.503 204.676   5
   6  14  -1 1014.28 190.830  21
  -6  14   1 833.605 168.091   2
   6  14  -1 778.547 183.068   4
   6  14  -1 816.713 183.531   5
  -6  14   1 969.198 193.913   8
   6  14  -1 1080.59 196.807   7
   6  14   0 912.798 188.327   7
   6  14   0 1015.12 174.515  21
  -6  14   0 777.730 166.340   2
   6  14   0 781.380 180.883   4
  -6  14   0 1126.89 216.352   5
   6  14   0 644.259 184.541   5
   6  14   1 309.021 132.672  21
   6  14   1 480.884 151.213   7
  -6  14  -1 334.145 130.423   2
   6  14   1 410.746 144.098   4
   6  14   1 413.579 150.801   5
  -6  14  -1 394.878 151.746   5
   6  14   2 248.929 112.814  21
   6  14   2 15.2292 117.906   4
  -6  14  -2 80.9209 117.972   2
   6  14   2 128.631 117.298   5
  -6  14  -2-64.2597 104.948   5
   6  14   2 111.086 105.656   7
   6  14   3 1260.04 185.446  21
   6  14   3 742.501 156.432   4
  -6  14  -3 983.136 194.816   5
   6  14   3 866.604 177.316   5
  -6  14  -3 1102.70 199.627   2
   6  14   3 898.005 183.817   7
   6  14   4 26.1859 105.305   7
  -6  14  -4 298.155 151.144   5
   6  14   4 122.791 100.844   5
   6  14   4 82.9104 100.564  21
   6  14   4 157.659 107.056   4
  -6  14  -4 181.580 128.211   2
  -6  14  -5 2277.21 264.136   5
   6  14   5 1996.04 241.483   5
   6  14   5 2055.88 221.550  21
  -6  14  -5 1997.13 241.834   2
   6  14   5 1957.81 243.168   7
   6  14   6 271.600 110.611  21
  -6  14  -6-5.29153 103.895   2
   6  14   6 191.299 116.555   5
  -6  14  -6 186.544 125.791   5
   6  14   6-5.63915 121.226   7
  -6  14  -7 150.928 114.552   2
   6  14   7 283.527 116.901  21
   6  14   7 34.3005 104.687   7
   6  14   8-138.839 94.7694  21
   6  14   8 23.4189 104.425   7
  -6  14  -8 90.3926 114.853   2
  -6  14  -9 376.154 125.335   2
   6  14   9 557.981 152.521   7
  -6  14 -10 79.4398 104.584   2
   6  14  10-2.14651 100.284   7
  -6  14 -11 535.890 138.233   2
   6  14  11 229.371 102.441   7
  -6  14 -12 109.237 91.2425   2
   6  14  12 49.9140 95.0819   7
  -6  14 -13 119.790 102.892   2
   6  14  13 357.888 112.382   7
  -6  14 -14 94.7053 93.3263   2
   6  14  14 33.9004 72.9272   7
  -6  14 -15 196.982 90.7237   2
   6  14  15 61.1567 75.9253   7
  -6  14 -16 319.766 95.3521   2
  -6  14 -17 20.7337 63.1239   2
  -6  16  17 142.371 66.8564   7
  -6  16  17 186.223 71.8040   8
   6  16 -16 133.641 67.4542   5
  -6  16  16 176.199 75.2995   8
  -6  16  16 221.614 79.7917   7
   6  16 -15 72.8635 80.2141   5
  -6  16  15 20.6914 60.5264   8
  -6  16  15-25.2240 64.8582   7
  -6  16  14 111.545 82.9273   8
   6  16 -14 79.2246 83.8500   5
  -6  16  14 65.8437 76.4926   7
   6  16 -13-79.4025 97.3636   5
  -6  16  13 316.293 101.907   8
   6  16 -12 59.8041 92.8608   5
  -6  16  12 272.713 94.3784   8
   6  16 -11-55.4334 96.5125   5
  -6  16  11 19.3734 81.2098   8
   6  16 -10 219.355 107.259   5
  -6  16  10 250.901 93.9522   8
   6  16  -9 594.636 145.017   5
  -6  16   9 629.815 131.901   8
  -6  16   9 483.269 110.474   7
   6  16  -8 72.6337 88.7513   5
  -6  16   8 86.5283 86.5350   8
  -6  16   8 22.3576 76.0338   7
   6  16  -7 293.166 120.571   5
  -6  16   7 604.226 142.589   8
  -6  16   7 538.995 113.335   7
   6  16  -6 572.678 140.973   5
   6  16  -6 801.319 156.604   4
  -6  16   6 689.204 137.389   8
   6  16  -5 110.793 98.2589   4
   6  16  -5 165.967 106.295   5
  -6  16   5 34.3047 82.1819   8
   6  16  -4 595.600 148.210   5
  -6  16   4 296.102 111.864   8
  -6  16   3-46.9809 88.3414   8
   6  16  -3 231.226 124.367   5
  -6  16   2 142.395 89.7253   8
   6  16  -2 171.836 102.625   5
   6  16  -1 1174.95 159.593   7
   6  16  -1 934.656 155.433   5
  -6  16   1 862.538 151.379   8
   6  16   0 344.334 116.928   5
  -6  16   0 438.784 122.299   8
   6  16   0 379.538 121.069   7
   6  16   1 175.229 107.814   5
  -6  16  -1 6.12832 81.0874   8
   6  16   1 339.033 115.426   7
   6  16   2 0.35290 85.1353   5
  -6  16  -2 58.2004 84.8948   8
   6  16   2 90.0462 95.7956   7
  -6  16  -3 302.464 101.791   8
   6  16   3 445.244 116.724   5
   6  16   3 585.699 124.832   7
  -6  16  -4 103.907 83.7917   8
   6  16   4 215.210 100.141   7
  -6  16  -5 24.7010 76.0151   8
   6  16   5 90.0639 91.3483   7
  -6  16  -6-16.4578 74.7500   2
  -6  16  -6 119.221 78.4904   8
   6  16   6 49.9495 80.2385   7
  -6  16  -7 45.3751 66.6714   2
   6  16   7 87.7306 83.4198   7
  -6  16  -7-2.87003 73.4275   8
  -6  16  -8 112.542 73.2665   8
  -6  16  -8 11.9089 67.8543   2
   6  16   8 140.928 71.8506   7
  -6  16  -9-93.1288 62.5090   2
   6  16   9 76.5590 68.3987   7
  -6  16 -10 36.3045 51.8746   8
   6  16  10 12.8051 57.6682   7
  -7  -1  36 116.621 70.0989  17
  -7   1  36 30.5862 66.8530  17
  -7   1  36 91.4695 72.8564  16
  -7  -1  35-25.3086 71.3826  16
  -7   1  35 66.3151 79.7694  16
  -7  -1  34 47.2933 84.6531  16
  -7   1  34 36.2121 88.5857  16
   7   1 -34 198.067 89.4602   9
  -7   1  33 143.189 100.769  16
   7   1 -33 144.784 94.8784   9
  -7  -1  33 17.0291 103.999  16
   7  -1 -32 100.777 80.9725   9
   7   1 -32 350.303 125.613   9
  -7  -1  32 276.375 118.158  16
  -7   1  32 234.315 113.139  16
   7   1 -31 272.946 120.975   9
   7  -1 -31 132.052 102.054   9
  -7  -1  31 432.198 143.750  16
  -7   1  31 437.913 147.365  16
   7   1 -30 103.255 93.5457   9
   7  -1 -30 193.726 115.949   9
  -7  -1  30-15.2462 99.3056  16
  -7   1  30 23.5685 103.587  16
  -7  -1  29 386.923 139.525  16
   7  -1 -29 180.243 119.566   9
   7   1 -29 191.771 122.704   9
  -7   1  29 154.514 116.648   8
  -7   1  29 50.4735 117.121  16
  -7  -1  28 24.1183 105.251  16
  -7   1  28-77.2551 104.675   8
   7  -1 -28-44.7707 89.7897   9
   7   1 -28 86.6134 105.581   9
   7   1 -27 461.132 139.655   9
   7  -1 -27 210.996 110.086   9
  -7   1  27 665.010 174.070   8
   7  -1 -26 162.526 109.464   9
   7   1 -26 167.496 120.083   9
  -7   1  26 307.844 149.123  15
  -7   1  26-3.45984 124.618   8
  -7  -1  25 768.681 216.287  25
   7   1 -25 535.460 207.625  23
  -7   1  25 348.653 145.040   8
   7   1 -25 68.3487 118.301   9
   7  -1 -25 305.977 137.440   9
  -7  -1  25 383.163 154.884  15
  -7   1  25 693.199 189.527  15
  -7  -1  25 376.208 135.115   8
  -7   1  25 846.324 237.418  25
  -7  -1  24 989.049 225.593  25
   7   1 -24 1269.83 207.605   9
   7  -1 -24 856.657 173.077   9
  -7   1  24 1195.83 208.897   8
  -7  -1  24 1135.77 198.926  15
  -7  -1  24 962.090 178.291   8
  -7   1  24 1050.47 202.180  15
  -7   1  24 897.611 241.847  25
  -7   1  23 477.781 177.798  25
  -7  -1  23 492.072 169.277  25
   7   1 -23 358.465 146.749   9
  -7  -1  23 171.154 117.802   8
  -7   1  23 310.934 130.973   8
  -7  -1  23 466.046 146.540  15
  -7   1  23 458.667 138.245  15
   7  -1 -23 410.333 127.138   9
  -7  -1  22 2271.32 310.235  25
  -7   1  22 2577.91 283.269  15
  -7   1  22 2201.86 318.377  25
  -7   1  21 2231.43 314.869  25
  -7  -1  21 2094.92 295.975  25
  -7   1  20 9870.31 611.202  25
  -7  -1  20 9294.34 572.607  25
  -7   1  19 51.2778 97.3265  25
  -7  -1  19 51.0760 92.3692  25
  -7   1  18 18788.3 796.528  25
  -7  -1  18 19673.1 785.376  25
  -7  -1  18 19067.5 791.834  13
  -7   1  17 3052.46 329.019  25
  -7  -1  17 2515.79 290.826  13
  -7   1  17 2827.87 286.429  13
  -7  -1  17 2764.30 297.696  25
  -7  -1  16 2453.97 271.255  25
  -7   1  16 2471.66 286.493  25
  -7   1  16 2680.00 263.476  13
  -7  -1  16 2754.12 293.273  13
  -7  -1  15 36392.1 965.174  25
  -7   1  15 34735.3 971.928  25
  -7   1  15 37773.8 908.573  13
  -7  -1  15 36514.6 963.420  13
  -7   1  14 16673.9 655.941  25
  -7   1  14 17045.4 585.418  13
  -7  -1  14 16389.1 625.599  13
  -7  -1  14 16979.5 634.000  25
  -7   1  13 29906.7 737.944  13
  -7  -1  13 27911.3 783.047  13
  -7  -1  13 26422.2 778.502   1
[truncated: 1,157,834 more chars]
