# Supplementary material for: Crystal structure of a tetra­nuclear copper(II) complex with 1,10-phenanthroline and 3-nitro­phthalate ligands
Source: Acta Crystallogr E Crystallogr Commun. 2026 May 19;82(Pt 6):692–6. doi: 10.1107/S2056989026005116 (PMC13239000; doi:10.1107/S2056989026005116)
Supplement: Supplementary file 2 [file e-82-00692-Isup3.hkl]

data_I                                                                          
_shelx_title ' exp_2733_cuas+k3_a.res in C2/c'                                  
_shelx_refln_list_code          4                                               
_shelx_F_calc_maximum     1260.21                                               
_exptl_crystal_F_000      4720.00                                               
_reflns_d_resolution_high  0.7911                                               
                                                                                
loop_                                                                           
 _space_group_symop_operation_xyz                                               
 'x, y, z'                                                                      
 '-x, y, -z+1/2'                                                                
 'x+1/2, y+1/2, z'                                                              
 '-x+1/2, y+1/2, -z+1/2'                                                        
 '-x, -y, -z'                                                                   
 'x, -y, z-1/2'                                                                 
 '-x+1/2, -y+1/2, -z'                                                           
 'x+1/2, -y+1/2, z-1/2'                                                         
                                                                                
_cell_length_a    24.8897                                                       
_cell_length_b    14.3705                                                       
_cell_length_c    30.1792                                                       
_cell_angle_alpha  90.000                                                       
_cell_angle_beta  116.919                                                       
_cell_angle_gamma  90.000                                                       
                                                                                
_shelx_F_squared_multiplier     1.000                                           
                                                                                
loop_                                                                           
 _refln_index_h                                                                 
 _refln_index_k                                                                 
 _refln_index_l                                                                 
 _refln_F_squared_calc                                                          
 _refln_F_squared_meas                                                          
 _refln_F_squared_sigma                                                         
 _refln_observed_status                                                         
   2   0   0      63112.24      55959.53       360.94 o                         
   4   0   0      65045.61      56253.82      1358.88 o                         
   6   0   0      62777.13      61212.62       934.69 o                         
   8   0   0      81610.07      70607.64      2524.23 o                         
  10   0   0       2398.11       2138.41       263.99 o                         
  12   0   0      39657.05      40417.95      3453.36 o                         
  14   0   0        594.90       1137.38       313.81 o                         
  16   0   0       8637.01       7309.01       678.68 o                         
  18   0   0         56.04        -92.71        99.95 o                         
  20   0   0       1331.82       1425.36       207.19 o                         
  22   0   0         17.65       -108.06       113.65 o                         
  24   0   0         15.12         40.08       139.39 o                         
  26   0   0          0.20       -125.32       125.32 o                         
   1   1   0     217792.23     196953.50       721.96 o                         
   3   1   0       3982.70       3752.63       125.76 o                         
   5   1   0        190.58        119.62        51.54 o                         
   7   1   0       5063.09       4714.09       146.02 o                         
   9   1   0       9378.50       8202.19       219.19 o                         
  11   1   0      27442.50      27793.54       867.97 o                         
  13   1   0       2333.08       1882.76       183.39 o                         
  15   1   0       3113.29       3162.00       321.44 o                         
  17   1   0         55.81         61.76        79.48 o                         
  19   1   0       1858.51       1898.58       135.76 o                         
  21   1   0        996.53       1187.55       128.61 o                         
  23   1   0          9.34         48.32       101.20 o                         
  25   1   0          0.01          5.78        89.77 o                         
  27   1   0        146.85        201.19        70.49 o                         
   0   2   0        463.74        963.46        44.71 o                         
   2   2   0       2157.23       2280.83        54.89 o                         
   4   2   0       9662.34      11364.70       194.09 o                         
   6   2   0      16778.74      15670.93       311.37 o                         
   8   2   0      71335.30      69493.88       813.29 o                         
  10   2   0       3489.68       3230.73       202.64 o                         
  12   2   0       3797.74       3639.34       232.69 o                         
  14   2   0        734.77        539.88       135.23 o                         
  16   2   0       3320.50       3682.55       372.32 o                         
  18   2   0       1027.77       1301.48       118.13 o                         
  20   2   0       1183.28       1397.37       146.31 o                         
  22   2   0          7.17         15.35        74.96 o                         
  24   2   0          0.66         -0.16        69.53 o                         
  26   2   0         40.49        125.41        85.72 o                         
   1   3   0      19632.06      19225.39       193.41 o                         
   3   3   0      29669.05      31030.14       344.09 o                         
   5   3   0        850.67        927.89        82.25 o                         
   7   3   0       4577.19       4476.10       195.37 o                         
   9   3   0       1456.38       1561.98       145.87 o                         
  11   3   0       2761.90       3081.66       218.22 o                         
  13   3   0       1780.41       1712.79       182.76 o                         
  15   3   0        710.74        642.63       142.46 o                         
  17   3   0          7.11         72.53        84.84 o                         
  19   3   0         56.05        118.88        89.76 o                         
  21   3   0        220.34        218.29        84.62 o                         
  23   3   0          6.85        -67.16        88.23 o                         
  25   3   0         27.89        -62.90        86.09 o                         
  27   3   0          8.54        -51.71        60.45 o                         
   0   4   0      65350.10      58034.91       433.91 o                         
   2   4   0       5106.33       4391.03       104.33 o                         
   4   4   0      16467.88      16437.47       172.41 o                         
   6   4   0       5258.42       5446.34       316.51 o                         
   8   4   0       7076.82       8001.99       277.37 o                         
  10   4   0        259.75        341.42       100.66 o                         
  12   4   0        236.23        189.73       103.14 o                         
  14   4   0        362.48        489.09       134.47 o                         
  16   4   0       2265.78       2012.09       132.95 o                         
  18   4   0        522.81        569.27        94.11 o                         
  20   4   0        170.91        136.29        77.50 o                         
  22   4   0        419.88        561.77       116.73 o                         
  24   4   0         51.35         50.18        74.32 o                         
  26   4   0         29.62         60.26       106.24 o                         
   1   5   0       3146.30       2257.74       111.33 o                         
   3   5   0         93.22        170.11        34.79 o                         
   5   5   0       1402.48       1691.97        95.00 o                         
   7   5   0       1425.73       1710.39       118.16 o                         
   9   5   0       7008.47       6703.27       489.76 o                         
  11   5   0       7355.87       7807.15       441.40 o                         
  13   5   0       3688.21       4105.29       352.78 o                         
  15   5   0        566.94        556.01       109.99 o                         
  17   5   0         34.11         66.04        87.26 o                         
  19   5   0       1370.48       1377.07       121.99 o                         
  21   5   0        362.57        138.04       205.10 o                         
  23   5   0          0.63        109.54        70.69 o                         
  25   5   0          3.31        181.17        84.62 o                         
   0   6   0      72696.41      71380.70       656.39 o                         
   2   6   0      16999.52      18540.78       239.05 o                         
   4   6   0       2670.83       2699.00       122.98 o                         
   6   6   0        959.05        883.61       126.36 o                         
   8   6   0      13379.38      13556.20       541.13 o                         
  10   6   0       8371.91       8124.75       452.02 o                         
  12   6   0      11524.30      11011.58       565.01 o                         
  14   6   0        318.52        142.86       156.99 o                         
  16   6   0       4763.36       4667.41       220.62 o                         
  18   6   0        494.79        462.63       115.39 o                         
  20   6   0         69.30        263.58        98.67 o                         
  22   6   0        579.01        661.99        80.64 o                         
  24   6   0          7.15        -75.58        75.58 o                         
   1   7   0      12425.16      13809.12       367.82 o                         
   3   7   0        259.54        351.22        59.07 o                         
   5   7   0      12116.59      11834.24       447.53 o                         
   7   7   0      25850.24      26296.13       908.03 o                         
   9   7   0         13.10         67.32        95.61 o                         
  11   7   0        283.29         46.89       117.49 o                         
  13   7   0       4322.53       4257.03       190.79 o                         
  15   7   0       1351.92       1462.29       144.11 o                         
  17   7   0        198.43        220.79       187.67 o                         
  19   7   0       1635.85       1366.56       196.43 o                         
  21   7   0          6.71         59.06        76.59 o                         
  23   7   0         53.64        221.41        70.34 o                         
   0   8   0       3276.28       3067.66       377.11 o                         
   2   8   0       1294.61        877.12       118.24 o                         
   4   8   0       1181.60        848.67       159.42 o                         
   6   8   0       9878.54       8635.52       462.40 o                         
   8   8   0       8387.69       8445.46       485.14 o                         
  10   8   0        250.87        220.03       145.94 o                         
  12   8   0          9.69        -70.14        70.14 o                         
  14   8   0       2087.49       2067.36       125.55 o                         
  16   8   0        153.46        147.49        83.97 o                         
  18   8   0        194.31        234.34        83.86 o                         
  20   8   0        552.61        630.89       114.40 o                         
  22   8   0        234.42        217.78        71.94 o                         
  24   8   0          3.06         -3.84       106.30 o                         
   1   9   0       5227.78       5001.64       282.31 o                         
   3   9   0       1778.07       1467.80       212.68 o                         
   5   9   0       7079.64       6280.81       417.94 o                         
   7   9   0       4615.35       4191.38       359.34 o                         
   9   9   0          3.72        217.35        86.93 o                         
  11   9   0        921.76        791.77       103.58 o                         
  13   9   0       6652.87       6442.31       214.96 o                         
  15   9   0        603.19        562.15       119.31 o                         
  17   9   0          9.34        -46.58       127.68 o                         
  19   9   0         12.19         -6.27        98.94 o                         
  21   9   0        476.19        512.42        97.62 o                         
  23   9   0          2.97        -82.63       181.28 o                         
   0  10   0       1512.84       1597.51       334.52 o                         
   2  10   0       4480.48       4598.29       292.53 o                         
   4  10   0       5092.39       4573.51       373.66 o                         
   6  10   0       8768.09       9251.00       273.34 o                         
   8  10   0        465.24        693.88        90.23 o                         
  10  10   0        322.41        275.65        79.22 o                         
  12  10   0        255.34        101.15       101.68 o                         
  14  10   0       1979.72       1870.62       164.17 o                         
  16  10   0        364.23        263.74        95.96 o                         
  18  10   0          0.01         72.91       116.71 o                         
  20  10   0         96.93       -162.60       162.60 o                         
  22  10   0        136.55         29.65        86.60 o                         
   1  11   0       1178.96       1260.88       182.30 o                         
   3  11   0      24587.07      24778.72       385.70 o                         
   5  11   0       7419.22       7481.90       253.91 o                         
   7  11   0       1072.18       1026.27       105.94 o                         
   9  11   0       2124.37       1928.01       144.99 o                         
  11  11   0       1828.55       1937.54       170.90 o                         
  13  11   0       1352.86       1335.08       143.90 o                         
  15  11   0        102.31        178.90       131.62 o                         
  17  11   0         44.82        172.85       112.69 o                         
  19  11   0        228.25        223.54       119.68 o                         
  21  11   0         82.43         81.74        85.04 o                         
   0  12   0       2354.73       2831.43       244.42 o                         
   2  12   0       1982.35       1956.69       144.89 o                         
   4  12   0       4330.47       4825.64       211.18 o                         
   6  12   0       1067.21       1053.12       122.12 o                         
   8  12   0         77.03        -18.08        83.18 o                         
  10  12   0        216.30         51.06        85.67 o                         
  12  12   0        250.43        181.33       113.26 o                         
  14  12   0        525.21        710.98       115.04 o                         
  16  12   0        161.30        269.71       124.39 o                         
  18  12   0         38.41        202.96       105.15 o                         
  20  12   0         27.72         18.41        79.23 o                         
   1  13   0         25.15        110.39        83.46 o                         
   3  13   0       1196.06        918.04       106.27 o                         
   5  13   0         94.25        212.75        79.43 o                         
   7  13   0         39.38        -58.67        75.93 o                         
   9  13   0        627.31        490.15        83.97 o                         
  11  13   0         27.75        -50.90        70.59 o                         
  13  13   0        449.48        591.35        96.73 o                         
  15  13   0         44.79         -6.07        97.92 o                         
  17  13   0         34.02        160.62       105.21 o                         
  19  13   0          5.04         19.93        91.09 o                         
   0  14   0       1879.96       1982.23       167.43 o                         
   2  14   0        130.50        -16.36        86.74 o                         
   4  14   0         16.50         13.62        66.26 o                         
   6  14   0       1262.92       1394.75       117.26 o                         
   8  14   0        238.64        241.63        79.78 o                         
  10  14   0        741.36        744.98        98.28 o                         
  12  14   0        246.85         27.96        63.28 o                         
  14  14   0          9.16         -8.50        71.20 o                         
  16  14   0        142.07        -34.76        63.34 o                         
   1  15   0        223.14         68.22        67.13 o                         
   3  15   0        370.99        488.95        92.56 o                         
   5  15   0       1554.92       1933.65       126.44 o                         
   7  15   0          2.55        185.72        66.81 o                         
   9  15   0          5.07        117.52       109.81 o                         
  11  15   0        254.80        414.41        94.17 o                         
  13  15   0        108.19        221.26        88.93 o                         
  15  15   0          1.90        -12.36        77.87 o                         
   0  16   0        354.52        322.35       110.96 o                         
   2  16   0        791.84       1255.03       168.20 o                         
   4  16   0          4.98         45.44        69.71 o                         
   6  16   0        525.53        610.69       108.55 o                         
   8  16   0        161.07        416.15       121.11 o                         
  10  16   0        492.84        461.76       153.30 o                         
  12  16   0          0.48         -0.37        93.23 o                         
   1  17   0          6.60        325.95       164.73 o                         
   3  17   0        921.82       1177.14       270.63 o                         
   5  17   0        451.55        503.69       107.37 o                         
   7  17   0          9.06         50.27        87.99 o                         
   9  17   0          2.25          6.58        87.75 o                         
 -27   1   1          4.54        -81.50        81.50 o                         
 -25   1   1         10.42        -35.60       177.45 o                         
 -23   1   1         27.01        -52.75       108.88 o                         
 -21   1   1         38.12         56.87        75.39 o                         
 -19   1   1        321.45        299.62        83.05 o                         
 -17   1   1       4636.38       5121.36       201.87 o                         
 -15   1   1       1183.15       1337.06       228.17 o                         
 -13   1   1        949.97        926.77       142.90 o                         
 -11   1   1       2235.43       2300.85       177.41 o                         
  -9   1   1       2266.95       2505.97       164.24 o                         
  -7   1   1       7964.03       7642.11       228.18 o                         
  -5   1   1       2914.35       3443.00       135.60 o                         
  -3   1   1      89110.05      76735.43       949.17 o                         
  -1   1   1       2949.82       2596.83        59.82 o                         
   1   1   1       1556.28       1894.57        50.17 o                         
   3   1   1      14898.61      11516.64       199.53 o                         
   5   1   1       2093.00       1966.63        99.88 o                         
   7   1   1        361.16        382.82        78.09 o                         
   9   1   1       3489.16       3444.05       148.05 o                         
  11   1   1       7524.53       7552.17       308.71 o                         
  13   1   1         33.61        -18.24        84.34 o                         
  15   1   1        874.71       1201.96       218.19 o                         
  17   1   1        122.09        174.57        76.45 o                         
  19   1   1        298.53        283.82        92.96 o                         
  21   1   1         70.07         41.38        74.06 o                         
  23   1   1        206.71        494.26       113.42 o                         
  25   1   1          3.62         72.77        87.65 o                         
  27   1   1          6.83        -31.13        52.36 o                         
 -28   2   1         15.41         56.23        92.43 o                         
 -26   2   1          5.99        -71.38        88.40 o                         
 -24   2   1         98.53         17.26       123.29 o                         
 -22   2   1        464.91        380.74       117.62 o                         
 -20   2   1       3325.24       3272.60       197.95 o                         
 -18   2   1        267.46         82.95        68.66 o                         
 -16   2   1      10165.92       9855.59       553.11 o                         
 -14   2   1        842.59        643.40       133.00 o                         
 -12   2   1       4983.52       4216.74       252.68 o                         
 -10   2   1      20791.59      22020.31       562.46 o                         
  -8   2   1       6561.99       6350.77       324.74 o                         
  -6   2   1       1277.94       1336.77       105.13 o                         
  -4   2   1       7973.50       6087.04       162.94 o                         
  -2   2   1      18095.38      20982.89       338.40 o                         
   0   2   1      96758.70     102374.14       575.64 o                         
   2   2   1        654.97        548.03        62.18 o                         
   4   2   1      49561.41      46909.19       499.08 o                         
   6   2   1      17665.96      15823.58       385.36 o                         
   8   2   1       7192.39       6891.20       250.08 o                         
  10   2   1         29.32        129.26        89.81 o                         
  12   2   1       2787.54       2931.51       220.52 o                         
  14   2   1       4465.27       3955.49       273.07 o                         
  16   2   1       2237.13       2324.98       157.80 o                         
  18   2   1        633.74        487.16       101.71 o                         
  20   2   1       2008.17       2257.39       168.27 o                         
  22   2   1        157.98        243.28        84.98 o                         
  24   2   1          4.44        -81.45        81.45 o                         
  26   2   1          2.15         -7.24        82.73 o                         
 -27   3   1          0.02        -17.94        73.83 o                         
 -25   3   1         19.65        -24.56        74.26 o                         
 -23   3   1         50.11        -29.93        87.82 o                         
 -21   3   1       2216.02       2388.57       174.38 o                         
 -19   3   1         10.04        185.48        87.89 o                         
 -17   3   1       2906.41       2830.83       155.15 o                         
 -15   3   1          2.29        -50.48        93.95 o                         
 -13   3   1      14179.60      13554.96       460.59 o                         
 -11   3   1         12.60         45.62        98.12 o                         
  -9   3   1       8991.28       9257.73       307.14 o                         
  -7   3   1        389.07        513.48        80.70 o                         
  -5   3   1      60281.00      61266.21       753.55 o                         
  -3   3   1       2323.48       2263.48        80.18 o                         
  -1   3   1       2566.58       2972.66        69.32 o                         
   1   3   1      53216.25      55299.66       397.66 o                         
   3   3   1        232.72        411.45        65.72 o                         
   5   3   1       8490.50      10474.75       259.95 o                         
   7   3   1         14.75         91.53        73.27 o                         
   9   3   1      20352.65      20377.64       459.36 o                         
  11   3   1      10687.96       9069.09       385.16 o                         
  13   3   1        231.28        406.95       110.58 o                         
  15   3   1       2005.65       1775.73       199.21 o                         
  17   3   1         80.35        130.40       121.14 o                         
  19   3   1       2573.62       2693.12       212.27 o                         
  21   3   1         37.35          9.83        73.67 o                         
  23   3   1        116.18        273.18       125.99 o                         
  25   3   1         69.00         83.39        88.82 o                         
  27   3   1         22.79         19.63        82.07 o                         
 -26   4   1         17.58        199.71        62.53 o                         
 -24   4   1        121.20        206.41        88.30 o                         
 -22   4   1          8.98        144.98        79.55 o                         
 -20   4   1        920.78       1022.13       123.91 o                         
 -18   4   1        298.51        253.26        90.21 o                         
 -16   4   1       4307.60       4042.08       179.08 o                         
 -14   4   1       1203.50        974.68       152.22 o                         
 -12   4   1      15144.57      13710.81       580.04 o                         
 -10   4   1       1386.03       1308.83       142.78 o                         
  -8   4   1       2203.80       2844.28       152.46 o                         
  -6   4   1        301.51        162.99        57.92 o                         
  -4   4   1      16691.84      15805.68       244.88 o                         
  -2   4   1       1935.33       2320.39        92.48 o                         
   0   4   1      31053.04      30827.53       361.43 o                         
   2   4   1       3204.36       2957.90       192.76 o                         
   4   4   1       9464.62       8023.26       261.31 o                         
   6   4   1       6027.04       5987.79       173.24 o                         
   8   4   1       1148.64        965.10       115.03 o                         
  10   4   1       1277.26       1139.77       138.62 o                         
  12   4   1       1797.90       1751.18       247.81 o                         
  14   4   1       6738.42       6546.89       449.39 o                         
  16   4   1        157.06        129.20       115.47 o                         
  18   4   1       1622.13       1414.15       136.33 o                         
  20   4   1         23.00        123.16        72.73 o                         
  22   4   1        412.17        519.29       204.13 o                         
  24   4   1          5.47          8.16        72.95 o                         
  26   4   1         12.05         40.78        63.83 o                         
 -25   5   1         44.53        -51.48        83.03 o                         
 -23   5   1         43.80         27.39        73.67 o                         
 -21   5   1          9.78       -138.20       138.20 o                         
 -19   5   1       1829.67       2069.13       163.25 o                         
 -17   5   1        664.10        647.51        95.87 o                         
 -15   5   1         22.48        263.22       140.08 o                         
 -13   5   1       3077.06       2992.17       307.03 o                         
 -11   5   1        380.61        649.46       168.62 o                         
  -9   5   1       4022.49       3910.63       197.64 o                         
  -7   5   1       1896.61       2169.39       137.75 o                         
  -5   5   1      46390.23      43588.38      1027.36 o                         
  -3   5   1      31280.95      33259.14       346.76 o                         
  -1   5   1       1190.54       1479.19        66.36 o                         
   1   5   1        114.48        299.87        43.70 o                         
   3   5   1      20568.13      19770.98       436.45 o                         
   5   5   1      12530.35      12059.48       289.30 o                         
   7   5   1       1440.20       1300.93       151.66 o                         
   9   5   1         18.20         45.27       104.93 o                         
  11   5   1       5444.30       5053.63       369.79 o                         
  13   5   1       2888.47       3222.45       328.95 o                         
  15   5   1        341.96        426.07        90.09 o                         
  17   5   1         50.46        -25.64        71.27 o                         
  19   5   1         95.74        255.64        85.91 o                         
  21   5   1        518.76        487.18       108.32 o                         
  23   5   1        265.38        331.83       102.77 o                         
  25   5   1         14.84          0.28        59.95 o                         
 -26   6   1         17.84         78.37       117.08 o                         
 -24   6   1         87.90         95.03        73.90 o                         
 -22   6   1        221.44        267.32        68.86 o                         
 -20   6   1         47.29         10.45        90.34 o                         
 -18   6   1       3167.79       3029.59       192.50 o                         
 -16   6   1        445.09        342.26        72.75 o                         
 -14   6   1          0.72         49.26        89.39 o                         
 -12   6   1          3.97        328.33       213.45 o                         
 -10   6   1       4791.67       4300.89       757.87 o                         
  -8   6   1      65535.50      71653.12      1195.52 o                         
  -6   6   1      13338.04      13901.70       392.44 o                         
  -4   6   1       1353.99       1684.80       118.40 o                         
  -2   6   1      64611.73      66424.74       656.45 o                         
   0   6   1      12248.01      13254.84       281.80 o                         
   2   6   1      40760.38      40426.04       621.77 o                         
   4   6   1         43.29        202.07        59.94 o                         
   6   6   1       2059.43       2062.13       173.72 o                         
   8   6   1       9021.51       8796.03       400.17 o                         
  10   6   1      12594.01      11438.08       648.69 o                         
  12   6   1        979.30        629.68       174.67 o                         
  14   6   1        837.91        810.97        94.69 o                         
  16   6   1         48.01         70.42        76.14 o                         
  18   6   1       1485.16       1328.24       159.73 o                         
  20   6   1       1249.69       1224.31       198.88 o                         
  22   6   1        247.19        182.54        63.93 o                         
  24   6   1         54.68        114.74        68.03 o                         
 -25   7   1          7.65         64.47        66.89 o                         
 -23   7   1        175.96        226.96        74.51 o                         
 -21   7   1         45.01         98.54        71.99 o                         
 -19   7   1       1986.09       1891.96       174.28 o                         
 -17   7   1        110.62        320.21       113.89 o                         
 -15   7   1          1.50         10.95        74.39 o                         
 -13   7   1        298.45        192.92        76.17 o                         
 -11   7   1      24384.26      24797.39       824.94 o                         
  -9   7   1       1987.95       2242.54       267.57 o                         
  -7   7   1      13971.32      16338.74       466.67 o                         
  -5   7   1       4186.61       4365.35       306.49 o                         
  -3   7   1      10156.60      10453.38       325.18 o                         
  -1   7   1       3470.87       3939.37       240.05 o                         
   1   7   1      21063.31      19834.03       644.64 o                         
   3   7   1       4700.66       5532.68       293.27 o                         
   5   7   1      27854.85      26938.89       571.71 o                         
   7   7   1       2266.42       2241.59       192.33 o                         
   9   7   1      31084.20      29762.04       857.21 o                         
  11   7   1         31.06        299.49       151.33 o                         
  13   7   1        109.88        252.08        76.92 o                         
  15   7   1        170.21        -58.52        95.07 o                         
  17   7   1       1436.33       1750.80       180.26 o                         
  19   7   1         22.92        121.24        88.92 o                         
  21   7   1        455.62        446.07       117.36 o                         
  23   7   1         29.71         83.57        67.64 o                         
 -24   8   1        110.13        -72.71       124.26 o                         
 -22   8   1        264.12        325.00        77.34 o                         
 -20   8   1        173.89        118.33        83.09 o                         
 -18   8   1       1058.98       1094.29       127.88 o                         
 -16   8   1        847.03        738.40       101.92 o                         
 -14   8   1       2815.33       2961.56       152.45 o                         
 -12   8   1       1599.58       1539.09       113.08 o                         
 -10   8   1      22679.65      20999.64       786.97 o                         
  -8   8   1       6449.03       5222.35       382.75 o                         
  -6   8   1        698.97        634.28       154.26 o                         
  -4   8   1        375.01        150.65       125.80 o                         
  -2   8   1      42309.04      40704.55      1325.60 o                         
   0   8   1      15930.36      17863.66       455.28 o                         
   2   8   1       1492.40       1861.34       211.61 o                         
   4   8   1        568.46        577.69       239.67 o                         
   6   8   1       7271.85       5615.89       518.94 o                         
   8   8   1       6781.62       5695.26       320.76 o                         
  10   8   1       4717.02       3655.05       688.61 o                         
  12   8   1       2155.60       1877.28       125.44 o                         
  14   8   1         16.13        138.28        87.02 o                         
  16   8   1         57.40        144.56        99.59 o                         
  18   8   1        154.28        215.85        83.89 o                         
  20   8   1        560.41        541.66       109.21 o                         
  22   8   1         10.62        -61.29        72.48 o                         
  24   8   1         23.83        129.00        99.89 o                         
 -23   9   1          1.39        -84.22        84.22 o                         
 -21   9   1         13.62        -14.02        79.07 o                         
 -19   9   1        175.69        250.73        95.49 o                         
 -17   9   1         21.35        -35.94        87.11 o                         
 -15   9   1        380.14        329.52        94.38 o                         
 -13   9   1       2231.78       2313.08       167.14 o                         
 -11   9   1       6466.75       6511.60       231.61 o                         
  -9   9   1          0.31        140.72        72.51 o                         
  -7   9   1       2304.01       2399.78       404.61 o                         
  -5   9   1        155.15        119.96       121.35 o                         
  -3   9   1       8585.81       9809.30       581.34 o                         
  -1   9   1        600.61        833.20       114.38 o                         
   1   9   1      12872.27      13370.61       765.21 o                         
   3   9   1        546.20        461.75       155.11 o                         
   5   9   1       2644.26       2435.34       274.20 o                         
   7   9   1          9.69        198.67       150.29 o                         
   9   9   1      10848.50      10291.90       305.30 o                         
  11   9   1        862.63       1042.00       109.26 o                         
  13   9   1        508.73        487.60       102.91 o                         
  15   9   1         86.84        164.87       121.88 o                         
  17   9   1        183.18        285.89       100.76 o                         
  19   9   1          0.59        -27.32       187.33 o                         
  21   9   1        121.45        124.62        76.56 o                         
  23   9   1        145.34        262.41       126.55 o                         
 -22  10   1         41.34         88.21       109.82 o                         
 -20  10   1         54.16         25.64        97.27 o                         
 -18  10   1         20.23         53.01        88.45 o                         
 -16  10   1        109.42        272.72       132.19 o                         
 -14  10   1       1167.29       1167.75       149.46 o                         
 -12  10   1         27.45         47.22       123.83 o                         
 -10  10   1       1189.70       1151.02       116.81 o                         
  -8  10   1        197.07        132.86        67.41 o                         
  -6  10   1       1938.05       2241.55       210.26 o                         
  -4  10   1        574.74        620.07       164.30 o                         
  -2  10   1        657.98        767.66       145.77 o                         
   0  10   1       3153.83       3815.00       352.35 o                         
   2  10   1       9457.65       9494.82       610.45 o                         
   4  10   1        101.19       -272.83       506.11 o                         
   6  10   1         58.32        130.32       105.67 o                         
   8  10   1        274.86        200.86        81.41 o                         
  10  10   1       1489.94       1012.38       109.28 o                         
  12  10   1        840.62        792.30       113.54 o                         
  14  10   1        691.61        812.39       124.89 o                         
  16  10   1         72.52        177.66       111.52 o                         
  18  10   1         64.80        197.36       104.92 o                         
  20  10   1         12.98        -53.10        74.67 o                         
  22  10   1         17.00         72.71        75.05 o                         
 -21  11   1          1.49        154.23       192.89 o                         
 -19  11   1          1.33         56.23        99.61 o                         
 -17  11   1          1.64         31.84       111.21 o                         
 -15  11   1        823.16        771.66       132.01 o                         
 -13  11   1        464.75        430.04       107.52 o                         
 -11  11   1         59.73         84.90       105.36 o                         
  -9  11   1       1716.76       1706.38       130.28 o                         
  -7  11   1       3946.21       3567.39       169.04 o                         
  -5  11   1        585.64        508.38        81.79 o                         
  -3  11   1        298.54        320.66       102.71 o                         
  -1  11   1       2413.54       2737.04       183.34 o                         
   1  11   1       1302.34       1374.60       162.58 o                         
   3  11   1       1271.20       1396.04       124.30 o                         
   5  11   1       3966.59       3764.09       168.68 o                         
   7  11   1       4859.68       4828.31       181.39 o                         
   9  11   1         99.89        217.15        87.85 o                         
  11  11   1        202.54         88.68        91.95 o                         
  13  11   1        271.55        240.03        86.76 o                         
  15  11   1         86.97        -42.62       114.48 o                         
  17  11   1          5.26        132.68        90.69 o                         
  19  11   1         12.34         11.13        99.15 o                         
  21  11   1          5.60         59.44       127.25 o                         
 -20  12   1         12.45        -51.22        83.10 o                         
 -18  12   1        147.04        154.08        88.34 o                         
 -16  12   1          1.37        148.84        93.55 o                         
 -14  12   1        197.57        164.84        89.17 o                         
 -12  12   1         67.66         69.36        80.05 o                         
 -10  12   1        875.56        826.51       124.84 o                         
  -8  12   1        526.26        478.06        88.46 o                         
  -6  12   1         82.86        227.85        93.42 o                         
  -4  12   1       5896.46       6073.51       264.72 o                         
  -2  12   1       4345.39       4700.27       192.74 o                         
   0  12   1       2010.79       2391.20       160.11 o                         
   2  12   1       1863.32       1755.22       120.42 o                         
   4  12   1       9320.23       9026.32       284.24 o                         
   6  12   1        972.99       1174.88       125.77 o                         
   8  12   1       1558.02       1637.25       127.83 o                         
  10  12   1        642.93        609.18        99.19 o                         
  12  12   1          4.27        103.11        93.56 o                         
  14  12   1        215.43        312.19       124.80 o                         
  16  12   1        104.43         88.79        88.74 o                         
  18  12   1         32.00         56.95        66.21 o                         
  20  12   1         98.26        237.76        82.78 o                         
 -19  13   1        168.33         38.68        78.10 o                         
 -17  13   1         91.41        102.66        74.76 o                         
 -15  13   1        190.11        163.27        82.95 o                         
 -13  13   1        151.63         71.83       107.58 o                         
 -11  13   1       1063.62       1072.77       109.49 o                         
  -9  13   1        963.94        979.64        96.10 o                         
  -7  13   1        927.85       1125.41       112.84 o                         
  -5  13   1          0.23        104.65        83.59 o                         
  -3  13   1        474.75        439.27       103.35 o                         
  -1  13   1        418.78        777.43       110.65 o                         
   1  13   1       2843.04       2971.97       190.35 o                         
   3  13   1       1486.57       1448.79       135.34 o                         
   5  13   1        125.73        -17.47        74.69 o                         
   7  13   1          8.46        -40.06        79.83 o                         
   9  13   1        769.82       1043.29       102.47 o                         
  11  13   1         48.24         99.34        72.18 o                         
  13  13   1          9.03        -52.94        77.86 o                         
  15  13   1         75.57        203.89       101.74 o                         
  17  13   1        468.28        350.40        78.66 o                         
  19  13   1         22.42        -91.65        91.65 o                         
 -18  14   1        271.04        250.10       114.77 o                         
 -16  14   1         35.07         91.19        69.09 o                         
 -14  14   1         97.45         79.16        63.85 o                         
 -12  14   1         14.52        -66.32        85.31 o                         
 -10  14   1       4861.08       4933.06       200.68 o                         
  -8  14   1        170.71        235.42        78.64 o                         
  -6  14   1       1165.60       1433.83       111.14 o                         
  -4  14   1        521.82        567.82        80.58 o                         
  -2  14   1       1360.14       1552.44       124.94 o                         
   0  14   1       1674.91       1651.26       116.53 o                         
   2  14   1       3671.27       3777.56       176.89 o                         
   4  14   1        809.60        735.23        94.96 o                         
   6  14   1        566.33        608.36        91.22 o                         
   8  14   1       3209.57       3570.27       178.20 o                         
  10  14   1        149.26        283.64        86.69 o                         
  12  14   1         15.57         55.79        69.32 o                         
  14  14   1         31.25        114.85        79.71 o                         
  16  14   1        276.13        171.50        84.02 o                         
 -15  15   1         11.14       -102.42       102.42 o                         
 -13  15   1         87.87         78.17       349.55 o                         
 -11  15   1        466.93        703.51       106.70 o                         
  -9  15   1       1114.98       1322.81       110.15 o                         
  -7  15   1       1593.97       1888.99       147.64 o                         
  -5  15   1         42.42         96.21        75.39 o                         
  -3  15   1       1288.04       1135.53       115.18 o                         
  -1  15   1         82.26         67.90        63.89 o                         
   1  15   1        831.95        779.96        99.82 o                         
   3  15   1        198.14        408.59       106.49 o                         
   5  15   1        118.19        163.58        66.40 o                         
   7  15   1        530.16        615.96       113.44 o                         
   9  15   1       1245.65       1104.06        92.59 o                         
  11  15   1        155.13        446.70       119.73 o                         
  13  15   1         46.25         24.20       116.60 o                         
 -12  16   1         67.85       -118.32       118.32 o                         
 -10  16   1        141.84        217.11        87.53 o                         
  -8  16   1        109.38        130.56        99.82 o                         
  -6  16   1       1197.80       1571.15       140.58 o                         
  -4  16   1        247.56        330.65        84.48 o                         
  -2  16   1         44.21         47.38       141.42 o                         
   0  16   1          7.57         24.43        75.15 o                         
   2  16   1        934.19       1052.34       111.15 o                         
   4  16   1        442.00        367.76       129.55 o                         
   6  16   1         37.24        240.01       131.04 o                         
   8  16   1        491.72        654.19       120.63 o                         
  10  16   1        134.32         49.67       124.75 o                         
  12  16   1          0.21        -83.54        88.70 o                         
  -9  17   1          6.05        232.81       105.71 o                         
  -7  17   1          3.53         98.50       101.36 o                         
  -5  17   1        494.56        390.81       103.52 o                         
  -3  17   1          3.93         -0.63       199.25 o                         
  -1  17   1         69.02        304.57       165.43 o                         
   1  17   1        152.18        337.55       122.02 o                         
   3  17   1        597.35        623.73       410.23 o                         
   5  17   1          4.73        -14.54       105.05 o                         
   7  17   1         19.74         45.06        89.21 o                         
 -28   0   2         66.72        123.66        81.96 o                         
 -26   0   2         72.51        173.74       138.54 o                         
 -24   0   2          7.18        -18.79       139.43 o                         
 -22   0   2        596.99        637.65       121.93 o                         
 -20   0   2        337.37        292.82       107.43 o                         
 -18   0   2        710.60        568.40       211.33 o                         
 -16   0   2      30443.84      31235.84      1350.06 o                         
 -14   0   2      11120.31       9821.02       698.22 o                         
 -12   0   2      34604.07      34879.68      1168.32 o                         
 -10   0   2      25014.95      23725.15       557.97 o                         
  -8   0   2      34030.46      33630.09      2676.57 o                         
  -6   0   2       1304.76       1363.42       182.70 o                         
  -4   0   2      24622.56      25362.34       350.41 o                         
  -2   0   2     795507.44     743647.31      1421.36 o                         
   0   0   2     201268.20     183555.02       958.08 o                         
   2   0   2     119188.77     105153.99      1050.92 o                         
   4   0   2       1208.87       2280.21       126.40 o                         
   6   0   2     152188.27     173539.34     10551.51 o                         
   8   0   2        244.92        509.23       175.70 o                         
  10   0   2      78795.37      76232.80      1843.46 o                         
  12   0   2        456.90        422.01       207.28 o                         
  14   0   2       4093.86       3566.45       470.20 o                         
  16   0   2         49.03       -132.23       132.23 o                         
  18   0   2       8230.74       8426.15       408.06 o                         
  20   0   2         14.32         58.27        99.94 o                         
  22   0   2        385.87        368.73       127.31 o                         
  24   0   2         21.82        119.37       141.36 o                         
  26   0   2         38.47         57.48       105.57 o                         
 -27   1   2          0.55        -75.40        84.90 o                         
 -25   1   2          5.00         38.89        77.01 o                         
 -23   1   2         46.79         38.40        91.21 o                         
 -21   1   2       1747.16       2152.63       168.66 o                         
 -19   1   2         82.04        140.78        74.77 o                         
 -17   1   2       6026.16       6189.88       242.58 o                         
 -15   1   2        259.45        225.84       151.08 o                         
 -13   1   2      15386.84      15057.66       452.64 o                         
 -11   1   2      14735.04      12928.10       382.92 o                         
  -9   1   2      22692.21      22243.09       548.65 o                         
  -7   1   2       5052.74       5026.97       188.45 o                         
  -5   1   2      26676.84      28253.55       309.13 o                         
  -3   1   2      22905.70      29510.62       327.11 o                         
  -1   1   2     257331.78     300891.97      1690.52 o                         
   1   1   2      82939.02      85972.43       434.56 o                         
   3   1   2       2521.14       1498.36        64.46 o                         
   5   1   2       1555.40       2429.66       137.32 o                         
   7   1   2      41646.02      44118.57       703.44 o                         
   9   1   2      42805.54      46255.74       663.11 o                         
  11   1   2       1645.44       1470.53       150.95 o                         
  13   1   2       1046.10       1065.77       146.44 o                         
  15   1   2       3846.37       3439.31       342.95 o                         
  17   1   2       5945.93       5806.75       219.30 o                         
  19   1   2       1764.69       1948.20       157.25 o                         
  21   1   2        215.43        327.94        87.42 o                         
  23   1   2          1.85        -48.24        75.44 o                         
  25   1   2        137.34        222.16       103.02 o                         
  27   1   2         30.19         30.12        50.80 o                         
 -28   2   2         36.75         -6.42        65.73 o                         
 -26   2   2         16.07         28.28        70.63 o                         
 -24   2   2          0.13        -70.82        91.19 o                         
 -22   2   2        496.00        511.52       174.58 o                         
 -20   2   2        198.97        162.17        79.54 o                         
 -18   2   2         66.84        -96.21        96.21 o                         
 -16   2   2       7686.77       6739.09       463.12 o                         
 -14   2   2         69.49        270.69       113.89 o                         
 -12   2   2       1020.04        917.73       140.70 o                         
 -10   2   2       5056.63       4917.28       165.86 o                         
  -8   2   2      28000.20      28469.55       454.60 o                         
  -6   2   2       4155.46       3961.70       139.48 o                         
  -4   2   2      16942.05      14329.07       294.24 o                         
  -2   2   2       2316.41       2620.89        76.50 o                         
   0   2   2      22841.13      19752.53       200.55 o                         
   2   2   2      28309.68      24079.54       235.31 o                         
   4   2   2       5143.72       5633.78       172.03 o                         
   6   2   2       3205.01       2095.53       218.37 o                         
   8   2   2       4017.74       3422.02       219.40 o                         
  10   2   2      23247.07      23440.36       645.03 o                         
  12   2   2       1183.85       1020.96       139.94 o                         
  14   2   2         13.39         25.34        89.00 o                         
  16   2   2         35.56        -76.65        86.13 o                         
  18   2   2       3510.14       3442.65       188.13 o                         
  20   2   2        133.13        229.91        81.27 o                         
  22   2   2          2.15        181.68        72.57 o                         
  24   2   2        117.57        192.39       100.00 o                         
  26   2   2         45.65         98.79        74.71 o                         
 -27   3   2          0.21        -17.26        80.14 o                         
 -25   3   2          4.69         52.59        80.64 o                         
 -23   3   2        104.47         49.21        90.43 o                         
 -21   3   2          1.61        116.08        95.57 o                         
 -19   3   2         14.18         82.12        81.02 o                         
 -17   3   2        501.94        461.93        82.85 o                         
 -15   3   2       5191.48       5260.56       334.91 o                         
 -13   3   2        533.12        675.90       129.55 o                         
 -11   3   2        212.44        286.65       103.58 o                         
  -9   3   2       2004.27       1567.59       144.87 o                         
  -7   3   2        363.13        341.28        70.16 o                         
  -5   3   2      10033.13       9961.93       236.48 o                         
  -3   3   2      24425.86      25047.89       414.60 o                         
  -1   3   2      65700.33      70165.16       453.32 o                         
   1   3   2      22475.36      25746.60       350.93 o                         
   3   3   2       1639.62       1419.52        74.46 o                         
   5   3   2       6857.65       6353.04       180.98 o                         
   7   3   2      11544.47      10520.94       264.02 o                         
   9   3   2       9308.94       8703.22       313.89 o                         
  11   3   2        173.59        213.85        96.90 o                         
  13   3   2         63.98        176.32       153.65 o                         
  15   3   2        793.36        741.58       127.03 o                         
  17   3   2          0.99        -78.75       109.14 o                         
  19   3   2       1059.83        989.32       123.70 o                         
  21   3   2          4.40        -68.39        99.44 o                         
  23   3   2         34.54         -0.69        78.50 o                         
  25   3   2          3.13        -25.94        81.64 o                         
 -26   4   2          9.21         16.20        58.67 o                         
 -24   4   2         75.77        146.36        88.86 o                         
 -22   4   2        542.01        557.37       103.47 o                         
 -20   4   2        959.18        746.60       128.40 o                         
 -18   4   2        667.46        686.18       133.24 o                         
 -16   4   2         43.76        -93.34        98.38 o                         
 -14   4   2       8805.94      10280.02       426.64 o                         
 -12   4   2      10693.56      11015.06       397.58 o                         
 -10   4   2      14973.12      16538.41       615.03 o                         
  -8   4   2       5099.90       7171.20       261.77 o                         
  -6   4   2      26319.09      24289.49       313.09 o                         
  -4   4   2       2563.60       2397.77        89.75 o                         
  -2   4   2         91.50        302.77        48.77 o                         
   0   4   2     192093.39     201615.08       892.85 o                         
   2   4   2      15861.44      15252.68       317.91 o                         
   4   4   2       9856.95       8318.72       178.97 o                         
   6   4   2        545.02        640.11        77.24 o                         
   8   4   2         76.93         71.96        73.70 o                         
  10   4   2        528.44        361.51        97.10 o                         
  12   4   2         17.06        116.07       101.20 o                         
  14   4   2        129.87        262.36       141.30 o                         
  16   4   2        898.32       1025.87       105.39 o                         
  18   4   2        307.02        220.42        87.47 o                         
  20   4   2        339.92        227.51        89.54 o                         
  22   4   2          2.33       -110.84       110.84 o                         
  24   4   2         47.20         43.33        70.36 o                         
  26   4   2         16.14        -87.65        87.65 o                         
 -27   5   2         23.59          6.19        91.17 o                         
 -25   5   2        126.31        199.90       193.24 o                         
 -23   5   2       1191.38       1094.95       118.49 o                         
 -21   5   2        273.38        367.28        96.69 o                         
 -19   5   2        205.56        443.16        98.50 o                         
 -17   5   2       1220.78       1332.37       117.35 o                         
 -15   5   2       2504.75       1906.08       272.35 o                         
 -13   5   2         43.75        -89.42       126.05 o                         
 -11   5   2       8134.44       8244.43       349.32 o                         
  -9   5   2      23559.02      22083.03       423.82 o                         
  -7   5   2      45522.73      44593.15      1132.37 o                         
  -5   5   2      21520.11      21382.44       418.97 o                         
  -3   5   2      15155.46      14862.81       385.36 o                         
  -1   5   2        267.62        430.72        62.44 o                         
   1   5   2       2518.41       2274.72        86.88 o                         
   3   5   2         78.16         89.59        72.64 o                         
   5   5   2       7523.52       6810.34       268.78 o                         
   7   5   2       4910.30       3482.91       185.60 o                         
   9   5   2       2159.54       2002.49       229.39 o                         
  11   5   2        263.04        475.57       373.16 o                         
  13   5   2       3007.71       3082.61       324.64 o                         
  15   5   2       2504.10       2648.30       171.46 o                         
  17   5   2       1800.77       1719.13       153.17 o                         
  19   5   2          3.38        -79.18        85.12 o                         
  21   5   2        290.45        202.45        86.52 o                         
  23   5   2         33.52         21.42        70.55 o                         
  25   5   2         11.80         29.75        62.40 o                         
 -26   6   2         56.51         85.87        71.31 o                         
 -24   6   2         51.01         28.78        77.95 o                         
 -22   6   2        109.09         95.15        81.92 o                         
 -20   6   2       1301.95       1429.87       158.77 o                         
 -18   6   2        438.04        313.94       141.42 o                         
 -16   6   2       2626.05       2402.84       136.80 o                         
 -14   6   2        417.57        656.84       636.37 o                         
 -12   6   2      12044.16      10751.81       546.04 o                         
 -10   6   2        182.72         48.75       106.49 o                         
  -8   6   2       7670.01       8007.13       325.67 o                         
  -6   6   2         21.42        256.26        72.78 o                         
  -4   6   2       1715.77       1543.42       136.30 o                         
  -2   6   2       7884.99       7205.71       190.16 o                         
   0   6   2      47310.25      51772.86       692.16 o                         
   2   6   2       5533.16       4628.16       121.02 o                         
   4   6   2      17003.47      16552.68       419.90 o                         
   6   6   2       7728.15       6991.88       379.32 o                         
   8   6   2       5900.33       5827.49       364.21 o                         
  10   6   2       7272.04       6141.47      1494.32 o                         
  12   6   2        110.52        116.55       131.43 o                         
  14   6   2        264.72        141.66       109.79 o                         
  16   6   2        945.90        843.20       123.79 o                         
  18   6   2       2118.91       2275.94       172.26 o                         
  20   6   2        158.65        245.31       186.25 o                         
  22   6   2          7.25         -2.93        54.61 o                         
  24   6   2          0.19        -74.62        74.62 o                         
 -25   7   2        162.71        185.30        83.70 o                         
 -23   7   2         15.41        -67.54        67.54 o                         
 -21   7   2       1164.71       1126.54       109.05 o                         
 -19   7   2         67.72       -106.80       107.79 o                         
 -17   7   2       1566.17       1324.02       144.21 o                         
 -15   7   2        622.39        811.48       121.42 o                         
 -13   7   2        415.28        553.40        98.06 o                         
 -11   7   2         33.30        118.00       115.34 o                         
  -9   7   2       7227.91       6391.54       321.05 o                         
  -7   7   2       2202.00       3064.88       271.62 o                         
  -5   7   2        115.24         87.20        70.90 o                         
  -3   7   2       5633.57       5399.04       202.09 o                         
  -1   7   2      52344.12      55149.07       873.67 o                         
   1   7   2       3501.53       3364.58       134.49 o                         
   3   7   2      12478.93      13563.53       322.14 o                         
   5   7   2       3891.63       3997.15       238.97 o                         
   7   7   2       7008.52       6636.99       380.95 o                         
   9   7   2        231.97        311.85       139.38 o                         
  11   7   2      11346.77      10096.18       560.32 o                         
  13   7   2        843.71        883.11        92.54 o                         
  15   7   2        901.60        864.64       128.57 o                         
  17   7   2        171.04         93.93       100.15 o                         
  19   7   2        481.45        457.98       108.88 o                         
  21   7   2         16.93         39.65        72.22 o                         
  23   7   2          6.83        -77.57        77.57 o                         
 -24   8   2        121.35         88.32        85.90 o                         
 -22   8   2        172.98        116.43        66.96 o                         
 -20   8   2        138.03        121.27        97.68 o                         
 -18   8   2       1036.85       1051.82       111.58 o                         
 -16   8   2       1951.25       1920.39       167.66 o                         
 -14   8   2         63.76        -22.80        63.70 o                         
 -12   8   2        245.46        426.00        78.41 o                         
 -10   8   2        509.17        117.95       292.71 o                         
  -8   8   2       5554.62       4654.74       437.35 o                         
  -6   8   2       2039.36       1783.89       230.79 o                         
  -4   8   2       4618.05       4853.40       331.19 o                         
  -2   8   2       6359.37       6480.84       323.43 o                         
   0   8   2        945.28        910.44       123.12 o                         
   2   8   2        811.66       1122.25       176.50 o                         
   4   8   2      11830.00      11434.71       516.28 o                         
   6   8   2       3651.86       3356.58       297.51 o                         
   8   8   2       1416.26       1486.34       313.26 o                         
  10   8   2        288.48        115.91        70.84 o                         
  12   8   2       4358.64       3986.68       171.48 o                         
  14   8   2         48.98        201.65       108.75 o                         
  16   8   2        365.55        343.53       108.05 o                         
  18   8   2        405.41        355.64       113.23 o                         
  20   8   2        383.14        400.93       139.19 o                         
  22   8   2          6.32        -56.52        67.64 o                         
 -23   9   2        282.53         89.27        93.29 o                         
 -21   9   2         11.70         56.91        75.90 o                         
 -19   9   2         19.95         82.95        77.19 o                         
 -17   9   2        580.70        647.22       120.97 o                         
 -15   9   2       1389.01       1012.07       172.01 o                         
 -13   9   2        202.39        257.34        88.28 o                         
 -11   9   2        359.79        425.53        87.49 o                         
  -9   9   2       3047.21       2993.96       403.61 o                         
  -7   9   2       2693.47       2115.44       264.94 o                         
  -5   9   2        175.83         14.89       114.46 o                         
  -3   9   2        725.39        658.60       127.54 o                         
  -1   9   2       2448.18       2821.30       181.41 o                         
   1   9   2       4532.31       4881.47       346.75 o                         
   3   9   2      19146.78      17963.26       673.39 o                         
   5   9   2      12698.58      12609.73       697.84 o                         
   7   9   2         82.95        117.57       141.02 o                         
   9   9   2         62.10        122.07        80.01 o                         
  11   9   2       2228.68       2473.21       163.86 o                         
  13   9   2       1297.83       1316.07       131.12 o                         
  15   9   2        196.21        238.77       102.10 o                         
  17   9   2        269.24        287.10       133.79 o                         
  19   9   2        460.81        532.23       131.07 o                         
  21   9   2         59.83        194.88        82.88 o                         
  23   9   2         53.05        171.45       101.90 o                         
 -22  10   2        165.24        144.86       112.96 o                         
 -20  10   2         22.37        122.07       110.49 o                         
 -18  10   2        228.48        229.23       156.37 o                         
 -16  10   2        633.65        566.93       127.22 o                         
 -14  10   2        567.82        640.25       121.84 o                         
 -12  10   2       1567.95       1338.47       139.08 o                         
 -10  10   2         68.14         34.40       110.03 o                         
  -8  10   2       8357.78       8224.29       242.84 o                         
  -6  10   2       4143.94       4448.34       480.70 o                         
  -4  10   2       9966.81       8886.09       426.24 o                         
  -2  10   2        282.18        363.78       119.58 o                         
   0  10   2         76.56        143.14       113.12 o                         
   2  10   2        464.43        945.94       190.70 o                         
   4  10   2      22655.80      23761.54       833.90 o                         
   6  10   2         83.08        119.12        65.47 o                         
   8  10   2        590.39        707.30       153.29 o                         
  10  10   2        183.71        180.02        83.99 o                         
  12  10   2       6481.30       6298.06       325.60 o                         
  14  10   2        213.07        242.06        95.42 o                         
  16  10   2        749.29        717.94       126.99 o                         
  18  10   2          1.78         42.90        94.60 o                         
  20  10   2        375.79        336.18        82.09 o                         
  22  10   2          9.04         47.27        67.41 o                         
 -23  11   2         69.42         27.94        88.93 o                         
 -21  11   2         10.01        -24.29        88.85 o                         
 -19  11   2        212.31        142.94       108.94 o                         
 -17  11   2         36.08       -106.69       106.69 o                         
 -15  11   2        987.37        988.40       132.53 o                         
 -13  11   2         87.01        164.67        98.51 o                         
 -11  11   2         94.96        126.26       106.84 o                         
  -9  11   2        689.58        812.31       107.01 o                         
  -7  11   2       3935.73       3424.06       156.39 o                         
  -5  11   2       1988.12       1837.73       118.97 o                         
  -3  11   2        488.31        550.11        96.27 o                         
  -1  11   2         40.89        112.76        87.54 o                         
   1  11   2      11935.89      12349.16       291.39 o                         
   3  11   2        109.47        277.31        93.23 o                         
   5  11   2      11506.77      11632.84       288.49 o                         
   7  11   2       6660.77       6936.21       214.47 o                         
   9  11   2       3615.91       3419.35       190.34 o                         
  11  11   2        647.98        517.31       106.76 o                         
  13  11   2        706.62        981.57       148.68 o                         
  15  11   2       1035.72        944.17       176.25 o                         
  17  11   2          0.01        -93.53        93.53 o                         
  19  11   2         20.59         65.91        99.46 o                         
  21  11   2        167.38        167.41       107.97 o                         
 -20  12   2        110.00         52.52        88.76 o                         
 -18  12   2          0.44        116.07        79.18 o                         
 -16  12   2        499.16        456.78       102.47 o                         
 -14  12   2         21.79        -84.81        84.81 o                         
 -12  12   2        612.53        772.64       126.48 o                         
 -10  12   2        130.17        229.10        81.67 o                         
  -8  12   2       2314.46       1665.25       142.96 o                         
  -6  12   2       3044.93       3240.12       166.31 o                         
  -4  12   2        488.88        640.80        95.23 o                         
  -2  12   2        229.62         92.16       141.08 o                         
   0  12   2       2263.87       2539.31       162.95 o                         
   2  12   2          0.11         23.03        69.77 o                         
   4  12   2       3078.69       3238.14       178.59 o                         
   6  12   2        606.65        473.01        97.38 o                         
   8  12   2         78.93        -11.99        80.52 o                         
  10  12   2        418.47        456.83       116.52 o                         
  12  12   2        678.20        893.33       126.67 o                         
  14  12   2        256.06        390.71       135.40 o                         
  16  12   2          7.70         27.31        83.51 o                         
  18  12   2         90.33        231.52        74.26 o                         
  20  12   2        263.44        153.42        71.11 o                         
 -19  13   2          3.61         10.78        77.11 o                         
 -17  13   2          8.58        -27.65        74.09 o                         
 -15  13   2        312.21        480.83        89.23 o                         
 -13  13   2          0.47         89.17        83.73 o                         
 -11  13   2         33.40        101.54        69.08 o                         
  -9  13   2        526.90        707.79       117.37 o                         
  -7  13   2         39.14         82.52        82.50 o                         
  -5  13   2          8.91         16.33        84.05 o                         
  -3  13   2       4371.23       4174.88       208.77 o                         
  -1  13   2       1917.82       2315.53       141.27 o                         
   1  13   2        553.75        592.76       110.83 o                         
   3  13   2       1006.55        981.37       123.21 o                         
   5  13   2        274.91        190.61        76.62 o                         
   7  13   2        912.07        870.44        99.55 o                         
   9  13   2        423.06        415.58        89.19 o                         
  11  13   2         92.71         19.60        70.79 o                         
  13  13   2         17.28         70.53       125.24 o                         
  15  13   2        269.49        302.54       113.34 o                         
  17  13   2         17.19        109.48        68.02 o                         
 -18  14   2        152.28         67.19        97.84 o                         
 -16  14   2          5.20        142.33        82.42 o                         
 -14  14   2          8.09         29.64        63.18 o                         
 -12  14   2        337.03        233.75        77.56 o                         
 -10  14   2         10.80        197.54        86.52 o                         
  -8  14   2         80.09        167.33        73.95 o                         
  -6  14   2        497.76        492.28        81.45 o                         
  -4  14   2        148.46        141.39        81.93 o                         
  -2  14   2        446.00        353.72        80.49 o                         
   0  14   2        190.52        304.43       132.04 o                         
   2  14   2        134.48        278.02        84.20 o                         
   4  14   2        467.44        507.18        85.06 o                         
   6  14   2         40.80        133.83        71.84 o                         
   8  14   2          4.34         45.21        72.07 o                         
  10  14   2        314.16        250.82        71.53 o                         
  12  14   2          2.80        -21.89        78.01 o                         
  14  14   2          4.16        -64.48       100.20 o                         
  16  14   2          0.68        -24.16        52.29 o                         
 -15  15   2         23.63         54.16        98.62 o                         
 -13  15   2         33.86        109.61        83.96 o                         
 -11  15   2         78.49         28.07        75.39 o                         
  -9  15   2         34.47         58.46        74.71 o                         
  -7  15   2        501.53        644.32       108.46 o                         
  -5  15   2         16.20        120.56        82.08 o                         
  -3  15   2        124.45        150.22       109.73 o                         
  -1  15   2        524.84        641.21        96.33 o                         
   1  15   2        863.56        918.49       105.77 o                         
   3  15   2        184.21        248.54        87.62 o                         
   5  15   2        797.75        805.68        97.64 o                         
   7  15   2        231.08        455.97        89.41 o                         
   9  15   2        269.22        383.76        81.74 o                         
  11  15   2          0.46        -94.35        94.83 o                         
  13  15   2        122.39        236.73        87.69 o                         
 -12  16   2        435.28        229.03       118.96 o                         
 -10  16   2          0.22        270.47       127.16 o                         
  -8  16   2          0.53         72.57        88.20 o                         
  -6  16   2        137.73        244.57       105.81 o                         
  -4  16   2       1592.74       1612.91       146.77 o                         
  -2  16   2         46.02        129.69        86.36 o                         
   0  16   2         60.53        196.33        64.33 o                         
   2  16   2        538.51        539.34        89.67 o                         
   4  16   2       1131.91       1628.68       128.87 o                         
   6  16   2          7.76         75.16        79.76 o                         
   8  16   2          0.15        150.99       134.73 o                         
  10  16   2        228.50         42.24       110.73 o                         
  12  16   2        261.26        236.53        96.97 o                         
  -9  17   2          8.56        -44.23        98.71 o                         
  -7  17   2        195.29        287.90        86.58 o                         
  -5  17   2         37.38        100.37        84.32 o                         
  -3  17   2       1128.17       1012.24       189.04 o                         
  -1  17   2        523.39        691.58       204.18 o                         
   1  17   2        474.69        813.60       195.41 o                         
   3  17   2        124.80        129.63       106.66 o                         
   5  17   2        169.70        158.38       115.19 o                         
   7  17   2          7.48         77.17        88.90 o                         
 -27   1   3          3.28         39.44        85.45 o                         
 -25   1   3         55.42         19.21        85.97 o                         
 -23   1   3        179.89        284.09       101.76 o                         
 -21   1   3        225.69        314.96        69.48 o                         
 -19   1   3       1439.25       1285.15       113.99 o                         
 -17   1   3       2944.07       3373.05       350.64 o                         
 -15   1   3        351.41        521.15       183.52 o                         
 -13   1   3        290.00        320.99       135.87 o                         
 -11   1   3       4992.62       4209.92       205.70 o                         
  -9   1   3       5617.51       5560.56       180.65 o                         
  -7   1   3      29980.78      31222.09       424.96 o                         
  -5   1   3       1259.02        517.24        48.97 o                         
  -3   1   3     122288.68     130102.83       815.78 o                         
  -1   1   3      13335.05      14652.44       123.04 o                         
   1   1   3       7562.63       6649.51       143.19 o                         
   3   1   3        684.05        586.90        65.44 o                         
   5   1   3     523311.81     527037.81      3491.37 o                         
   7   1   3       1134.89       1529.53       115.57 o                         
   9   1   3        214.45        258.49        67.74 o                         
  11   1   3         58.47        -15.96        85.03 o                         
  13   1   3        138.73        125.24       131.38 o                         
  15   1   3         57.08         44.02        79.81 o                         
  17   1   3          5.05         18.41        73.30 o                         
  19   1   3        243.43        205.96        78.65 o                         
  21   1   3        206.38        314.90        87.45 o                         
  23   1   3         76.01         65.99        75.41 o                         
  25   1   3          2.00        -11.33       100.32 o                         
 -28   2   3         27.10          0.13        59.20 o                         
 -26   2   3          5.67         68.78        79.36 o                         
 -24   2   3          4.63         -7.63        84.32 o                         
 -22   2   3       1579.81       1922.26       187.16 o                         
 -20   2   3          0.18         66.93        74.59 o                         
 -18   2   3        995.53        908.83        98.18 o                         
 -16   2   3       4196.63       4132.02       369.02 o                         
 -14   2   3      21610.47      20246.86       568.63 o                         
 -12   2   3       1133.01       1511.78       162.32 o                         
 -10   2   3       2080.40       2007.76       113.33 o                         
  -8   2   3       9681.11       8406.37       263.71 o                         
  -6   2   3      93801.34      99366.19       952.41 o                         
  -4   2   3       9362.42       6935.13       151.59 o                         
  -2   2   3      22246.91      24425.52      1547.48 o                         
   0   2   3        620.73        852.32        37.92 o                         
   2   2   3      41310.43      40672.19       345.36 o                         
   4   2   3      37205.21      37422.16       447.63 o                         
   6   2   3       1207.63       1079.35       140.17 o                         
   8   2   3      21156.88      22447.98       470.54 o                         
  10   2   3      10375.64      10228.87       355.51 o                         
  12   2   3       2219.13       2277.38       211.59 o                         
  14   2   3       1957.05       1814.32       257.81 o                         
  16   2   3        111.71         50.17        66.23 o                         
  18   2   3        654.71        899.06       116.88 o                         
  20   2   3        333.69        417.64        89.55 o                         
  22   2   3         19.46         89.44        73.47 o                         
  24   2   3         37.92         18.65        84.96 o                         
  26   2   3         24.73         75.01        55.77 o                         
 -27   3   3          0.18        -15.27        54.33 o                         
 -25   3   3        139.65         66.79       108.70 o                         
 -23   3   3        756.70        815.94       163.40 o                         
 -21   3   3        857.21       1005.92       200.81 o                         
 -19   3   3         91.72        217.46       100.49 o                         
 -17   3   3       4805.39       4567.78       209.74 o                         
 -15   3   3      15278.13      15535.17       541.03 o                         
 -13   3   3       3696.03       2839.22       221.95 o                         
 -11   3   3        805.11        666.24       121.42 o                         
  -9   3   3       2002.94       2002.43       194.02 o                         
  -7   3   3      17433.96      13162.12       270.44 o                         
  -5   3   3       4316.43       5106.58       193.17 o                         
  -3   3   3      84085.98      77867.42       601.59 o                         
  -1   3   3     110627.60     122324.12       871.43 o                         
   1   3   3      58915.77      61528.00       452.59 o                         
   3   3   3       3513.84       4511.28       245.90 o                         
   5   3   3      34901.75      30904.18       451.55 o                         
   7   3   3       2037.50       2067.61       151.68 o                         
   9   3   3        133.62        236.86        94.79 o                         
  11   3   3       2553.94       2719.33       207.00 o                         
  13   3   3      10030.97      10090.88       418.14 o                         
  15   3   3         96.01        140.53       165.30 o                         
  17   3   3       3559.11       3321.52       185.09 o                         
  19   3   3        114.35         51.84        79.56 o                         
  21   3   3        596.07        665.40       101.88 o                         
  23   3   3         23.12         -3.78        73.77 o                         
  25   3   3          1.50         13.81       156.58 o                         
 -28   4   3         41.71        -77.63        82.54 o                         
 -26   4   3         43.84         46.07        58.70 o                         
 -24   4   3          5.94        119.11        84.30 o                         
 -22   4   3       1088.70       1232.59       133.75 o                         
 -20   4   3        129.80         -8.50       109.01 o                         
 -18   4   3       1658.84       2161.05       150.40 o                         
 -16   4   3        990.31        969.47       174.03 o                         
 -14   4   3      22793.95      22090.47       610.47 o                         
 -12   4   3        832.96        639.55       150.02 o                         
 -10   4   3       2219.63       1914.47       165.17 o                         
  -8   4   3         35.26         11.82        40.15 o                         
  -6   4   3      36843.88      34154.70       440.32 o                         
  -4   4   3       2398.22       2231.36       103.95 o                         
  -2   4   3      17729.07      15702.98       205.89 o                         
   0   4   3      16865.40      17546.83       235.83 o                         
   2   4   3      15930.17      14211.74       321.86 o                         
   4   4   3       9282.74       7973.96       359.84 o                         
   6   4   3       2274.16       2518.19       179.05 o                         
   8   4   3         48.83         49.14        61.21 o                         
  10   4   3      16750.66      15273.54       447.28 o                         
  12   4   3       8373.98       8064.66       475.19 o                         
  14   4   3         51.63         86.60       104.61 o                         
  16   4   3         17.55        135.23        80.16 o                         
  18   4   3        819.84        768.58       112.31 o                         
  20   4   3       1109.60       1262.03       116.20 o                         
  22   4   3         47.27         65.64        96.80 o                         
  24   4   3         33.95         47.41        91.25 o                         
 -27   5   3         64.54        -64.39       102.38 o                         
 -25   5   3         55.32        191.83       144.07 o                         
 -23   5   3          9.55          1.26        78.02 o                         
 -21   5   3        925.26        973.70       123.83 o                         
 -19   5   3        896.70        882.60       139.26 o                         
 -17   5   3        221.78        169.15        71.91 o                         
 -15   5   3       3470.75       3173.90       335.31 o                         
 -13   5   3       5061.25       4640.51       445.07 o                         
 -11   5   3        473.63        332.55       117.44 o                         
  -9   5   3         57.70        201.57       152.93 o                         
  -7   5   3      11609.02       9062.73       268.29 o                         
  -5   5   3      22355.19      21373.92       306.55 o                         
  -3   5   3       1865.28       1811.28       110.11 o                         
  -1   5   3       9800.99      10195.76       202.80 o                         
   1   5   3       1825.54       1247.15        58.26 o                         
   3   5   3        569.46        848.31       108.24 o                         
   5   5   3      10201.74       9540.38       327.03 o                         
   7   5   3      12449.49      10892.93       373.92 o                         
   9   5   3       4972.77       5287.54       359.84 o                         
  11   5   3        248.15        288.92       227.28 o                         
  13   5   3       1596.41       1455.21       241.08 o                         
  15   5   3        911.70        894.53       100.10 o                         
  17   5   3          0.14        -47.74       127.87 o                         
  19   5   3        609.07        675.46       117.23 o                         
  21   5   3        193.83        295.58       125.34 o                         
  23   5   3         31.84         15.80        57.61 o                         
  25   5   3          9.68        -88.94        88.94 o                         
 -26   6   3          3.00        -37.06       105.70 o                         
 -24   6   3          8.72        -19.85        85.85 o                         
 -22   6   3         16.02          4.13        75.32 o                         
 -20   6   3        843.95       1057.43       143.11 o                         
 -18   6   3        433.74        307.29       125.42 o                         
 -16   6   3       2217.68       2056.26       142.32 o                         
 -14   6   3          6.32       -219.64       257.59 o                         
 -12   6   3       8169.78       6830.15       435.63 o                         
 -10   6   3       2968.17       2030.19       228.44 o                         
  -8   6   3      60662.38      64892.34      2052.58 o                         
  -6   6   3        110.29        252.26        70.89 o                         
  -4   6   3       9974.83      10766.88       214.76 o                         
  -2   6   3      10839.49      12951.59       433.21 o                         
   0   6   3      30067.53      29658.44       453.14 o                         
   2   6   3       9334.35       9684.78       240.04 o                         
   4   6   3      17260.40      17895.46       450.32 o                         
   6   6   3       8109.73       8622.57       292.20 o                         
   8   6   3      27480.53      24889.26       750.95 o                         
  10   6   3        758.35        848.03       365.43 o                         
  12   6   3        321.97        386.23       170.45 o                         
  14   6   3         57.34         21.60        72.09 o                         
  16   6   3         23.07         13.08        81.19 o                         
  18   6   3        736.39        725.43       108.63 o                         
  20   6   3        469.80        518.95       112.85 o                         
  22   6   3        136.20        111.49        53.95 o                         
  24   6   3          3.89        -98.74        98.74 o                         
 -25   7   3         31.15        -36.32        78.27 o                         
 -23   7   3         59.88         97.52        72.60 o                         
 -21   7   3        681.75        824.63       110.28 o                         
 -19   7   3       1443.92       1384.52       124.34 o                         
 -17   7   3       5455.84       5503.59       261.41 o                         
 -15   7   3         17.85         -7.33       117.49 o                         
 -13   7   3      15426.71      14389.74       669.61 o                         
 -11   7   3      11302.33      11736.61       457.32 o                         
  -9   7   3       4199.42       3427.68       239.85 o                         
  -7   7   3       1195.29       1038.84       133.90 o                         
  -5   7   3       2336.00       2602.31       185.93 o                         
  -3   7   3       4161.09       4141.56       186.85 o                         
  -1   7   3      98337.41     107185.35      1458.74 o                         
   1   7   3        612.06        593.33        71.20 o                         
   3   7   3      22262.62      23437.27       732.47 o                         
   5   7   3       1606.45       1754.30       144.49 o                         
   7   7   3       6216.46       5774.84       312.57 o                         
   9   7   3       4105.85       3888.23       340.55 o                         
  11   7   3        421.14        650.10       162.39 o                         
  13   7   3         60.86        -23.76        69.19 o                         
  15   7   3       1446.94       1290.33       161.01 o                         
  17   7   3         56.81         77.38        96.17 o                         
  19   7   3        791.03        355.82       197.02 o                         
  21   7   3          9.73         47.25        73.99 o                         
  23   7   3         74.47         13.83        65.79 o                         
 -24   8   3         12.56         97.72       206.80 o                         
 -22   8   3          0.14         14.82        68.77 o                         
 -20   8   3        553.13        490.35        97.50 o                         
 -18   8   3        101.74        194.12        90.15 o                         
 -16   8   3        636.72        547.43        96.76 o                         
 -14   8   3       1259.31       1078.11       105.42 o                         
 -12   8   3      15033.60      16176.13       389.82 o                         
 -10   8   3          3.67       -187.37       187.37 o                         
  -8   8   3        952.93        530.74       153.67 o                         
  -6   8   3        360.95        295.31       120.21 o                         
  -4   8   3      10416.23      10339.32       472.05 o                         
  -2   8   3       8307.12       7690.56       309.00 o                         
   0   8   3       7099.47       6768.27       242.51 o                         
   2   8   3       5654.00       4666.60       362.00 o                         
   4   8   3       2007.10       1759.47       170.81 o                         
   6   8   3       7141.54       7178.39       345.34 o                         
   8   8   3       7270.03       5843.05       639.66 o                         
  10   8   3        278.86        439.73        71.97 o                         
  12   8   3         18.38        -32.94        64.27 o                         
  14   8   3         17.15        127.21        89.30 o                         
  16   8   3        107.01        235.55       105.31 o                         
  18   8   3        490.91        473.23       118.74 o                         
  20   8   3        165.22        175.98       126.62 o                         
  22   8   3         12.58         20.30        72.20 o                         
 -23   9   3         91.74        112.02       140.69 o                         
 -21   9   3         12.11         79.36        78.58 o                         
 -19   9   3        153.71         69.86        69.82 o                         
 -17   9   3        623.57        676.09       103.85 o                         
 -15   9   3       2454.92       2255.03       207.35 o                         
 -13   9   3       2302.39       2296.46       188.47 o                         
 -11   9   3       4092.56       3596.66       181.35 o                         
  -9   9   3       4497.08       4914.03       403.04 o                         
  -7   9   3        588.19        796.77       173.01 o                         
  -5   9   3       2068.85       2123.67       247.02 o                         
  -3   9   3       6962.50       6595.69       328.36 o                         
  -1   9   3      21355.56      23657.69       881.47 o                         
   1   9   3        565.98        699.30       153.56 o                         
   3   9   3        675.58        717.40       164.37 o                         
   5   9   3        712.78        581.79       165.32 o                         
   7   9   3       5438.48       5005.59       405.26 o                         
   9   9   3        658.51        516.84       121.99 o                         
  11   9   3       1953.14       2177.42       146.20 o                         
  13   9   3         77.14        215.89        85.58 o                         
  15   9   3          4.12         20.07        99.84 o                         
  17   9   3          0.01        -32.17        95.97 o                         
  19   9   3        267.96        273.62       112.60 o                         
  21   9   3         22.70        199.09        78.38 o                         
 -24  10   3          7.20         80.76       105.17 o                         
 -22  10   3          4.22          6.10        91.78 o                         
 -20  10   3         51.08        -64.35       102.93 o                         
 -18  10   3         30.82        138.17        90.71 o                         
 -16  10   3        468.89        386.72       114.90 o                         
 -14  10   3        400.17        354.48       104.77 o                         
 -12  10   3       1047.65        879.64       123.31 o                         
 -10  10   3        264.55        354.50        76.64 o                         
  -8  10   3        120.27         72.39        69.19 o                         
  -6  10   3       3794.29       3813.21       237.52 o                         
  -4  10   3      12733.18      11960.45       471.65 o                         
  -2  10   3       6112.48       6514.73       429.59 o                         
   0  10   3       3320.67       2933.15       294.85 o                         
   2  10   3       6029.03       5276.93       575.82 o                         
   4  10   3       1384.36       1530.19       154.15 o                         
   6  10   3         26.43        194.22        76.70 o                         
   8  10   3        795.25       1027.60       104.41 o                         
  10  10   3       1729.66       1414.41       139.21 o                         
  12  10   3         18.65        265.41        86.57 o                         
  14  10   3        152.27        309.43        95.88 o                         
  16  10   3          3.90        138.10        94.14 o                         
  18  10   3         26.10        139.33       114.08 o                         
  20  10   3         16.02         37.87        82.06 o                         
  22  10   3          2.67        140.05        94.91 o                         
 -23  11   3          3.02        -10.49        95.23 o                         
 -21  11   3         38.07        111.67       166.45 o                         
 -19  11   3          4.18        154.98       115.47 o                         
 -17  11   3         29.92         53.21        87.73 o                         
 -15  11   3       1199.79       1006.78       129.19 o                         
 -13  11   3         36.02        -78.74        88.70 o                         
 -11  11   3        468.78        472.31       113.43 o                         
  -9  11   3       1109.08       1210.83       115.01 o                         
  -7  11   3        370.12        436.76        88.26 o                         
  -5  11   3        863.18        848.10        88.76 o                         
  -3  11   3       2807.80       2628.16       160.66 o                         
  -1  11   3       4056.12       4497.90       200.89 o                         
   1  11   3        680.89        823.72        88.32 o                         
   3  11   3        473.64        449.17        84.90 o                         
   5  11   3        198.92        280.33        72.61 o                         
   7  11   3       1427.98       1758.21       118.60 o                         
   9  11   3        880.54        854.62       115.09 o                         
  11  11   3         21.67         21.63        99.04 o                         
  13  11   3        122.61        126.98       106.82 o                         
  15  11   3        423.62        339.67       102.51 o                         
  17  11   3         72.36         74.80       101.52 o                         
  19  11   3         30.47        210.17        99.45 o                         
  21  11   3         11.42        109.39        95.55 o                         
 -22  12   3         27.71        -70.56        84.52 o                         
 -20  12   3        109.96        164.42       214.45 o                         
 -18  12   3          8.94        -32.06        64.38 o                         
 -16  12   3         21.44        -73.77        73.77 o                         
 -14  12   3        106.23        269.88        94.33 o                         
 -12  12   3        830.30        807.99       111.79 o                         
 -10  12   3          1.46         60.66        81.00 o                         
  -8  12   3       4454.94       4253.47       212.41 o                         
  -6  12   3        915.08        929.07        98.63 o                         
  -4  12   3       5760.45       6290.58       217.48 o                         
  -2  12   3        456.89        531.23        79.78 o                         
   0  12   3        539.81        780.21        95.30 o                         
   2  12   3       7833.47       8550.59       236.82 o                         
   4  12   3        278.93        319.10        88.87 o                         
   6  12   3         41.11         88.11        83.59 o                         
   8  12   3       1163.32       1223.59       111.51 o                         
  10  12   3        442.64        287.21       111.31 o                         
  12  12   3         10.08         14.44       108.33 o                         
  14  12   3         96.25        225.82       127.90 o                         
  16  12   3        128.85        123.33        86.00 o                         
  18  12   3         10.19        -30.50        62.35 o                         
 -19  13   3        281.17        240.33        95.49 o                         
 -17  13   3        437.30        576.79        82.47 o                         
 -15  13   3          2.77         90.49        78.93 o                         
 -13  13   3         33.81        -42.71        63.58 o                         
 -11  13   3       5339.58       5177.96       213.99 o                         
  -9  13   3       1992.29       2183.60       170.10 o                         
  -7  13   3         98.18         83.09        82.14 o                         
  -5  13   3        657.41        554.63        93.83 o                         
  -3  13   3        350.27        326.15       107.46 o                         
  -1  13   3       7241.31       7927.92       287.65 o                         
   1  13   3       1919.93       1924.43       140.65 o                         
   3  13   3        217.56        239.44       142.69 o                         
   5  13   3       1216.73       1370.09       115.79 o                         
   7  13   3       1232.99       1562.81       123.83 o                         
   9  13   3        451.92        529.20       107.44 o                         
  11  13   3        382.22        229.47       102.22 o                         
  13  13   3          4.04        -15.10        82.33 o                         
  15  13   3        616.56        713.41       128.45 o                         
  17  13   3         20.93        112.57        66.55 o                         
 -18  14   3         32.51        108.32       191.71 o                         
 -16  14   3        165.70        209.34       116.37 o                         
 -14  14   3         63.45         13.38        69.46 o                         
 -12  14   3       2077.72       2279.57       136.36 o                         
 -10  14   3        183.95        226.73        78.73 o                         
  -8  14   3       2865.13       3079.70       156.78 o                         
  -6  14   3          1.50         53.77        69.35 o                         
  -4  14   3        778.11        706.47       106.96 o                         
  -2  14   3        237.29         98.66        85.35 o                         
   0  14   3       7743.79       8948.49       291.90 o                         
   2  14   3         31.06        137.32        71.84 o                         
   4  14   3       1059.28        957.20       113.96 o                         
   6  14   3       1484.28       1546.10       115.86 o                         
   8  14   3       1008.07       1035.56       108.47 o                         
  10  14   3         22.62        -48.63        66.06 o                         
  12  14   3         94.40        219.14        83.93 o                         
  14  14   3        447.97        384.83        80.70 o                         
  16  14   3         53.99         80.41        88.09 o                         
 -15  15   3         12.28         14.20        94.79 o                         
 -13  15   3         26.81        267.09       120.63 o                         
 -11  15   3       1015.44       1105.24       111.04 o                         
  -9  15   3        731.06        885.86       177.45 o                         
  -7  15   3       1358.32       1383.65       163.82 o                         
  -5  15   3        175.75        199.25        85.72 o                         
  -3  15   3        293.35        202.39        76.17 o                         
  -1  15   3        510.28        721.51        97.14 o                         
   1  15   3        770.15        855.43       102.21 o                         
   3  15   3        198.22        313.13        79.97 o                         
   5  15   3         27.11         61.45        68.36 o                         
   7  15   3       2167.70       2322.18       133.44 o                         
   9  15   3        115.32        249.92        87.37 o                         
  11  15   3         59.83        181.55        96.83 o                         
  13  15   3        120.47         82.11        74.11 o                         
 -12  16   3         18.81         11.02       109.94 o                         
 -10  16   3         50.52          8.04        82.15 o                         
  -8  16   3        519.82        682.27       134.47 o                         
  -6  16   3        254.23        107.40       217.90 o                         
  -4  16   3         63.73         36.38        97.23 o                         
  -2  16   3         94.40        225.58        76.24 o                         
   0  16   3        485.18        511.20        81.44 o                         
   2  16   3        174.31        250.17        79.55 o                         
   4  16   3         37.15        160.26        74.79 o                         
   6  16   3        642.71        714.27       108.54 o                         
   8  16   3        103.00        248.36       132.00 o                         
  10  16   3         78.05        114.40       116.61 o                         
  -9  17   3          1.81       -105.11       105.11 o                         
  -7  17   3        412.09        483.75       102.40 o                         
  -5  17   3         43.01        103.45       187.86 o                         
  -3  17   3        149.58        341.57        95.32 o                         
  -1  17   3         22.39        -81.16       130.60 o                         
   1  17   3        270.08        443.15       129.41 o                         
   3  17   3         89.48        277.42        85.55 o                         
   5  17   3        321.64         52.09        84.56 o                         
   7  17   3        224.56        -11.75        78.49 o                         
 -28   0   4         21.39         97.31        85.36 o                         
 -26   0   4         58.07        -93.33       138.55 o                         
 -24   0   4        149.61        297.47       128.79 o                         
 -22   0   4        244.26        254.25       129.07 o                         
 -20   0   4       1331.36       1273.09       187.54 o                         
 -18   0   4       7059.00       7057.18       334.10 o                         
 -16   0   4       2036.66       1914.91       363.99 o                         
 -14   0   4       3287.21       3772.18      1056.32 o                         
 -12   0   4      17375.13      15786.39       782.92 o                         
 -10   0   4      23902.80      22266.58       832.72 o                         
  -8   0   4      64079.81      59828.63      1162.29 o                         
  -6   0   4      41281.83      40954.91      1051.78 o                         
  -4   0   4      17548.38      18926.76       326.66 o                         
  -2   0   4       1796.99        706.48       100.55 o                         
   0   0   4      71184.84      75197.56       873.56 o                         
   2   0   4      40631.75      49677.02       537.15 o                         
   4   0   4    1204477.25    1221948.62     16407.64 o                         
   6   0   4     177543.95     171177.67      2872.84 o                         
   8   0   4      33678.26      33977.47      1603.01 o                         
  10   0   4       2886.60       3086.08       233.43 o                         
  12   0   4        138.67        205.12       195.38 o                         
  14   0   4        275.68         15.72       159.07 o                         
  16   0   4       4054.70       4129.29       267.39 o                         
  18   0   4        911.23       1046.25       167.61 o                         
  20   0   4       1869.65       2004.48       266.30 o                         
  22   0   4         18.49         16.90        89.25 o                         
  24   0   4          0.54         91.83       131.75 o                         
  26   0   4          2.18        -33.29        84.92 o                         
 -29   1   4          1.57        119.50        89.84 o                         
 -27   1   4        174.36        277.93       157.75 o                         
 -25   1   4         11.34         -3.81        99.32 o                         
 -23   1   4        405.36        369.66        96.37 o                         
 -21   1   4         90.06         18.58        66.52 o                         
 -19   1   4       3809.42       3726.46       182.36 o                         
 -17   1   4       3690.89       3776.42       398.78 o                         
 -15   1   4       1852.87       1841.19       255.01 o                         
 -13   1   4        785.53       1474.07       249.78 o                         
 -11   1   4      10826.99      10112.60       583.88 o                         
  -9   1   4      20351.04      22262.96       462.18 o                         
  -7   1   4      54987.40      52339.43       588.91 o                         
  -5   1   4        516.90        558.18        57.08 o                         
  -3   1   4      18790.76      16923.80       209.91 o                         
  -1   1   4        923.40       1069.41        49.69 o                         
   1   1   4      44182.96      38362.36       379.65 o                         
   3   1   4      91963.91      88232.01       531.87 o                         
   5   1   4      14175.31      12783.56       261.26 o                         
   7   1   4        287.60        275.72        63.79 o                         
   9   1   4      26612.29      26728.39       659.05 o                         
  11   1   4        318.18        289.48        97.83 o                         
  13   1   4        502.81        442.08       153.12 o                         
  15   1   4        527.75        597.56       103.95 o                         
  17   1   4       4709.94       4968.71       206.40 o                         
  19   1   4       1182.64       1257.01       132.76 o                         
  21   1   4        136.28         66.53        88.80 o                         
  23   1   4        389.42        492.61       100.69 o                         
  25   1   4         49.94         61.63        85.28 o                         
 -28   2   4         11.64        -16.70        71.14 o                         
 -26   2   4         13.19        -52.61        76.23 o                         
 -24   2   4        276.00        279.69       124.21 o                         
 -22   2   4        269.20        267.06       103.86 o                         
 -20   2   4         83.75         33.86        63.08 o                         
 -18   2   4        933.02        905.18       110.99 o                         
 -16   2   4         52.16        121.43       145.52 o                         
 -14   2   4       1276.60       1024.97       193.33 o                         
 -12   2   4       9058.09       8469.28       339.35 o                         
 -10   2   4          6.13         62.35        81.09 o                         
  -8   2   4       3760.43       3672.28       181.44 o                         
  -6   2   4      27921.87      29121.49       564.70 o                         
  -4   2   4      35810.68      32833.78       548.80 o                         
  -2   2   4      14542.89      16927.37       188.25 o                         
   0   2   4       4908.94       4993.81       105.89 o                         
   2   2   4      47131.18      53610.09       486.26 o                         
   4   2   4       8980.84      11703.65       326.97 o                         
   6   2   4       1871.66       1381.01       106.63 o                         
   8   2   4      43399.31      46462.98       687.82 o                         
  10   2   4       1128.11       1058.02       135.80 o                         
  12   2   4       2986.13       2431.68       214.21 o                         
  14   2   4         35.51         35.36       130.47 o                         
  16   2   4       1598.53       2027.50       177.43 o                         
  18   2   4        570.65        591.46        97.36 o                         
  20   2   4         81.04        170.58        82.06 o                         
  22   2   4         21.64         77.79        76.89 o                         
  24   2   4        204.84        365.86       135.98 o                         
  26   2   4          0.00        -52.07        55.54 o                         
 -27   3   4         52.87         56.77        66.85 o                         
 -25   3   4          1.91         72.15       103.99 o                         
 -23   3   4         17.44         57.47        82.63 o                         
 -21   3   4        345.06        278.09        98.90 o                         
 -19   3   4          0.35        161.39        80.60 o                         
 -17   3   4       2779.56       2447.45       158.06 o                         
 -15   3   4        891.15       1272.22       232.09 o                         
 -13   3   4       3505.08       3243.42       231.32 o                         
 -11   3   4         16.64         66.71        89.92 o                         
  -9   3   4      26449.07      27455.27       513.75 o                         
  -7   3   4      19592.31      18890.12       319.88 o                         
  -5   3   4        735.39       1109.43       104.80 o                         
  -3   3   4       7235.83       8592.42       215.24 o                         
  -1   3   4      11705.02      11093.65       249.19 o                         
   1   3   4     185291.73     177180.39      1258.72 o                         
   3   3   4      23870.04      24226.86       490.10 o                         
   5   3   4        389.24        525.17       100.64 o                         
   7   3   4      13589.90      13791.14       363.87 o                         
   9   3   4       2553.05       2651.65       194.31 o                         
  11   3   4        204.80        276.02        96.68 o                         
  13   3   4       1548.79       1701.66       191.40 o                         
  15   3   4        697.19        529.88       122.52 o                         
  17   3   4        151.01        149.66        94.22 o                         
  19   3   4         45.92         46.06        86.69 o                         
  21   3   4          0.34         49.16        72.94 o                         
  23   3   4         75.51        152.92        79.75 o                         
  25   3   4         16.43         26.48        55.20 o                         
 -28   4   4          4.61         77.15        96.86 o                         
 -26   4   4          0.64         12.52        80.99 o                         
 -24   4   4        227.98        153.47       134.56 o                         
 -22   4   4        689.37        904.88       123.11 o                         
 -20   4   4         11.94        -75.16        90.91 o                         
 -18   4   4          9.71        167.03        75.75 o                         
 -16   4   4       4696.01       4429.98       381.81 o                         
 -14   4   4       3160.97       3500.36       254.81 o                         
 -12   4   4       1635.67       1346.93       159.06 o                         
 -10   4   4       1453.96       1677.07       155.41 o                         
  -8   4   4      21608.99      20256.55       292.13 o                         
  -6   4   4       1659.28       1962.54        95.52 o                         
  -4   4   4       9120.69       9624.42       205.70 o                         
  -2   4   4       2602.89       2732.58       142.87 o                         
   0   4   4      30981.46      29387.80       363.01 o                         
   2   4   4      15988.44      14486.52       336.31 o                         
   4   4   4       2175.77       1774.65       177.91 o                         
   6   4   4        308.86        322.56        76.34 o                         
   8   4   4       2155.90       1932.30       142.27 o                         
  10   4   4       1852.98       1515.27       155.74 o                         
  12   4   4       3176.80       2947.21       308.94 o                         
  14   4   4       2088.44       2370.58       158.07 o                         
  16   4   4         86.66        124.82        82.26 o                         
  18   4   4         59.00        -76.50        76.50 o                         
  20   4   4        151.79        164.01        70.77 o                         
  22   4   4        129.73        181.34        92.04 o                         
  24   4   4         37.02         74.86        62.91 o                         
 -27   5   4         42.66         14.13        77.09 o                         
 -25   5   4        539.64        608.23       123.22 o                         
 -23   5   4         23.03        -70.20        70.20 o                         
 -21   5   4       1068.55       1007.66       109.70 o                         
 -19   5   4       3398.55       3935.96       259.86 o                         
 -17   5   4       1188.07       1181.47       132.69 o                         
 -15   5   4        176.56        199.48       257.20 o                         
 -13   5   4       4423.62       4519.44       340.34 o                         
 -11   5   4      31929.45      30851.63       634.41 o                         
  -9   5   4      31404.23      30683.49       629.02 o                         
  -7   5   4        198.08        187.76        53.98 o                         
  -5   5   4      11260.17      10351.04       244.45 o                         
  -3   5   4      34385.50      33597.70       346.36 o                         
  -1   5   4      16598.20      17103.64       245.82 o                         
   1   5   4       1458.14       1155.52       125.76 o                         
   3   5   4       9898.96       9878.13       314.64 o                         
   5   5   4        247.11        171.10        89.22 o                         
   7   5   4       3552.13       3246.64       272.78 o                         
   9   5   4         26.41         70.49       116.24 o                         
  11   5   4       7631.84       7675.14      1013.76 o                         
  13   5   4        689.04        681.49       172.17 o                         
  15   5   4        814.10       1005.05       112.27 o                         
  17   5   4        108.60         71.67        77.15 o                         
  19   5   4        692.76        925.68       106.69 o                         
  21   5   4          0.63         20.90       117.33 o                         
  23   5   4          0.07        -56.80        56.80 o                         
 -26   6   4          0.84       -121.10       121.10 o                         
 -24   6   4         23.40       -110.15       110.15 o                         
 -22   6   4       1274.15       1444.82       118.32 o                         
 -20   6   4        715.27        730.30       100.92 o                         
 -18   6   4          7.65         88.44        94.35 o                         
 -16   6   4        458.13        526.94        86.99 o                         
 -14   6   4       2128.11       2261.18       284.70 o                         
 -12   6   4       1504.96       1200.61       209.50 o                         
 -10   6   4      10562.78      11508.42       408.67 o                         
  -8   6   4      20048.01      19322.34       479.42 o                         
  -6   6   4      39394.23      45083.42       647.24 o                         
  -4   6   4        916.73       1116.42       101.57 o                         
  -2   6   4     108724.28     112911.66       977.04 o                         
   0   6   4       7367.53       7489.69       192.29 o                         
   2   6   4      14817.19      18641.20       437.95 o                         
   4   6   4        439.54        543.50       114.92 o                         
   6   6   4       5728.91       5337.04       283.96 o                         
   8   6   4       5715.52       4391.72       472.36 o                         
  10   6   4        353.98        248.39       134.64 o                         
  12   6   4       1248.79       1084.07       135.13 o                         
  14   6   4       1483.21       1556.04       145.95 o                         
  16   6   4       1420.45       1267.79       158.07 o                         
  18   6   4         59.25         43.13        87.93 o                         
  20   6   4        158.84        146.20        85.70 o                         
  22   6   4         31.98        -14.45        59.57 o                         
 -25   7   4         21.72        -92.02        92.02 o                         
 -23   7   4        246.24        127.93        87.23 o                         
 -21   7   4        153.80        183.93        77.04 o                         
 -19   7   4       1858.86       2071.52       143.69 o                         
 -17   7   4       1017.54        976.88       108.91 o                         
 -15   7   4        364.32        297.19        75.36 o                         
 -13   7   4        290.39        247.32       150.86 o                         
 -11   7   4       5065.06       4721.43       295.77 o                         
  -9   7   4       1008.35       1416.34       173.16 o                         
  -7   7   4       2347.37       1840.13       164.69 o                         
  -5   7   4        312.47        522.36        87.59 o                         
  -3   7   4       9481.04      10109.90       242.50 o                         
  -1   7   4      13335.02      15513.76       297.67 o                         
   1   7   4      28657.66      27869.11       664.63 o                         
   3   7   4         30.87         30.91        87.31 o                         
   5   7   4        538.63        553.41       126.86 o                         
   7   7   4       1334.30       1142.24       154.97 o                         
   9   7   4       8015.90       6460.51       898.69 o                         
  11   7   4       3790.29       3915.37       164.54 o                         
  13   7   4         36.49        232.84        92.90 o                         
  15   7   4         30.43         83.41       100.05 o                         
  17   7   4       1020.25       1426.57       235.13 o                         
  19   7   4         20.12        -81.77        84.26 o                         
  21   7   4         49.91         -6.01        78.66 o                         
  23   7   4         22.81         33.57        73.62 o                         
 -26   8   4         16.81        -51.72        88.53 o                         
 -24   8   4          2.48         63.95        82.49 o                         
 -22   8   4         22.63         87.19        72.14 o                         
 -20   8   4        697.50        998.66       108.50 o                         
 -18   8   4       1138.42        943.46       123.50 o                         
 -16   8   4       2209.69       2268.23       152.52 o                         
 -14   8   4        437.01        300.51        85.02 o                         
 -12   8   4       2283.99       2063.81       171.45 o                         
 -10   8   4        102.75        156.43       141.64 o                         
  -8   8   4       2728.49       2460.53       334.19 o                         
  -6   8   4       1040.63        709.55       119.55 o                         
  -4   8   4      37370.75      37528.34       789.32 o                         
  -2   8   4          1.65         47.82        75.78 o                         
   0   8   4      13794.21      14577.35       558.64 o                         
   2   8   4       2789.59       2508.24       192.38 o                         
   4   8   4       8610.42       7554.04       368.77 o                         
   6   8   4        225.50        316.49       109.91 o                         
   8   8   4        814.30        239.12       228.24 o                         
  10   8   4       2648.11       2167.25       130.31 o                         
  12   8   4        214.20        108.68        74.35 o                         
  14   8   4         69.14         79.34        80.85 o                         
  16   8   4        763.43        718.97       248.93 o                         
  18   8   4        154.97        -33.04       110.09 o                         
  20   8   4          0.07         32.06        90.60 o                         
  22   8   4         96.63        196.77        72.06 o                         
 -25   9   4        180.65        248.90       106.62 o                         
 -23   9   4         28.01         36.84        92.22 o                         
 -21   9   4        177.49        272.05       101.22 o                         
 -19   9   4          0.98         94.57        68.23 o                         
 -17   9   4       2762.07       2662.21       184.07 o                         
 -15   9   4        704.23        777.91       119.83 o                         
 -13   9   4        233.02        214.37       100.85 o                         
 -11   9   4       2236.61       1965.43       125.37 o                         
  -9   9   4       7696.96       7928.10       497.53 o                         
  -7   9   4        293.35        132.61       205.23 o                         
  -5   9   4      14933.99      15737.54       555.71 o                         
  -3   9   4       3437.62       4271.98       199.58 o                         
  -1   9   4        954.45        839.09       159.67 o                         
   1   9   4       7484.73       8051.73       444.27 o                         
   3   9   4      23105.91      22799.97       779.47 o                         
   5   9   4         51.87        194.64       141.61 o                         
   7   9   4         98.51         55.83        99.24 o                         
   9   9   4        276.32        281.51        75.43 o                         
  11   9   4       5108.21       5085.21       206.78 o                         
  13   9   4       2047.86       2008.53       147.31 o                         
  15   9   4        249.86        267.46       113.10 o                         
  17   9   4        107.00         98.32        99.02 o                         
  19   9   4        432.02        628.37       136.39 o                         
  21   9   4         65.96        126.88        69.44 o                         
 -24  10   4        254.07        -21.93       105.62 o                         
 -22  10   4          0.49        -86.46        94.90 o                         
 -20  10   4         96.40        240.24        92.77 o                         
 -18  10   4        403.63        515.01       124.70 o                         
 -16  10   4         62.74         38.78        88.37 o                         
 -14  10   4        647.02        539.91       122.56 o                         
 -12  10   4       2079.05       2105.09       158.42 o                         
 -10  10   4       1528.36       1580.09       129.12 o                         
  -8  10   4       3004.04       2810.46       141.37 o                         
  -6  10   4       5318.88       6322.27       262.66 o                         
  -4  10   4       6088.04       6231.39       335.06 o                         
  -2  10   4       8574.98       7527.31       469.96 o                         
   0  10   4         86.31        -30.67       139.65 o                         
   2  10   4       8146.22       8862.31       511.10 o                         
   4  10   4       7661.78       7340.20       273.09 o                         
   6  10   4       6363.51       6804.32       221.75 o                         
   8  10   4       1009.59       1211.14       127.29 o                         
  10  10   4       6009.67       6058.40       238.35 o                         
  12  10   4         63.75        120.03        77.35 o                         
  14  10   4       1588.81       1635.81       173.55 o                         
  16  10   4         67.57         62.48        87.29 o                         
  18  10   4        119.00         36.37        94.65 o                         
  20  10   4         15.26        -37.23        63.55 o                         
 -23  11   4         15.48        -62.87       108.05 o                         
 -21  11   4         56.81        211.26       101.09 o                         
 -19  11   4        128.22         63.24        80.97 o                         
 -17  11   4        421.81        507.53       123.80 o                         
 -15  11   4        829.82        764.13       117.48 o                         
 -13  11   4        730.43        838.60       116.31 o                         
 -11  11   4        556.61        468.19        98.84 o                         
  -9  11   4       3350.34       3381.84       140.84 o                         
  -7  11   4       1782.90       2023.57       120.69 o                         
  -5  11   4       1922.66       2358.81       131.65 o                         
  -3  11   4       3629.16       3612.75       182.85 o                         
  -1  11   4       4184.96       4438.74       167.43 o                         
   1  11   4         93.05        166.17        68.70 o                         
   3  11   4      18017.20      19391.15       317.62 o                         
   5  11   4        321.02        176.63        85.48 o                         
   7  11   4      10156.58       9765.99       261.69 o                         
   9  11   4         51.35         96.40       101.48 o                         
  11  11   4       1029.16       1399.06       151.57 o                         
  13  11   4       1042.30        791.07       113.15 o                         
  15  11   4        178.15         18.61        87.47 o                         
  17  11   4         16.91        -69.54        76.11 o                         
  19  11   4        126.27        275.95       102.73 o                         
 -22  12   4         32.09        113.96       100.29 o                         
 -20  12   4        113.79        -17.76       131.87 o                         
 -18  12   4         26.63         22.88        80.13 o                         
 -16  12   4        240.38        130.10        94.53 o                         
 -14  12   4       1057.34        973.19       123.98 o                         
 -12  12   4          9.64        123.84        78.27 o                         
 -10  12   4        873.67        779.09       114.29 o                         
  -8  12   4        110.48        204.45        95.21 o                         
  -6  12   4       3070.80       3229.65       162.13 o                         
  -4  12   4        309.10        362.44        79.17 o                         
  -2  12   4        171.97        287.16        85.95 o                         
   0  12   4       1925.73       1855.40       118.90 o                         
   2  12   4       1982.75       1850.88       113.02 o                         
   4  12   4       5045.51       5576.56       216.47 o                         
   6  12   4         57.78        -34.37        88.61 o                         
   8  12   4        351.45        177.55        90.07 o                         
  10  12   4         21.08         24.65       106.07 o                         
  12  12   4        176.00        288.68       107.81 o                         
  14  12   4        411.92        556.04       141.04 o                         
  16  12   4         79.68         97.59        81.86 o                         
  18  12   4         10.20         12.70        79.44 o                         
 -19  13   4         41.59        117.03       151.92 o                         
 -17  13   4          0.20         76.56        76.25 o                         
 -15  13   4         61.65         69.93        77.47 o                         
 -13  13   4        129.40        263.64        79.43 o                         
 -11  13   4         15.47        139.54        73.56 o                         
  -9  13   4        468.42        316.35        88.70 o                         
  -7  13   4        263.25        199.52        81.54 o                         
  -5  13   4       1400.26       1645.81       129.09 o                         
  -3  13   4        476.63        563.12       120.28 o                         
  -1  13   4       2375.74       2302.89       215.15 o                         
   1  13   4       4330.80       4359.25       192.35 o                         
   3  13   4         11.25         35.21        78.47 o                         
   5  13   4         14.34          2.26        72.52 o                         
   7  13   4        469.27        498.28       132.07 o                         
   9  13   4       1102.45       1315.81       138.81 o                         
  11  13   4          2.90        108.48        96.68 o                         
  13  13   4        163.78        201.93        90.03 o                         
  15  13   4          4.45        -44.40        85.85 o                         
  17  13   4         10.33        -39.87        71.80 o                         
 -18  14   4         47.77         51.35        95.94 o                         
 -16  14   4         81.46        -28.83        57.68 o                         
 -14  14   4         17.31         84.41        65.89 o                         
 -12  14   4         20.83        127.17        74.11 o                         
 -10  14   4        390.58        536.68       104.59 o                         
  -8  14   4        115.81        224.36        83.42 o                         
  -6  14   4         10.34        104.21        82.69 o                         
  -4  14   4         70.94         92.83        79.85 o                         
  -2  14   4          1.34         50.83        85.16 o                         
   0  14   4         77.75        183.60        83.39 o                         
   2  14   4        115.67         -8.04        86.20 o                         
   4  14   4          1.13          9.40        80.87 o                         
   6  14   4        122.23        210.94        71.55 o                         
   8  14   4          2.42         27.80        82.36 o                         
  10  14   4         84.87         55.24        80.39 o                         
  12  14   4        115.36        349.31        89.32 o                         
  14  14   4         16.57        -62.63        62.63 o                         
 -15  15   4         11.13        222.80       252.03 o                         
 -13  15   4        130.01        146.25        90.17 o                         
 -11  15   4         79.72         44.55        85.30 o                         
  -9  15   4         30.29         -0.14        91.80 o                         
  -7  15   4        183.51         73.32        89.99 o                         
  -5  15   4        657.72        808.83       106.50 o                         
  -3  15   4        247.88        239.26        93.64 o                         
  -1  15   4        175.83        214.66       140.11 o                         
   1  15   4        307.53        304.74        85.69 o                         
   3  15   4        744.52        948.28       104.44 o                         
   5  15   4        120.38        223.87        86.11 o                         
   7  15   4          8.35         99.52        83.27 o                         
   9  15   4        154.30        129.71        95.00 o                         
  11  15   4        214.16        294.21        96.79 o                         
  13  15   4         63.72        159.04        93.19 o                         
 -12  16   4         19.08         28.23       108.10 o                         
 -10  16   4          6.57         65.38        71.15 o                         
  -8  16   4        111.12         55.68        90.41 o                         
  -6  16   4        600.39        699.68       234.57 o                         
  -4  16   4        264.26        242.30       149.50 o                         
  -2  16   4        538.01        703.89       104.02 o                         
   0  16   4        655.86        633.34        99.62 o                         
   2  16   4        751.11        725.83        99.83 o                         
   4  16   4        152.05        367.81        84.38 o                         
   6  16   4         41.01        242.19       100.66 o                         
   8  16   4        247.20        153.31       128.25 o                         
  10  16   4         45.02        271.25       110.42 o                         
  -9  17   4        170.06        152.79       121.59 o                         
  -7  17   4         11.54         -6.42        71.74 o                         
  -5  17   4        251.30        353.15       193.36 o                         
  -3  17   4         37.71        -33.01       227.71 o                         
  -1  17   4         84.35        118.62       149.50 o                         
   1  17   4         13.06         59.18       151.23 o                         
   3  17   4        300.69        354.65        88.19 o                         
   5  17   4          0.75        -16.17        83.88 o                         
 -29   1   5         27.95         57.17        71.38 o                         
 -27   1   5          8.63        -45.70        60.95 o                         
 -25   1   5         52.59        125.56        78.85 o                         
 -23   1   5        288.49         89.93       103.99 o                         
 -21   1   5         13.26         38.07        83.90 o                         
 -19   1   5        364.46        349.75        77.01 o                         
 -17   1   5        553.33        361.28       160.67 o                         
 -15   1   5         49.42        132.29       106.66 o                         
 -13   1   5        648.10        600.61       110.31 o                         
 -11   1   5      10888.04      10287.18       322.35 o                         
  -9   1   5      12712.07      12277.96       399.50 o                         
  -7   1   5      47268.96      50073.23       537.30 o                         
  -5   1   5         12.02        307.86        65.44 o                         
  -3   1   5       1799.82       1565.80       115.67 o                         
  -1   1   5      37160.88      38529.55       401.32 o                         
   1   1   5      16715.29      18136.34       289.41 o                         
   3   1   5    1588136.88    1562312.62      2699.21 o                         
   5   1   5       6227.11       7073.94       234.44 o                         
   7   1   5       2628.50       2655.78       151.16 o                         
   9   1   5        883.12        742.42       119.24 o                         
  11   1   5       7766.87       9570.18       370.96 o                         
  13   1   5         15.81       -120.19       120.19 o                         
  15   1   5        287.83        382.08        76.99 o                         
  17   1   5        953.32       1011.05       111.31 o                         
  19   1   5        367.52        438.08        90.27 o                         
  21   1   5         20.82         10.93        66.48 o                         
  23   1   5        113.22        275.84       110.06 o                         
  25   1   5          4.28        -57.90        70.17 o                         
 -28   2   5          9.53        147.92        85.00 o                         
 -26   2   5          4.25         44.56       113.15 o                         
 -24   2   5        934.02       1062.36       177.49 o                         
 -22   2   5         17.01        -84.13        84.13 o                         
 -20   2   5          8.58         55.03       120.14 o                         
 -18   2   5          3.35          1.85        71.16 o                         
 -16   2   5      16465.20      17412.18       565.12 o                         
 -14   2   5        906.66       1027.53       196.76 o                         
 -12   2   5       7463.53       9558.39       354.62 o                         
 -10   2   5       8360.29       8685.77       305.64 o                         
  -8   2   5       2139.35       3799.01       152.43 o                         
  -6   2   5        134.27        158.84        53.99 o                         
  -4   2   5        437.81        512.46        73.38 o                         
  -2   2   5        114.52         82.52        30.79 o                         
   0   2   5       7747.45       7066.34       152.16 o                         
   2   2   5      38601.07      37504.04       442.45 o                         
   4   2   5     164652.94     162658.53       905.00 o                         
   6   2   5      12970.40      11633.53       264.30 o                         
   8   2   5        144.00        114.68        77.09 o                         
  10   2   5        344.39        502.32       114.84 o                         
  12   2   5       7487.70       7628.44       358.54 o                         
  14   2   5        209.64        489.20        88.80 o                         
  16   2   5        628.81        866.27       111.37 o                         
  18   2   5        161.35        159.17        75.85 o                         
  20   2   5        490.76        649.61       117.74 o                         
  22   2   5        164.16        220.44        73.93 o                         
  24   2   5          5.49         88.26        81.02 o                         
 -29   3   5          0.50        -87.89        87.89 o                         
 -27   3   5        107.45        170.03        75.87 o                         
 -25   3   5        103.14        -25.67       100.62 o                         
 -23   3   5       1012.05       1326.10       153.35 o                         
 -21   3   5        142.41         31.88       113.67 o                         
 -19   3   5        509.61        512.61        78.55 o                         
 -17   3   5       2230.45       2147.42       232.57 o                         
 -15   3   5       4243.01       4078.13       349.56 o                         
 -13   3   5      19819.12      18041.75       516.17 o                         
 -11   3   5        316.64        280.88       104.10 o                         
  -9   3   5      11521.67       9530.57       258.59 o                         
  -7   3   5       4103.39       4834.15       169.75 o                         
  -5   3   5      35157.94      36152.39       400.68 o                         
  -3   3   5        180.96        457.12        39.29 o                         
  -1   3   5      30504.57      28807.38       252.52 o                         
   1   3   5      70348.14      67846.55       671.55 o                         
   3   3   5      74102.73      71560.93       931.73 o                         
   5   3   5       1604.48       1293.69       166.58 o                         
   7   3   5        532.56        775.17       113.05 o                         
   9   3   5       8202.42       6838.18       265.40 o                         
  11   3   5      13775.71      13801.21       475.94 o                         
  13   3   5          6.40        176.85       102.06 o                         
  15   3   5         83.64        264.40        92.90 o                         
  17   3   5        760.96        805.83       128.04 o                         
  19   3   5       1419.69       1531.10       143.64 o                         
  21   3   5          9.40        -55.83        73.09 o                         
  23   3   5         77.72         79.86        71.68 o                         
  25   3   5         20.83         20.38        47.74 o                         
 -28   4   5        209.90        290.56        94.17 o                         
 -26   4   5          1.97         62.39        66.14 o                         
 -24   4   5        299.69        266.13        99.80 o                         
 -22   4   5        351.25        239.10        84.21 o                         
 -20   4   5         41.08         74.92        90.67 o                         
 -18   4   5         86.16        -68.53        94.86 o                         
 -16   4   5       9328.26       8077.48       501.31 o                         
 -14   4   5       4833.99       4766.42       292.96 o                         
 -12   4   5       2369.37       2562.05       205.31 o                         
 -10   4   5          9.43        235.67        81.82 o                         
  -8   4   5      15406.88      15292.21       320.82 o                         
  -6   4   5      22702.13      24976.90       322.86 o                         
  -4   4   5      21799.34      20372.49       348.48 o                         
  -2   4   5      36740.44      38117.62       296.39 o                         
   0   4   5      56443.20      50292.99       497.04 o                         
   2   4   5        644.47        439.24        70.97 o                         
   4   4   5      53568.05      52899.73      1439.88 o                         
   6   4   5         62.29         51.50        85.51 o                         
   8   4   5       1980.26       1674.66       202.46 o                         
  10   4   5        300.93        444.29       163.27 o                         
  12   4   5       7898.78       7555.10       713.55 o                         
  14   4   5        137.95        154.34       121.78 o                         
  16   4   5        213.49        111.92        95.79 o                         
  18   4   5        421.43        526.35       101.11 o                         
  20   4   5        112.06        229.10       106.30 o                         
  22   4   5         22.98         98.86        84.11 o                         
  24   4   5         21.38        -46.59        65.81 o                         
 -27   5   5          4.17        117.69        83.09 o                         
 -25   5   5         37.71        103.26        80.82 o                         
 -23   5   5        177.95        168.72        66.52 o                         
 -21   5   5        324.20        291.20       172.99 o                         
 -19   5   5         31.51         78.20       108.49 o                         
 -17   5   5       2504.04       2506.02       202.28 o                         
 -15   5   5       4801.30       5213.16       411.75 o                         
 -13   5   5        548.51        810.16       170.13 o                         
 -11   5   5          4.79        219.83        86.75 o                         
  -9   5   5      43069.68      41194.68       760.59 o                         
  -7   5   5        125.34        116.21        58.06 o                         
  -5   5   5       6381.76       6372.52       383.07 o                         
  -3   5   5      19865.27      22214.53       267.49 o                         
  -1   5   5      21852.70      23008.84       329.94 o                         
   1   5   5      21720.00      22049.38       445.54 o                         
   3   5   5      33819.03      31167.27       568.74 o                         
   5   5   5        371.25        375.32       124.47 o                         
   7   5   5       1042.91        591.87       148.11 o                         
   9   5   5        328.24        162.50       129.12 o                         
  11   5   5       4390.37       3910.40       800.37 o                         
  13   5   5         61.93        158.96       114.20 o                         
  15   5   5        614.68        918.94       153.93 o                         
  17   5   5        181.26        171.57        77.94 o                         
  19   5   5        454.28        536.97        85.96 o                         
  21   5   5          8.64         20.51        83.80 o                         
  23   5   5         50.56         -1.42        52.31 o                         
 -26   6   5          0.32        -82.50        82.50 o                         
 -24   6   5        120.75        112.55       108.81 o                         
 -22   6   5          7.59        105.44        68.93 o                         
 -20   6   5        110.71         31.88        72.65 o                         
 -18   6   5       1152.99       1024.32       146.67 o                         
 -16   6   5       1586.30       1700.02       179.58 o                         
 -14   6   5       5641.77       5306.09       416.54 o                         
 -12   6   5        481.38       1103.12       455.02 o                         
 -10   6   5      25519.18      26888.74       906.50 o                         
  -8   6   5        352.69       1106.42       175.43 o                         
  -6   6   5       2164.44       2408.86       121.29 o                         
  -4   6   5     108257.48     121593.40      1258.61 o                         
  -2   6   5      72955.25      77808.25       583.74 o                         
   0   6   5        171.96        216.00        66.70 o                         
   2   6   5         32.06         88.16        83.57 o                         
   4   6   5      11813.51      11411.19       387.13 o                         
   6   6   5      13955.01      12852.31       539.70 o                         
   8   6   5       1220.46        977.29       148.90 o                         
  10   6   5       3312.41       3031.41       313.54 o                         
  12   6   5       2748.19       2625.40       177.92 o                         
  14   6   5         28.76        196.78        90.28 o                         
  16   6   5       1123.84       1012.91       141.75 o                         
  18   6   5        391.98        515.63        92.80 o                         
  20   6   5         70.08         62.71       104.61 o                         
  22   6   5          9.66         58.36        52.97 o                         
 -27   7   5         13.34         43.81        84.37 o                         
 -25   7   5         35.41         69.25       162.67 o                         
 -23   7   5         43.61        114.67        74.71 o                         
 -21   7   5        492.42        641.45        98.50 o                         
 -19   7   5        635.67        815.80        94.92 o                         
 -17   7   5       6897.71       6650.57       244.66 o                         
 -15   7   5         62.60         17.44        69.25 o                         
 -13   7   5      13940.37      13129.17       632.34 o                         
 -11   7   5       5929.78       5703.93       321.66 o                         
  -9   7   5         95.12        152.08        92.93 o                         
  -7   7   5      10781.25      11533.93       499.46 o                         
  -5   7   5       9262.94       8627.27       237.87 o                         
  -3   7   5      51484.70      53894.43       706.81 o                         
  -1   7   5      33815.23      35768.37       519.60 o                         
   1   7   5       8309.28       8870.32       495.74 o                         
   3   7   5       1478.80       1407.89       167.82 o                         
   5   7   5       3587.92       4172.03       265.71 o                         
   7   7   5       3656.48       3385.05       296.43 o                         
   9   7   5        646.45        761.44       184.96 o                         
  11   7   5       1308.92       1301.58       106.32 o                         
  13   7   5        401.83        352.31        83.75 o                         
  15   7   5       1086.78       1344.07       162.87 o                         
  17   7   5       1589.13       1369.06       196.45 o                         
  19   7   5         68.06         69.16        95.87 o                         
  21   7   5          8.29        -22.02        75.26 o                         
  23   7   5          3.85        103.37        92.48 o                         
 -26   8   5          2.85       -101.26       101.26 o                         
 -24   8   5        207.91        157.61        95.91 o                         
 -22   8   5         79.02          6.88        81.59 o                         
 -20   8   5        311.04        270.40        81.54 o                         
 -18   8   5       4620.12       4847.52       213.45 o                         
 -16   8   5        350.41        240.27        87.81 o                         
 -14   8   5       1597.07       1285.12       118.58 o                         
 -12   8   5       2583.35       2961.72       196.32 o                         
 -10   8   5       9641.58       8202.10       488.27 o                         
  -8   8   5         41.61         78.28        98.30 o                         
  -6   8   5        856.94        917.01       192.59 o                         
  -4   8   5        326.94        588.42        82.88 o                         
  -2   8   5      29207.75      30350.54       761.13 o                         
   0   8   5       7465.26       7555.78       345.61 o                         
   2   8   5        749.83        815.20       128.31 o                         
   4   8   5         76.72        125.97        82.52 o                         
   6   8   5      14856.84      13686.98       729.61 o                         
   8   8   5          5.22        173.05       145.62 o                         
  10   8   5       1579.64       1417.58       121.09 o                         
  12   8   5        223.72        349.04        76.22 o                         
  14   8   5         73.69        167.40        81.60 o                         
  16   8   5         87.15        114.99        98.72 o                         
  18   8   5        368.66        360.29       125.23 o                         
  20   8   5         11.40        -20.78        86.40 o                         
  22   8   5          8.66         32.28        63.68 o                         
 -25   9   5          2.79         18.17       103.26 o                         
 -23   9   5         50.20        319.59       136.38 o                         
 -21   9   5        239.28        170.91        69.98 o                         
 -19   9   5          3.73         17.72        77.45 o                         
 -17   9   5       1135.72       1326.14       139.09 o                         
 -15   9   5        968.37        716.70       119.66 o                         
 -13   9   5       7914.85       8119.48       260.64 o                         
 -11   9   5        293.79        363.08        71.91 o                         
  -9   9   5       1493.17       1682.81       240.01 o                         
  -7   9   5        563.21        863.31       150.36 o                         
  -5   9   5       1159.91       1106.65       138.71 o                         
  -3   9   5      10083.76      10662.27       472.16 o                         
  -1   9   5       1034.21       1057.01       179.91 o                         
   1   9   5       3374.53       2720.17       276.79 o                         
   3   9   5       4471.35       4676.33       369.91 o                         
   5   9   5       4025.72       3508.53       337.26 o                         
   7   9   5         11.27         -4.61       109.08 o                         
   9   9   5       1149.36       1201.14       123.88 o                         
  11   9   5         34.15         99.84        86.37 o                         
  13   9   5          6.19          3.97        91.10 o                         
  15   9   5         40.85         64.71       174.37 o                         
  17   9   5        341.88        445.83       133.95 o                         
  19   9   5         11.32         -7.18       139.82 o                         
  21   9   5          0.65        -22.57        61.06 o                         
 -24  10   5         33.36        115.66       115.44 o                         
 -22  10   5          1.15         14.67        96.34 o                         
 -20  10   5         47.87         23.82        93.39 o                         
 -18  10   5        125.32         95.20        80.04 o                         
 -16  10   5       1138.82       1127.60       158.11 o                         
 -14  10   5        732.36        823.81       128.80 o                         
 -12  10   5        171.85        316.62        75.79 o                         
 -10  10   5         89.23        109.24        88.72 o                         
  -8  10   5        887.79        873.74        79.38 o                         
  -6  10   5        583.43        638.76        88.69 o                         
  -4  10   5        430.36        569.72       108.97 o                         
  -2  10   5       2312.57       2508.27       279.29 o                         
   0  10   5      11170.94      10469.40       651.09 o                         
   2  10   5         64.97        250.62       131.81 o                         
   4  10   5         96.47        288.54        76.21 o                         
   6  10   5       1307.71       1466.65       217.57 o                         
   8  10   5         19.55        138.41        80.86 o                         
  10  10   5        276.35        354.61        96.53 o                         
  12  10   5        699.43        678.52       101.65 o                         
  14  10   5         28.84         24.37        83.14 o                         
  16  10   5          7.12        -94.12        94.12 o                         
  18  10   5         18.91         42.94        94.70 o                         
  20  10   5         57.24         71.17        61.85 o                         
 -23  11   5          1.71        -95.34       100.03 o                         
 -21  11   5         23.22         32.59        94.49 o                         
 -19  11   5          4.42         28.38        87.08 o                         
 -17  11   5         72.39        217.22        86.56 o                         
 -15  11   5        234.74        162.23        92.96 o                         
 -13  11   5         75.31        199.72       168.58 o                         
 -11  11   5        419.57        201.94        92.00 o                         
  -9  11   5        942.18        735.92        90.59 o                         
  -7  11   5         29.64        213.08        69.76 o                         
  -5  11   5         68.85        139.14        78.88 o                         
  -3  11   5          1.09        -62.88        74.90 o                         
  -1  11   5      25295.82      25096.85       385.59 o                         
   1  11   5        730.35        983.34        97.05 o                         
   3  11   5       2709.10       2919.53       138.15 o                         
   5  11   5         46.65         36.61        68.45 o                         
   7  11   5       1313.45       1389.50       170.71 o                         
   9  11   5         33.27         45.66        95.08 o                         
  11  11   5         84.97         29.40        71.40 o                         
  13  11   5          0.58        -64.23        82.75 o                         
  15  11   5          5.21        -88.78        88.78 o                         
  17  11   5         49.09        200.46       168.65 o                         
  19  11   5         13.97        161.43        87.09 o                         
 -22  12   5         39.56       -104.41       104.41 o                         
 -20  12   5         79.14        274.11       120.69 o                         
 -18  12   5         24.75         29.98        69.35 o                         
 -16  12   5         39.90        -32.42        83.37 o                         
 -14  12   5         21.65        -22.21        93.96 o                         
 -12  12   5        635.08        796.86       124.24 o                         
 -10  12   5       1688.72       1847.91       146.87 o                         
  -8  12   5         84.59        192.19        89.88 o                         
  -6  12   5       1463.08       1199.25       113.78 o                         
  -4  12   5         85.58        192.80        80.15 o                         
  -2  12   5       3891.19       4278.57       205.43 o                         
   0  12   5       2390.85       2739.43       131.08 o                         
   2  12   5          7.05        146.61        63.16 o                         
   4  12   5        793.23        871.74       106.84 o                         
   6  12   5       1336.66       1432.74       109.96 o                         
   8  12   5        767.47        372.43       148.31 o                         
  10  12   5       1515.90       1101.58       135.60 o                         
  12  12   5        569.34        392.61       115.07 o                         
  14  12   5        588.75        454.62       134.55 o                         
  16  12   5         96.05        157.07        92.38 o                         
  18  12   5         47.77        143.55        74.72 o                         
 -19  13   5        243.61        323.69        76.33 o                         
 -17  13   5        434.75        383.94        83.54 o                         
 -15  13   5         34.84          8.11       101.35 o                         
 -13  13   5       3148.13       3163.17       189.09 o                         
 -11  13   5        326.44        826.56       102.88 o                         
  -9  13   5        319.84        218.59        81.63 o                         
  -7  13   5        693.82        686.26        97.68 o                         
  -5  13   5         19.73        172.10        87.76 o                         
  -3  13   5       1099.60       1212.44       172.41 o                         
  -1  13   5       1379.94       1701.48       189.42 o                         
   1  13   5        828.15        946.16       117.98 o                         
   3  13   5        227.01        313.79        91.01 o                         
   5  13   5        255.27        299.19        83.27 o                         
   7  13   5       4546.28       5065.11       210.33 o                         
   9  13   5       1723.07       1615.27       166.85 o                         
  11  13   5         73.65         78.76        90.95 o                         
  13  13   5         68.87         71.25        81.19 o                         
  15  13   5        138.96        272.26        94.19 o                         
  17  13   5        192.22        113.56       113.62 o                         
 -18  14   5        650.27        105.98        91.62 o                         
 -16  14   5         28.89        104.36        60.49 o                         
 -14  14   5        428.18        508.55       129.78 o                         
 -12  14   5        861.91        788.11       115.62 o                         
 -10  14   5       3751.55       3613.50       234.68 o                         
  -8  14   5         44.94         41.92        87.10 o                         
  -6  14   5          4.80        112.42        93.81 o                         
  -4  14   5         54.46        102.12        98.74 o                         
  -2  14   5       7623.87       8876.70       287.39 o                         
   0  14   5         22.39        158.35        95.72 o                         
   2  14   5         29.59       -110.51       110.51 o                         
   4  14   5         17.26        -39.76        79.99 o                         
   6  14   5       2748.12       3219.72       169.05 o                         
   8  14   5         39.83        116.45       105.43 o                         
  10  14   5        345.81        359.08       106.61 o                         
  12  14   5        103.58        -13.08        69.08 o                         
  14  14   5        228.54        289.49        68.69 o                         
 -15  15   5          0.29         83.25        73.27 o                         
 -13  15   5         91.59        -30.27        71.10 o                         
 -11  15   5          2.61        -64.28        79.47 o                         
  -9  15   5       1918.97       1901.66       175.15 o                         
  -7  15   5        326.09        120.76       135.89 o                         
  -5  15   5         57.33         12.34       105.41 o                         
  -3  15   5        218.38        323.02        97.07 o                         
  -1  15   5       1130.52       1202.79       127.03 o                         
   1  15   5        278.90        226.76        72.85 o                         
   3  15   5        280.36        285.45        78.81 o                         
   5  15   5        478.42        621.59       121.22 o                         
   7  15   5        355.22        533.40        98.26 o                         
   9  15   5        214.46        223.76        83.82 o                         
  11  15   5        289.48        226.38       113.77 o                         
  13  15   5        162.24        152.22       101.23 o                         
 -14  16   5         36.23          9.73        78.02 o                         
 -12  16   5          0.48        -58.45        61.49 o                         
 -10  16   5        382.13        391.09        85.00 o                         
  -8  16   5        192.55        249.94        96.33 o                         
  -6  16   5         19.03        153.24        84.93 o                         
  -4  16   5          1.65         -3.25        78.82 o                         
  -2  16   5        960.47        959.49       150.49 o                         
   0  16   5         13.85        -40.63       145.80 o                         
   2  16   5         33.32         39.21        78.32 o                         
   4  16   5        351.46        465.22       143.24 o                         
   6  16   5        107.47         85.20        91.53 o                         
   8  16   5         34.35        110.68       113.80 o                         
  10  16   5         44.20        159.68        99.52 o                         
  -9  17   5        184.94        213.14        75.93 o                         
  -7  17   5        461.81        463.33       104.68 o                         
  -5  17   5        744.05        819.65       129.52 o                         
  -3  17   5         10.13         17.32       196.96 o                         
  -1  17   5        178.57        137.88        88.55 o                         
   1  17   5        220.77        439.69       177.76 o                         
   3  17   5        470.04        545.33       103.47 o                         
   5  17   5         23.64        -84.08        84.08 o                         
 -28   0   6        352.48        547.34       119.04 o                         
 -26   0   6         30.04         62.61       101.76 o                         
 -24   0   6        105.72        149.70       113.63 o                         
 -22   0   6         27.46        105.75       171.72 o                         
 -20   0   6       5225.37       5333.62       351.64 o                         
 -18   0   6        264.16        253.95       132.21 o                         
 -16   0   6      15618.83      15942.25       963.34 o                         
 -14   0   6      47758.95      60325.89      1275.55 o                         
 -12   0   6      74059.33      78092.19      3335.18 o                         
 -10   0   6      38596.25      46572.69       774.68 o                         
  -8   0   6      16747.74      17465.85       613.81 o                         
  -6   0   6       7907.80       8196.75       470.64 o                         
  -4   0   6      24400.87      27089.01       655.24 o                         
  -2   0   6      37033.23      42847.33       544.50 o                         
   0   0   6         65.74        125.68        97.36 o                         
   2   0   6      11578.17      13519.30       337.13 o                         
   4   0   6      81784.45      77947.45       876.29 o                         
   6   0   6      39601.94      38670.63       687.06 o                         
   8   0   6      21095.29      22094.02       765.13 o                         
  10   0   6      11198.79      11632.86       714.38 o                         
  12   0   6         31.44       -222.62       222.62 o                         
  14   0   6       2493.86       2464.03       296.98 o                         
  16   0   6         73.99         23.74       107.96 o                         
  18   0   6        844.98       1166.19       238.25 o                         
  20   0   6        430.08        338.82       125.05 o                         
  22   0   6         62.90        199.39       139.24 o                         
  24   0   6          5.65        -73.48       115.98 o                         
 -29   1   6        179.06        231.08        79.87 o                         
 -27   1   6         25.95         23.94        66.93 o                         
 -25   1   6         13.07         79.59        74.19 o                         
 -23   1   6         52.59         43.16        87.68 o                         
 -21   1   6       1074.99       1451.33       138.40 o                         
 -19   1   6        605.05        755.40        92.48 o                         
 -17   1   6          6.61       -153.27       153.27 o                         
 -15   1   6        141.77        380.44       117.90 o                         
 -13   1   6      74502.24      76070.58       989.89 o                         
 -11   1   6       6033.13       6761.88       633.61 o                         
  -9   1   6      18726.49      17130.89       389.54 o                         
  -7   1   6          6.59         69.25        75.01 o                         
  -5   1   6     124656.73     119750.51       887.30 o                         
  -3   1   6      24326.34      24232.65       461.65 o                         
  -1   1   6      12709.65      14864.58       275.81 o                         
   1   1   6       7522.05       8228.11       240.99 o                         
   3   1   6      56136.00      60425.87       844.10 o                         
   5   1   6      14858.90      15273.67       290.93 o                         
   7   1   6      77528.67      81054.38       801.78 o                         
   9   1   6        194.42        324.89       150.46 o                         
  11   1   6        102.05       -100.65       125.28 o                         
  13   1   6        262.33        205.17       132.79 o                         
  15   1   6       3236.17       3461.95       172.05 o                         
  17   1   6        270.56        228.64        81.58 o                         
  19   1   6        666.34        739.52       138.65 o                         
  21   1   6        237.87        284.02        96.54 o                         
  23   1   6        183.30        272.93       103.93 o                         
  25   1   6         29.26         77.25        63.29 o                         
 -28   2   6         65.01         88.80        67.36 o                         
 -26   2   6         55.67          0.33        82.99 o                         
 -24   2   6          0.07         44.68        92.44 o                         
 -22   2   6          0.91         27.71        78.50 o                         
 -20   2   6       2787.85       3164.06       173.42 o                         
 -18   2   6        258.52        532.95        86.47 o                         
 -16   2   6         33.67        -26.13       100.37 o                         
 -14   2   6       1443.38       1115.74       158.17 o                         
 -12   2   6       8213.53       7053.36       386.22 o                         
 -10   2   6          2.05         38.34       122.23 o                         
  -8   2   6      65871.78      60412.87       631.33 o                         
  -6   2   6       3962.47       5703.42       241.97 o                         
  -4   2   6      62137.49      64156.12       446.44 o                         
  -2   2   6       5004.20       4658.20       107.65 o                         
   0   2   6      34688.46      35006.31       416.35 o                         
   2   2   6        154.39        199.65        58.47 o                         
   4   2   6       4548.48       4139.01       142.74 o                         
   6   2   6        535.03        853.62       127.19 o                         
   8   2   6       2713.89       2885.03       197.42 o                         
  10   2   6         66.70        193.74        88.19 o                         
  12   2   6         44.61         97.93       116.75 o                         
  14   2   6        507.91        493.25        85.03 o                         
  16   2   6        593.55        504.67        88.65 o                         
  18   2   6        733.94        624.55       105.20 o                         
  20   2   6         15.80         70.95        92.65 o                         
  22   2   6        533.84        768.21        98.74 o                         
  24   2   6          0.03         46.22        75.31 o                         
 -29   3   6          7.18         12.53        98.24 o                         
 -27   3   6          0.23         97.04        86.69 o                         
 -25   3   6        280.42        227.17       189.51 o                         
 -23   3   6        242.28        158.55       104.60 o                         
 -21   3   6        532.64        643.27       138.89 o                         
 -19   3   6        717.17        834.77       101.97 o                         
 -17   3   6       1680.26       1629.32       206.47 o                         
 -15   3   6       9048.20       8371.34       389.23 o                         
 -13   3   6         42.23        -13.47       129.77 o                         
 -11   3   6      12488.74      12453.28       395.20 o                         
  -9   3   6        254.27        153.23        80.80 o                         
  -7   3   6        189.95        180.62        58.17 o                         
  -5   3   6       1375.46        933.95        99.24 o                         
  -3   3   6      39127.08      38372.76       377.60 o                         
  -1   3   6      38368.29      41465.29       322.29 o                         
   1   3   6     115704.45     114461.12      1130.75 o                         
   3   3   6       6314.77       5947.89       207.72 o                         
   5   3   6         37.69        156.86        75.65 o                         
   7   3   6       1258.99       1376.26       136.90 o                         
   9   3   6         93.05        223.44        80.30 o                         
  11   3   6        385.34        255.17       110.49 o                         
  13   3   6        675.48        779.35        91.53 o                         
  15   3   6        385.01        487.99       112.67 o                         
  17   3   6         64.39        -12.05        91.60 o                         
  19   3   6         28.34         13.37        85.47 o                         
  21   3   6          1.07         64.45        71.75 o                         
  23   3   6          3.14         11.88        84.55 o                         
 -28   4   6         37.07        -28.60        93.43 o                         
 -26   4   6        185.98        265.78        87.49 o                         
 -24   4   6        295.78        363.77        99.43 o                         
 -22   4   6        593.01        584.08       102.06 o                         
 -20   4   6        168.36        116.44        82.64 o                         
 -18   4   6       2039.91       2148.60       163.75 o                         
 -16   4   6        542.96        515.93       133.77 o                         
 -14   4   6       2294.34       2034.33       253.47 o                         
 -12   4   6        577.54        606.72       127.60 o                         
 -10   4   6       9439.93       9137.59       280.13 o                         
  -8   4   6        526.35        728.20        90.26 o                         
  -6   4   6      25336.46      25859.05       386.56 o                         
  -4   4   6         37.48         52.95        42.68 o                         
  -2   4   6         65.23        221.64        45.81 o                         
   0   4   6      25403.46      27694.45       467.91 o                         
   2   4   6        408.23        367.08        92.52 o                         
   4   4   6        605.75        731.35        98.24 o                         
   6   4   6       2108.01       1773.51       147.15 o                         
   8   4   6        647.06        766.50       114.32 o                         
  10   4   6        627.80        485.20       161.75 o                         
  12   4   6       1150.92       1302.14       225.68 o                         
  14   4   6        164.56        244.59        84.34 o                         
  16   4   6        102.85        139.90        98.36 o                         
  18   4   6          5.69         59.02       100.06 o                         
  20   4   6         25.02        133.69        70.88 o                         
  22   4   6         13.45        105.17        86.66 o                         
  24   4   6         18.86        101.97        88.02 o                         
 -27   5   6         73.75         42.78        80.18 o                         
 -25   5   6         30.18         66.16        78.97 o                         
 -23   5   6        714.30        696.44        89.91 o                         
 -21   5   6         24.02        -83.88        98.66 o                         
 -19   5   6         85.08        -20.44        85.07 o                         
 -17   5   6        679.82        708.36       102.99 o                         
 -15   5   6      13003.95      12441.55       591.03 o                         
 -13   5   6       8141.21       9151.85       388.54 o                         
 -11   5   6       1591.72       1732.88       144.48 o                         
  -9   5   6      81257.94      84166.55      1741.23 o                         
  -7   5   6      22846.81      22518.68       382.31 o                         
  -5   5   6      97613.79      97564.26      1104.82 o                         
  -3   5   6      18449.05      21739.61       254.29 o                         
  -1   5   6      12098.52      10771.80       260.63 o                         
   1   5   6      10508.56      10406.71       322.08 o                         
   3   5   6       1082.44       1027.40       134.45 o                         
   5   5   6       4368.38       4824.24       319.14 o                         
   7   5   6       7981.02       7530.37       426.50 o                         
   9   5   6       2162.12       1926.41       242.60 o                         
  11   5   6        445.54        388.81       158.42 o                         
  13   5   6       1011.54        906.03       105.79 o                         
  15   5   6        414.68        270.31        85.96 o                         
  17   5   6        810.45        658.39       105.48 o                         
  19   5   6        170.11        238.31        72.24 o                         
  21   5   6          0.35         15.80        72.41 o                         
  23   5   6        139.10        249.08        66.21 o                         
 -28   6   6        115.58         42.08        89.47 o                         
 -26   6   6          8.99         93.80        70.50 o                         
 -24   6   6        381.10        125.41        89.42 o                         
 -22   6   6         21.16        125.99        70.62 o                         
 -20   6   6       1025.14       1106.71       109.09 o                         
 -18   6   6        867.67        741.78       110.61 o                         
 -16   6   6         20.49        344.49        97.27 o                         
 -14   6   6          0.52        -86.15       123.36 o                         
 -12   6   6      22905.65      21721.43       744.59 o                         
 -10   6   6       5227.59       4639.57       221.31 o                         
  -8   6   6      12946.56      14397.67       464.68 o                         
  -6   6   6       4795.36       5797.40       184.57 o                         
  -4   6   6      55785.09      58996.18       707.91 o                         
  -2   6   6       3487.16       2590.02       131.48 o                         
   0   6   6         19.27        272.53        70.20 o                         
   2   6   6       4720.72       4428.47       241.40 o                         
   4   6   6          6.86         83.77        83.55 o                         
   6   6   6       1766.08       1691.67       218.33 o                         
   8   6   6       1312.60       1150.07       165.52 o                         
  10   6   6          1.93         52.34       280.62 o                         
  12   6   6       1523.60       1414.22       122.03 o                         
  14   6   6        830.70        805.69       102.22 o                         
  16   6   6         32.34        -51.04        88.53 o                         
  18   6   6        118.58        221.21       120.92 o                         
  20   6   6          7.89         60.30        96.44 o                         
  22   6   6          0.99         65.84        73.36 o                         
 -27   7   6        108.12         97.52       104.07 o                         
 -25   7   6          9.03        127.00        93.08 o                         
 -23   7   6        313.32        144.08        84.65 o                         
 -21   7   6       3355.95       3973.71       190.36 o                         
 -19   7   6        255.65        214.88        80.46 o                         
 -17   7   6       1091.43        996.50       101.16 o                         
 -15   7   6         46.51         -9.39        81.38 o                         
 -13   7   6       4570.39       3576.05       825.47 o                         
 -11   7   6        174.06        286.05       108.08 o                         
  -9   7   6       4816.02       4520.60       261.53 o                         
  -7   7   6       3917.17       4515.72       216.71 o                         
  -5   7   6        104.66        123.30        50.38 o                         
  -3   7   6         32.39        207.74        59.99 o                         
  -1   7   6       8788.81       8995.12       272.52 o                         
   1   7   6      14801.47      16020.77       448.29 o                         
   3   7   6        407.06        291.02        87.69 o                         
   5   7   6       8410.82       7826.88       496.39 o                         
   7   7   6       6329.43       5531.03       320.58 o                         
   9   7   6          2.75        112.25       253.88 o                         
  11   7   6        836.26        718.08        84.69 o                         
  13   7   6        581.78        593.67       168.39 o                         
  15   7   6        589.95        745.52       134.69 o                         
  17   7   6        151.04        292.27       113.30 o                         
  19   7   6         73.24        -50.89        92.93 o                         
  21   7   6          2.30        107.13        76.08 o                         
 -26   8   6          3.03        -19.69        59.35 o                         
 -24   8   6        409.77        215.36       120.97 o                         
 -22   8   6         47.67         78.78        99.88 o                         
 -20   8   6       1569.97       1794.76       140.66 o                         
 -18   8   6        749.24        654.93       101.96 o                         
 -16   8   6        663.78        756.90       110.00 o                         
 -14   8   6       1136.52        955.56       112.03 o                         
 -12   8   6       4600.80       4508.21       214.10 o                         
 -10   8   6       3584.28       3426.47       327.31 o                         
  -8   8   6      12991.13      13583.19       471.94 o                         
  -6   8   6       2070.32       1755.29       139.97 o                         
  -4   8   6        398.57        426.13        80.72 o                         
  -2   8   6         69.75        209.72        92.50 o                         
   0   8   6      10914.07      11013.98       386.45 o                         
   2   8   6       2931.38       3473.33       235.73 o                         
   4   8   6       1514.53       1339.71       174.58 o                         
   6   8   6       3405.00       2624.12       276.46 o                         
   8   8   6       1948.25       2169.15       246.70 o                         
  10   8   6        415.76        300.24        74.84 o                         
  12   8   6        557.72        589.61       102.14 o                         
  14   8   6        383.45        348.08        93.02 o                         
  16   8   6         94.61        -94.36        94.36 o                         
  18   8   6         21.93        -31.91        94.13 o                         
  20   8   6        233.00        181.78       148.80 o                         
  22   8   6         34.60         53.05        77.34 o                         
 -25   9   6         59.29       -109.69       109.69 o                         
 -23   9   6        262.43        252.93       229.09 o                         
 -21   9   6          6.27         93.85        91.19 o                         
 -19   9   6        695.30       1014.38       148.99 o                         
 -17   9   6        171.49        270.03       101.45 o                         
 -15   9   6       5353.81       5190.66       247.25 o                         
 -13   9   6        331.99        371.12        77.09 o                         
 -11   9   6       1076.16       1287.43       101.44 o                         
  -9   9   6       1847.66       1520.17       163.60 o                         
  -7   9   6      17972.26      18215.56       614.75 o                         
  -5   9   6        556.99        575.78       109.15 o                         
  -3   9   6       6300.79       6124.34       305.77 o                         
  -1   9   6       2519.02       2445.81       257.11 o                         
   1   9   6      11530.75      10727.37      1192.48 o                         
   3   9   6       1325.07       1807.89       246.41 o                         
   5   9   6       5912.37       6027.69       316.16 o                         
   7   9   6        856.65        857.94       117.21 o                         
   9   9   6       6859.12       6842.24       261.41 o                         
  11   9   6       1489.27       1247.47       126.73 o                         
  13   9   6       1022.75       1096.32       117.33 o                         
  15   9   6         37.09        -63.85        72.69 o                         
  17   9   6        238.38        149.23       110.32 o                         
  19   9   6          1.14          4.67       155.47 o                         
  21   9   6        130.15        176.37        57.66 o                         
 -24  10   6          1.34         55.08       117.73 o                         
 -22  10   6          0.70         28.01        72.46 o                         
 -20  10   6        114.24        172.65        92.03 o                         
 -18  10   6       1009.45       1026.31       122.69 o                         
 -16  10   6       1697.44       1602.44       208.14 o                         
 -14  10   6        624.65        658.48       123.38 o                         
 -12  10   6        210.39        179.07        69.56 o                         
 -10  10   6       1186.84       1391.99       102.14 o                         
  -8  10   6       4024.29       3785.42       141.32 o                         
  -6  10   6       9574.49       9436.24       254.91 o                         
  -4  10   6       6092.88       6651.19       441.08 o                         
  -2  10   6        100.07         85.43       371.52 o                         
   0  10   6       4844.66       4333.34       363.94 o                         
   2  10   6       9579.61      10106.58       317.06 o                         
   4  10   6       6444.25       7023.28       224.02 o                         
   6  10   6        111.67        226.05       114.80 o                         
   8  10   6       3190.74       3249.10       170.00 o                         
  10  10   6         22.14         30.54        85.22 o                         
  12  10   6       2627.38       2366.59       158.93 o                         
  14  10   6        166.41        206.88        89.42 o                         
  16  10   6         28.61         73.28        82.04 o                         
  18  10   6         38.69         86.58       123.12 o                         
  20  10   6         99.65        -40.73       116.78 o                         
 -23  11   6        200.26        178.23        82.44 o                         
 -21  11   6         21.82         30.38        72.99 o                         
 -19  11   6        219.16         72.34        87.69 o                         
 -17  11   6        188.29        103.46        81.09 o                         
 -15  11   6       3283.96       3292.50       235.10 o                         
 -13  11   6        632.44        503.98       103.33 o                         
 -11  11   6        812.81        579.09       103.67 o                         
  -9  11   6       2204.01       2412.02       164.92 o                         
  -7  11   6      10688.36      11573.02       273.56 o                         
  -5  11   6        579.98        604.45        79.99 o                         
  -3  11   6        650.01        738.23        83.07 o                         
  -1  11   6       4231.36       4216.94       166.76 o                         
   1  11   6      12937.52      13790.26       290.47 o                         
   3  11   6          1.67        109.36        60.75 o                         
   5  11   6       2516.72       2620.77       143.19 o                         
   7  11   6       5896.01       5236.04       389.70 o                         
   9  11   6       2192.64       1945.76       166.68 o                         
  11  11   6        600.54        709.82       103.00 o                         
  13  11   6        634.47        606.38       101.82 o                         
  15  11   6         33.10         -8.75       106.04 o                         
  17  11   6         12.39        -52.69       136.87 o                         
  19  11   6          4.31         53.64        70.21 o                         
 -22  12   6        112.52         60.91       100.16 o                         
 -20  12   6         17.31         -9.50        70.08 o                         
 -18  12   6        195.89        171.66        77.98 o                         
 -16  12   6       1554.37       1617.75       144.81 o                         
 -14  12   6         56.54       -112.81       112.81 o                         
 -12  12   6        205.84        240.91       100.05 o                         
 -10  12   6       2001.64       1619.20       124.23 o                         
  -8  12   6        828.66        997.80       114.30 o                         
  -6  12   6       3592.64       3087.92       166.27 o                         
  -4  12   6         94.69         96.20       107.15 o                         
  -2  12   6        101.55        158.57        78.59 o                         
   0  12   6         65.38        163.95        65.97 o                         
   2  12   6          4.62         -4.04        64.45 o                         
   4  12   6        322.11        211.63        75.96 o                         
   6  12   6        107.25        175.24        76.06 o                         
   8  12   6         41.68        174.62       118.30 o                         
  10  12   6       1422.92       1565.83       151.62 o                         
  12  12   6        145.48        409.05       110.32 o                         
  14  12   6         42.43        137.62       153.19 o                         
  16  12   6         51.90         75.95        86.58 o                         
  18  12   6          1.55        112.36        70.98 o                         
 -21  13   6         14.38       -102.81       109.39 o                         
 -19  13   6         84.49        129.68        68.62 o                         
 -17  13   6        158.42         76.50        68.91 o                         
 -15  13   6         64.69         66.25        92.36 o                         
 -13  13   6         15.37        -96.36        96.36 o                         
 -11  13   6         29.16         10.16        85.91 o                         
  -9  13   6         49.92         48.63        88.36 o                         
  -7  13   6       3989.64       3756.30       199.60 o                         
  -5  13   6         27.05         52.86        91.33 o                         
  -3  13   6         11.53        -54.65       114.22 o                         
  -1  13   6        521.50       1015.98       132.24 o                         
   1  13   6        184.64         88.27        84.26 o                         
   3  13   6        692.91        647.67       101.17 o                         
   5  13   6       3489.38       3658.76       172.00 o                         
   7  13   6       1834.12       1635.84       172.44 o                         
   9  13   6        343.51        304.38       104.25 o                         
  11  13   6        153.21        218.97       111.24 o                         
  13  13   6          0.25        -76.85        76.85 o                         
  15  13   6         23.21        246.38        91.43 o                         
 -18  14   6         74.95         57.67        80.10 o                         
 -16  14   6         42.82         27.19       102.20 o                         
 -14  14   6          4.75         15.54        61.15 o                         
 -12  14   6        377.05        466.39        98.95 o                         
 -10  14   6         90.08        391.94       143.76 o                         
  -8  14   6          4.31         48.23       120.30 o                         
  -6  14   6        136.72        181.85       148.22 o                         
  -4  14   6         21.36         82.86       102.98 o                         
  -2  14   6          1.85        128.24        81.49 o                         
   0  14   6       1193.79       1399.05       142.92 o                         
   2  14   6        149.66        187.08        91.19 o                         
   4  14   6        272.32        324.62        98.50 o                         
   6  14   6          0.82        197.67        83.68 o                         
   8  14   6         81.35        -27.95        87.87 o                         
  10  14   6         84.90         79.62        67.64 o                         
  12  14   6         35.59         -6.38        69.39 o                         
  14  14   6          0.64         21.38        54.49 o                         
 -15  15   6        188.85        277.79        91.86 o                         
 -13  15   6          0.37        -34.38        71.25 o                         
 -11  15   6         71.43         13.03        80.85 o                         
  -9  15   6        492.84        612.57       122.28 o                         
  -7  15   6        809.27        844.33       134.13 o                         
  -5  15   6         17.13        101.50        95.11 o                         
  -3  15   6        103.49        203.33        92.60 o                         
  -1  15   6        200.76        257.59        87.04 o                         
   1  15   6        305.61        379.64        79.30 o                         
   3  15   6          0.49         -9.38        84.68 o                         
   5  15   6          7.25        151.01        89.31 o                         
   7  15   6         74.50        -37.59       100.24 o                         
   9  15   6         38.50         22.86       118.29 o                         
  11  15   6         10.42        -46.45        76.63 o                         
 -14  16   6         69.92         86.22        88.70 o                         
 -12  16   6        203.24        238.17        72.78 o                         
 -10  16   6        105.72        109.65        76.01 o                         
  -8  16   6        117.91        242.31        89.19 o                         
  -6  16   6       1058.07       1084.48       130.50 o                         
  -4  16   6        599.73        608.45       104.73 o                         
  -2  16   6          0.86         16.63        79.36 o                         
   0  16   6         50.81         73.89        68.75 o                         
   2  16   6        896.04        835.72       116.29 o                         
   4  16   6        143.88        112.04        77.64 o                         
   6  16   6        136.19         78.01        70.29 o                         
   8  16   6          1.19        141.13       103.49 o                         
  10  16   6         58.20        369.11        98.99 o                         
  -9  17   6         47.99         78.40        69.41 o                         
  -7  17   6        300.92        448.46       102.88 o                         
  -5  17   6          0.00         -7.09        90.59 o                         
  -3  17   6          0.67         38.96        78.98 o                         
  -1  17   6          0.93         70.81        86.87 o                         
   1  17   6        199.32        325.06        95.50 o                         
   3  17   6          0.29        -77.40       114.56 o                         
 -29   1   7         16.22         97.05        78.36 o                         
 -27   1   7         42.55         54.51        59.10 o                         
 -25   1   7        300.15        112.02        88.75 o                         
 -23   1   7         29.54         62.29        97.48 o                         
 -21   1   7         32.79        -48.22        89.62 o                         
 -19   1   7         63.79        122.68        73.85 o                         
 -17   1   7         15.13        168.25       184.73 o                         
 -15   1   7         95.77        300.65       125.90 o                         
 -13   1   7       6327.27       6824.78       297.57 o                         
 -11   1   7       4563.58       6088.37       218.32 o                         
  -9   1   7       7782.54       7130.85       330.60 o                         
  -7   1   7      18624.62      19944.89       386.42 o                         
  -5   1   7       7209.92       7376.90       225.03 o                         
  -3   1   7      15215.32      15162.93       251.82 o                         
  -1   1   7        889.20        814.42       194.94 o                         
   1   1   7     222448.52     220107.14      1160.35 o                         
   3   1   7       2052.91       1714.56       104.41 o                         
   5   1   7      25308.28      28028.43       411.07 o                         
   7   1   7       5155.49       5564.30       208.03 o                         
   9   1   7      60598.00      69873.62       828.92 o                         
  11   1   7       5633.64       6359.76       410.57 o                         
  13   1   7        136.46        284.92       116.48 o                         
  15   1   7          7.12        -14.16        95.81 o                         
  17   1   7        155.98        204.10       103.02 o                         
  19   1   7        296.63        463.95       108.77 o                         
  21   1   7        147.98        344.23        90.29 o                         
  23   1   7         38.31        119.87       152.68 o                         
 -28   2   7          1.27        -69.48        69.48 o                         
 -26   2   7        627.38        839.63       107.96 o                         
 -24   2   7          1.69       -144.88       144.88 o                         
 -22   2   7        421.21        276.25        90.24 o                         
 -20   2   7        392.45        401.65        89.35 o                         
 -18   2   7       2292.54       2202.63       144.73 o                         
 -16   2   7         45.67         50.11       109.36 o                         
 -14   2   7       5230.22       5223.18       293.00 o                         
 -12   2   7       9897.60      11154.03       627.07 o                         
 -10   2   7       4396.69       4439.58       231.08 o                         
  -8   2   7        584.88        688.82        80.70 o                         
  -6   2   7       2569.25       2307.84        85.82 o                         
  -4   2   7       7485.98       7435.78       164.20 o                         
  -2   2   7      33665.08      31637.79       433.22 o                         
   0   2   7         28.04        104.80        55.84 o                         
   2   2   7      50888.64      49481.39       583.22 o                         
   4   2   7         22.10         38.03        52.08 o                         
   6   2   7       1458.77       1972.11       155.72 o                         
   8   2   7       9918.38      10148.04       362.75 o                         
  10   2   7       5995.32       6810.70       324.58 o                         
  12   2   7        231.62        253.55       123.81 o                         
  14   2   7         55.79         29.86        65.11 o                         
  16   2   7        691.76        684.98       123.17 o                         
  18   2   7        966.69       1464.84       167.45 o                         
  20   2   7         21.20         20.98        88.18 o                         
  22   2   7         95.18        241.04        72.55 o                         
  24   2   7          3.67         -9.88        62.08 o                         
 -29   3   7          4.84         70.91        66.81 o                         
 -27   3   7        168.20        183.01        73.35 o                         
 -25   3   7       1825.21       2269.07       186.66 o                         
 -23   3   7        205.95        341.18       118.24 o                         
 -21   3   7        201.39        176.91        79.98 o                         
 -19   3   7          2.98         18.41        68.50 o                         
 -17   3   7      13772.61      13840.13       691.34 o                         
 -15   3   7       2406.10       2267.91       362.17 o                         
 -13   3   7      14868.45      16882.24       496.66 o                         
 -11   3   7      17436.04      20083.40       610.28 o                         
  -9   3   7     106400.89     104154.17       824.28 o                         
  -7   3   7       3804.60       4290.13       163.87 o                         
  -5   3   7      27814.65      21380.83       367.02 o                         
  -3   3   7      83316.77      89638.18       567.12 o                         
  -1   3   7      26496.49      23917.96       290.97 o                         
   1   3   7         39.97         15.28        66.13 o                         
   3   3   7      82682.38      80990.27      1082.04 o                         
   5   3   7      31210.61      31890.41       741.20 o                         
   7   3   7       4199.61       3905.07       224.65 o                         
   9   3   7       1026.63        735.74       125.59 o                         
  11   3   7       6102.89       5744.69       318.31 o                         
  13   3   7       1324.39       1465.83       123.62 o                         
  15   3   7         38.94        119.04        81.34 o                         
  17   3   7         25.71         -2.44        79.86 o                         
  19   3   7        726.15        810.19       110.54 o                         
  21   3   7        272.62        353.72        78.13 o                         
  23   3   7         43.53         39.01        69.41 o                         
 -28   4   7          3.20        144.65       171.13 o                         
 -26   4   7        518.17        751.54       168.05 o                         
 -24   4   7         17.52        179.93        79.35 o                         
 -22   4   7        177.07        164.71        80.23 o                         
 -20   4   7        453.95        557.48        89.39 o                         
 -18   4   7       3958.80       4045.83       159.58 o                         
 -16   4   7       2032.76       1715.32       205.20 o                         
 -14   4   7       7967.90       6842.02       400.28 o                         
 -12   4   7       2745.49       3056.40       272.48 o                         
 -10   4   7       9292.68       8512.29       268.66 o                         
  -8   4   7       4128.99       4414.10       220.28 o                         
  -6   4   7        726.71       1129.26       117.61 o                         
  -4   4   7       3882.89       3956.30       125.02 o                         
  -2   4   7        279.77        240.50        40.17 o                         
   0   4   7        905.91       1101.67        93.39 o                         
   2   4   7      23360.68      21581.81       576.41 o                         
   4   4   7       7051.93       6885.88       244.03 o                         
   6   4   7       1001.56       1038.38       124.26 o                         
   8   4   7        279.13        275.83       130.42 o                         
  10   4   7       6933.99       5459.19       851.00 o                         
  12   4   7        170.27       -174.68       174.68 o                         
  14   4   7         80.60        140.37        94.42 o                         
  16   4   7        262.44        237.17        93.54 o                         
  18   4   7        452.50        618.07       104.92 o                         
  20   4   7        116.63        172.94        67.57 o                         
  22   4   7         73.94        132.28        80.24 o                         
 -27   5   7          1.64        -15.79        88.80 o                         
 -25   5   7          8.90          7.59        68.82 o                         
 -23   5   7        252.93        309.16        81.89 o                         
 -21   5   7         46.28        -38.52       166.64 o                         
 -19   5   7       1754.65       1674.15       147.96 o                         
 -17   5   7       4793.01       4411.41       242.95 o                         
 -15   5   7       1082.05       1204.97       173.41 o                         
 -13   5   7       3512.74       3031.48       288.02 o                         
 -11   5   7      25467.59      27379.50       582.39 o                         
  -9   5   7        971.56       1034.39        93.26 o                         
  -7   5   7        101.37        228.51        64.12 o                         
  -5   5   7      28084.10      28196.37       437.90 o                         
  -3   5   7       3254.86       2909.60       156.60 o                         
  -1   5   7      23386.79      23314.23       392.65 o                         
   1   5   7         66.43        231.82        88.25 o                         
   3   5   7      20309.93      19826.20       600.36 o                         
   5   5   7        576.02        486.00       147.85 o                         
   7   5   7       4866.37       4659.82       345.80 o                         
   9   5   7       2324.60       2294.54       280.47 o                         
  11   5   7       1605.82       1351.08       171.32 o                         
  13   5   7        122.72        150.41        89.56 o                         
  15   5   7         24.73         52.76        88.50 o                         
  17   5   7        559.89        539.93       136.55 o                         
  19   5   7          0.48         90.11        64.25 o                         
  21   5   7        178.19         65.99        63.19 o                         
  23   5   7         53.21         63.72        95.77 o                         
 -28   6   7         29.82         77.81        66.72 o                         
 -26   6   7         86.18        118.14       119.53 o                         
 -24   6   7        198.94        449.04       139.36 o                         
 -22   6   7        137.66         44.11        79.77 o                         
 -20   6   7       4055.49       4816.20       211.30 o                         
 -18   6   7       6148.65       5642.12       201.92 o                         
 -16   6   7        232.96        321.85       101.40 o                         
 -14   6   7        436.11        608.31       238.94 o                         
 -12   6   7       7288.96       6837.00       337.93 o                         
 -10   6   7      10411.82      10620.56       386.81 o                         
  -8   6   7       8226.13       9111.77       246.17 o                         
  -6   6   7       6401.08       7069.50       177.68 o                         
  -4   6   7     151646.27     161415.45      1264.07 o                         
  -2   6   7       7108.89       7853.16       223.74 o                         
   0   6   7        170.63        171.10        88.64 o                         
   2   6   7      14499.79      13911.70       423.84 o                         
   4   6   7       4185.35       3936.39       308.45 o                         
   6   6   7        441.34        558.76       161.29 o                         
   8   6   7       7993.60       8090.62       691.18 o                         
  10   6   7       1716.63       1871.15       194.13 o                         
  12   6   7       1072.52       1275.62       127.26 o                         
  14   6   7       1536.52       1119.57       148.57 o                         
  16   6   7       1674.96       1608.01       164.17 o                         
  18   6   7         21.14         40.93        91.23 o                         
  20   6   7         18.26          7.05        71.59 o                         
  22   6   7         90.41         96.70        57.96 o                         
 -27   7   7         14.26          3.47       101.31 o                         
 -25   7   7         40.63         -0.65       123.43 o                         
 -23   7   7         57.79        235.17        96.18 o                         
 -21   7   7        561.15        756.54       104.61 o                         
 -19   7   7       4695.89       4360.16       204.63 o                         
 -17   7   7        142.69         36.31        97.14 o                         
 -15   7   7       1094.32       1038.43       110.01 o                         
 -13   7   7       1433.78       1583.41       331.76 o                         
 -11   7   7      18823.08      18880.00       561.77 o                         
  -9   7   7        313.14        239.65        89.56 o                         
  -7   7   7        140.54        162.19        57.93 o                         
  -5   7   7         11.72         93.49        59.70 o                         
  -3   7   7       5583.97       4790.51       186.39 o                         
  -1   7   7       2487.69       2755.72       162.52 o                         
   1   7   7       8748.70       8897.90       349.88 o                         
   3   7   7         95.73        182.61        96.52 o                         
   5   7   7      16795.64      16190.13       644.69 o                         
   7   7   7       6272.25       5396.07       325.45 o                         
   9   7   7        784.76        636.55       139.14 o                         
  11   7   7        351.24        278.48        89.55 o                         
  13   7   7        507.72        464.89       110.83 o                         
  15   7   7       1148.82       1170.79       154.10 o                         
  17   7   7         52.40        117.23       109.05 o                         
  19   7   7         97.61          5.97       101.82 o                         
  21   7   7          8.82         62.21        65.67 o                         
 -26   8   7          1.78         -6.96        71.70 o                         
 -24   8   7          0.06        137.25       108.21 o                         
 -22   8   7        999.56        834.16       109.74 o                         
 -20   8   7       1961.28       1910.89       140.03 o                         
 -18   8   7        478.16        490.32       113.40 o                         
 -16   8   7        382.21        297.04        92.56 o                         
 -14   8   7       5889.64       6260.39       204.06 o                         
 -12   8   7       4942.72       5215.65       215.10 o                         
 -10   8   7        793.68       1159.73       187.10 o                         
  -8   8   7          1.76         14.57        75.11 o                         
  -6   8   7        743.78        512.46       101.48 o                         
  -4   8   7       8691.78       7178.41       276.23 o                         
  -2   8   7       2421.32       2618.36       165.71 o                         
   0   8   7      10306.88      10860.99       501.47 o                         
   2   8   7       3169.51       3207.57       232.43 o                         
   4   8   7       8953.34       8927.87       488.29 o                         
   6   8   7        795.41        933.21       157.38 o                         
   8   8   7       3152.38       2879.94       157.75 o                         
  10   8   7        370.86        184.06       119.45 o                         
  12   8   7          7.37        115.25        91.49 o                         
  14   8   7         11.31        -39.48        82.37 o                         
  16   8   7        867.48        721.20       126.51 o                         
  18   8   7        181.79         89.72       100.15 o                         
  20   8   7          0.98        -18.74        87.18 o                         
 -25   9   7         42.51         78.48       133.64 o                         
 -23   9   7         81.41         53.50       103.95 o                         
 -21   9   7         31.96          4.07        80.25 o                         
 -19   9   7        872.99        963.26       123.22 o                         
 -17   9   7         16.18        146.09       126.09 o                         
 -15   9   7       1579.30       1510.73       127.70 o                         
 -13   9   7        377.24        298.00        68.05 o                         
 -11   9   7       1777.67       1827.93       113.33 o                         
  -9   9   7        577.36        678.79       138.74 o                         
  -7   9   7        852.58        720.80       135.53 o                         
  -5   9   7       8367.11       9185.63       392.05 o                         
  -3   9   7       9241.96       9954.13       430.80 o                         
  -1   9   7       7857.72       8456.06       467.18 o                         
   1   9   7         67.58         91.70       185.32 o                         
   3   9   7        849.17        542.22       185.76 o                         
   5   9   7       5287.43       5320.76       300.55 o                         
   7   9   7       1742.61       1591.05       134.79 o                         
   9   9   7        602.82        402.14        88.34 o                         
  11   9   7        955.65       1073.98       117.80 o                         
  13   9   7        136.08        296.88        79.26 o                         
  15   9   7        611.29        623.44       107.75 o                         
  17   9   7          4.41         14.60        96.94 o                         
  19   9   7        151.57        116.20        85.12 o                         
 -24  10   7          1.09         65.70       121.76 o                         
 -22  10   7         73.55         18.27        79.24 o                         
 -20  10   7        205.85        228.11        98.19 o                         
 -18  10   7        306.76        307.28        92.07 o                         
 -16  10   7        538.66        270.63       121.63 o                         
 -14  10   7        838.37        768.56       106.93 o                         
 -12  10   7         54.49        167.66        73.39 o                         
 -10  10   7         64.40         40.63        75.94 o                         
  -8  10   7         16.56         92.77        64.89 o                         
  -6  10   7        968.36        816.37        89.58 o                         
  -4  10   7       1468.65       1379.53       116.19 o                         
  -2  10   7       4759.70       4475.79       355.82 o                         
   0  10   7        131.99        275.90       141.21 o                         
   2  10   7       1499.33       1469.45       115.11 o                         
   4  10   7       3463.01       3171.15       184.41 o                         
   6  10   7        944.46        941.79       110.61 o                         
   8  10   7        291.96        365.35       102.84 o                         
  10  10   7        351.34        390.04       111.16 o                         
  12  10   7        205.61        259.91        92.73 o                         
  14  10   7         14.24        -40.99        80.41 o                         
  16  10   7          4.09         47.86       121.54 o                         
  18  10   7         48.95        -34.61        82.04 o                         
  20  10   7         12.23        -92.79        92.79 o                         
 -23  11   7         27.06         77.57       115.80 o                         
 -21  11   7         27.62        119.37        78.46 o                         
 -19  11   7        203.87        220.97        94.79 o                         
 -17  11   7         22.42        -14.70        81.36 o                         
 -15  11   7        897.56        730.72       119.23 o                         
 -13  11   7          1.19         52.31        88.84 o                         
 -11  11   7        990.38        818.15       128.58 o                         
  -9  11   7          7.16        188.35        86.36 o                         
  -7  11   7       1159.46       1070.37        97.71 o                         
  -5  11   7        339.52        351.46        83.17 o                         
  -3  11   7       5809.48       5739.56       204.08 o                         
  -1  11   7        806.16       1250.71       108.46 o                         
   1  11   7         80.28        168.93        73.20 o                         
   3  11   7        257.22        200.48        74.47 o                         
   5  11   7        358.92        377.66       104.65 o                         
   7  11   7        354.74        479.82       140.58 o                         
   9  11   7         23.08         93.27        76.82 o                         
  11  11   7        148.55        209.26        81.38 o                         
  13  11   7         13.22        -53.76        91.71 o                         
  15  11   7        156.00         56.46        75.71 o                         
  17  11   7          4.76        -73.01        73.01 o                         
  19  11   7         24.51         -9.14        86.47 o                         
 -22  12   7         73.87         67.45        97.62 o                         
 -20  12   7        120.36        168.20        81.32 o                         
 -18  12   7        126.69        167.37        79.82 o                         
 -16  12   7        121.19         74.09        85.68 o                         
 -14  12   7        208.33        271.27        97.80 o                         
 -12  12   7         23.31          4.85        87.21 o                         
 -10  12   7         53.28        204.31        89.78 o                         
  -8  12   7         19.06        102.73        91.13 o                         
  -6  12   7        368.27        552.45       101.98 o                         
  -4  12   7       2499.73       2286.26       169.74 o                         
  -2  12   7        618.48        797.15        94.96 o                         
   0  12   7         50.78         52.70        77.66 o                         
   2  12   7        367.38        409.73        76.99 o                         
   4  12   7       2039.96       2125.34       140.14 o                         
   6  12   7        981.05        785.19       121.77 o                         
   8  12   7       3918.74       3600.83       214.59 o                         
  10  12   7        739.26        599.37       114.49 o                         
  12  12   7        646.63        769.41       130.59 o                         
  14  12   7          0.08        -68.17       126.54 o                         
  16  12   7        269.50        228.38        98.65 o                         
 -21  13   7         12.60        -63.84       115.43 o                         
 -19  13   7        706.12        714.15       121.30 o                         
 -17  13   7          1.23        155.91        72.31 o                         
 -15  13   7        226.22        255.50        86.74 o                         
 -13  13   7         73.13        -45.33        81.99 o                         
 -11  13   7       1174.29       1255.61       143.61 o                         
  -9  13   7        442.61        323.00       100.94 o                         
  -7  13   7        149.86        230.38        92.34 o                         
  -5  13   7        513.81        469.23       122.30 o                         
  -3  13   7       1346.46       1416.70       144.19 o                         
  -1  13   7        504.88        507.35        97.73 o                         
   1  13   7        321.10        437.59        97.35 o                         
   3  13   7       1311.13       1671.25       141.87 o                         
   5  13   7       1146.99       1058.55       107.12 o                         
   7  13   7         35.20        170.04       101.81 o                         
   9  13   7       1039.37        891.82       139.34 o                         
  11  13   7         64.02        193.58       106.82 o                         
  13  13   7        206.73         83.52        76.91 o                         
  15  13   7        165.17         78.27        70.19 o                         
 -18  14   7        368.29        153.86        68.82 o                         
 -16  14   7          3.89        -25.88        71.85 o                         
 -14  14   7        445.76        562.49        80.15 o                         
 -12  14   7       1728.98       1845.95       196.55 o                         
 -10  14   7       1345.33       1386.73       199.20 o                         
  -8  14   7          4.85        -41.91       191.49 o                         
  -6  14   7         46.84        -81.04       125.26 o                         
  -4  14   7       1377.00       1426.77       175.85 o                         
  -2  14   7       1527.90       1631.01       157.80 o                         
   0  14   7       3865.55       3731.22       212.56 o                         
   2  14   7          0.06        -13.55        81.23 o                         
   4  14   7       1105.00       1297.96       133.63 o                         
   6  14   7         94.12        237.60       100.98 o                         
   8  14   7        498.44        459.05       112.15 o                         
  10  14   7        171.17        153.06        66.28 o                         
  12  14   7          1.07        -51.85        64.51 o                         
  14  14   7         23.85        100.97        76.50 o                         
 -15  15   7         42.05        131.73       182.55 o                         
 -13  15   7          9.39        -43.99       118.72 o                         
 -11  15   7        922.35        853.21       123.21 o                         
  -9  15   7         45.79        -22.24       108.92 o                         
  -7  15   7         33.62        -38.93        95.15 o                         
  -5  15   7        645.63        772.55       140.42 o                         
  -3  15   7       1146.03       1078.29       145.64 o                         
  -1  15   7        140.87        133.87        90.79 o                         
   1  15   7       1000.48       1185.08        96.49 o                         
   3  15   7        206.78        282.90       105.08 o                         
   5  15   7        253.91        488.80       106.06 o                         
   7  15   7        167.22        166.18       103.12 o                         
   9  15   7        419.50        250.19        87.83 o                         
  11  15   7        198.97        132.29       101.77 o                         
 -14  16   7          0.81        -79.08        93.01 o                         
 -12  16   7        305.63        260.16        80.72 o                         
 -10  16   7        411.44        381.48        88.91 o                         
  -8  16   7         43.51         55.29        81.67 o                         
  -6  16   7        674.03        776.52       130.82 o                         
  -4  16   7          0.64        -24.36        77.31 o                         
  -2  16   7        380.99        269.88       123.17 o                         
   0  16   7        509.53        390.48        90.84 o                         
   2  16   7        334.95        549.57       100.11 o                         
   4  16   7          5.23         86.46        67.45 o                         
   6  16   7          5.94         65.32        66.54 o                         
   8  16   7         18.47         52.00        99.74 o                         
  -9  17   7        883.93        759.55       104.05 o                         
  -7  17   7        276.53        261.65        91.55 o                         
  -5  17   7        395.32        464.49       100.69 o                         
  -3  17   7          3.27         64.48        63.16 o                         
  -1  17   7        532.10        744.56       118.87 o                         
   1  17   7        381.67        181.79       109.24 o                         
   3  17   7        124.88        153.15       103.21 o                         
 -28   0   8          5.38         16.20       118.60 o                         
 -26   0   8         21.31         97.35       120.28 o                         
 -24   0   8        265.66        130.31       108.03 o                         
 -22   0   8       3202.88       3591.40       410.60 o                         
 -20   0   8        633.86        424.94       156.12 o                         
 -18   0   8         78.57        -99.30       203.71 o                         
 -16   0   8      25226.08      28191.22      1326.46 o                         
 -14   0   8      60493.30      65112.04      1127.39 o                         
 -12   0   8       4507.63       4583.77       291.74 o                         
 -10   0   8       5227.77       3012.32       617.40 o                         
  -8   0   8      30902.58      29220.40       610.28 o                         
  -6   0   8      45539.32      39344.49       942.27 o                         
  -4   0   8      86421.42      82989.95      1303.15 o                         
  -2   0   8      71607.41      63595.54       782.16 o                         
   0   0   8      18330.95      17816.96       603.16 o                         
   2   0   8      52789.28      54292.96       762.24 o                         
   4   0   8     167663.38     174252.11      1469.46 o                         
   6   0   8      30296.40      31830.11       685.87 o                         
   8   0   8      35346.13      36942.97       799.57 o                         
  10   0   8       5731.49       6714.08       589.24 o                         
  12   0   8          2.56       -194.82       194.82 o                         
  14   0   8       3624.30       3591.58       246.32 o                         
  16   0   8       6004.84       6391.36       381.36 o                         
  18   0   8         27.40        115.35       106.96 o                         
  20   0   8         63.21         66.77       121.17 o                         
  22   0   8         25.34        218.09       142.77 o                         
  24   0   8        162.54         96.96        91.80 o                         
 -29   1   8        201.77        131.88        64.42 o                         
 -27   1   8        141.92        185.16        60.22 o                         
 -25   1   8          2.82         -0.37        81.70 o                         
 -23   1   8         49.15        -17.36        95.98 o                         
 -21   1   8       3457.11       3699.92       188.14 o                         
 -19   1   8       1656.60       1552.46       137.15 o                         
 -17   1   8        303.26        656.86       160.90 o                         
 -15   1   8      14276.64      14490.88       481.68 o                         
 -13   1   8       3436.40       3784.45       249.88 o                         
 -11   1   8      97933.51      95597.00      1028.99 o                         
  -9   1   8      28349.07      28622.09       609.65 o                         
  -7   1   8      55577.31      58257.97       674.37 o                         
  -5   1   8      17627.43      15603.02       413.37 o                         
  -3   1   8      87966.38      83197.41      1100.48 o                         
  -1   1   8       8883.64       9471.50       307.95 o                         
   1   1   8      30718.79      30276.73       465.76 o                         
   3   1   8       3973.58       4285.67       163.70 o                         
   5   1   8      89081.06      94128.37       788.57 o                         
   7   1   8      39448.17      39887.53       556.32 o                         
   9   1   8       7572.56      10027.96       377.63 o                         
  11   1   8       2865.35       2844.00       371.62 o                         
  13   1   8       2408.23       2468.91       163.44 o                         
  15   1   8        294.25        209.67       127.35 o                         
  17   1   8       1121.89       1353.31       138.43 o                         
  19   1   8         59.45        -37.16        69.58 o                         
  21   1   8        208.95        353.00        91.98 o                         
  23   1   8         67.97         65.27        85.19 o                         
 -30   2   8        128.96        192.78        90.84 o                         
 -28   2   8         65.42        180.62        87.25 o                         
 -26   2   8          7.00         46.19        69.47 o                         
 -24   2   8        124.55        118.91        88.03 o                         
 -22   2   8       1030.04        792.32       117.43 o                         
 -20   2   8        698.05        794.32       122.89 o                         
 -18   2   8        857.48        888.68       114.14 o                         
 -16   2   8       3971.07       4184.76       290.25 o                         
 -14   2   8       2529.43       2762.88       228.15 o                         
 -12   2   8      17731.04      17805.42       606.35 o                         
 -10   2   8       2462.10       2273.26       177.17 o                         
  -8   2   8       5252.79       5359.65       173.73 o                         
  -6   2   8       6117.13       3690.73       138.64 o                         
  -4   2   8      35219.82      34531.77       508.15 o                         
  -2   2   8      13498.32      14870.27       321.88 o                         
   0   2   8       3363.43       3220.63       158.38 o                         
   2   2   8        199.67        362.35        76.59 o                         
   4   2   8      61633.95      64697.89       615.91 o                         
   6   2   8      21235.33      19753.39       477.78 o                         
   8   2   8       5100.41       5793.46       359.52 o                         
  10   2   8       2023.00       1983.54       198.19 o                         
  12   2   8         47.39        108.44        84.47 o                         
  14   2   8       2235.56       2576.73       165.46 o                         
  16   2   8       1262.71       1157.19       156.87 o                         
  18   2   8         10.85        108.47        92.87 o                         
  20   2   8        190.79        223.71        76.51 o                         
  22   2   8         13.26        181.26        66.55 o                         
  24   2   8         43.33         29.82        89.58 o                         
 -29   3   8          3.68         -8.51        71.05 o                         
 -27   3   8        452.72        587.71        91.13 o                         
 -25   3   8        153.66        346.67        92.33 o                         
 -23   3   8         52.27        -20.79        92.28 o                         
 -21   3   8        227.22         62.37        95.79 o                         
 -19   3   8          6.85         80.59        70.11 o                         
 -17   3   8       1844.09       1811.42       262.03 o                         
 -15   3   8       6165.02       6190.64       338.77 o                         
 -13   3   8       1846.26       1689.25       181.98 o                         
 -11   3   8       7169.12       8426.83       334.85 o                         
  -9   3   8       5624.85       6285.38       213.14 o                         
  -7   3   8      15231.21      17563.98       379.47 o                         
  -5   3   8       9136.92       8748.41       205.70 o                         
  -3   3   8      16538.99      18311.41       242.52 o                         
  -1   3   8      10899.87      10257.50       257.71 o                         
   1   3   8          0.58        153.06        82.44 o                         
   3   3   8       1138.85       1154.36       118.21 o                         
   5   3   8      22067.34      23469.71       659.33 o                         
   7   3   8       4740.02       5412.61       269.60 o                         
   9   3   8        726.02        912.83       167.34 o                         
  11   3   8        763.38       1456.03       222.60 o                         
  13   3   8        263.63        171.42        86.44 o                         
  15   3   8          1.19        -24.50        87.16 o                         
  17   3   8        113.01         65.37        88.47 o                         
  19   3   8          9.25         20.54        71.42 o                         
  21   3   8          6.69        131.36        59.24 o                         
  23   3   8         10.75        -25.38        75.36 o                         
 -28   4   8         86.52         96.76        98.96 o                         
 -26   4   8         16.87         70.38        70.16 o                         
 -24   4   8        841.40        707.10       108.91 o                         
 -22   4   8        476.13        272.77        79.67 o                         
 -20   4   8         28.99         87.41        68.91 o                         
 -18   4   8         71.34         71.28        66.07 o                         
 -16   4   8       6254.63       5976.28       352.95 o                         
 -14   4   8      11530.62      12193.29       455.43 o                         
 -12   4   8       9620.15       9928.19       382.40 o                         
 -10   4   8         18.94        290.77        85.99 o                         
  -8   4   8      20749.62      21769.04       704.58 o                         
  -6   4   8       4871.31       4610.06       174.84 o                         
  -4   4   8      19840.08      20271.94       317.20 o                         
  -2   4   8      44194.08      46662.40       534.72 o                         
   0   4   8     103814.44      98594.71       709.81 o                         
   2   4   8       2844.53       2877.91       149.85 o                         
   4   4   8         47.22         27.87        61.00 o                         
   6   4   8       1454.10       1957.75       229.62 o                         
   8   4   8          3.05         69.54       104.41 o                         
  10   4   8        429.65        174.89       128.56 o                         
  12   4   8        629.64        987.81       110.90 o                         
  14   4   8        339.82        356.62        91.92 o                         
  16   4   8        449.77        329.99       112.37 o                         
  18   4   8          7.65         28.46        79.44 o                         
  20   4   8         36.02         67.13        82.43 o                         
  22   4   8         33.43         55.13        58.88 o                         
 -29   5   8          0.74        132.11        97.69 o                         
 -27   5   8         97.66        164.36        97.38 o                         
 -25   5   8          1.30         79.36        84.37 o                         
 -23   5   8        119.67        299.10        88.53 o                         
 -21   5   8        267.25         60.61        89.14 o                         
 -19   5   8       2458.47       2749.43       163.78 o                         
 -17   5   8       1464.30       1289.08       130.15 o                         
 -15   5   8         61.44        137.21       110.86 o                         
 -13   5   8      16967.99      16214.16       515.05 o                         
 -11   5   8      40864.94      39280.81       867.03 o                         
  -9   5   8       1824.83       2272.01       129.69 o                         
  -7   5   8       3626.73       3533.58       135.20 o                         
  -5   5   8      96497.89     106023.55      1238.39 o                         
  -3   5   8      34716.53      39634.82       559.15 o                         
  -1   5   8       1935.38       1944.64       155.45 o                         
   1   5   8        199.83        298.21        95.27 o                         
   3   5   8       4637.33       3746.28       282.28 o                         
   5   5   8       5803.79       5593.30       367.85 o                         
   7   5   8       2567.68       2894.80       292.37 o                         
   9   5   8       1208.25       1114.54       203.76 o                         
  11   5   8       3134.23       3006.22       200.55 o                         
  13   5   8         39.79        130.96        72.55 o                         
  15   5   8       1313.81       1012.21       142.53 o                         
  17   5   8         44.67         44.71        75.53 o                         
  19   5   8        125.68        127.30        64.07 o                         
  21   5   8         77.85        136.20        68.86 o                         
 -28   6   8         45.94         28.60        71.94 o                         
 -26   6   8         31.31         -9.19        81.00 o                         
 -24   6   8        152.55        323.21       105.46 o                         
 -22   6   8        366.21        320.95        96.70 o                         
 -20   6   8        604.63        553.78        96.36 o                         
 -18   6   8         32.36        -24.75        90.61 o                         
 -16   6   8        278.18        211.79        79.65 o                         
 -14   6   8      12492.75      11838.16       593.07 o                         
 -12   6   8        374.90        440.93       121.67 o                         
 -10   6   8       5392.83       5510.42       281.84 o                         
  -8   6   8       4544.25       4726.40       166.71 o                         
  -6   6   8      23204.29      26937.48       527.48 o                         
  -4   6   8       7193.83       7315.39       237.47 o                         
  -2   6   8      16064.82      16853.33       366.26 o                         
   0   6   8      11230.64      10238.00       352.74 o                         
   2   6   8      12894.39      12768.68       417.26 o                         
   4   6   8       5596.01       5495.41       369.41 o                         
   6   6   8       3799.96       3214.11       309.76 o                         
   8   6   8       1910.70       1271.56       369.29 o                         
  10   6   8        375.47        378.59        96.15 o                         
  12   6   8        439.57        442.90       150.75 o                         
  14   6   8         61.74         26.75        91.91 o                         
  16   6   8          9.56          0.21        82.45 o                         
  18   6   8          8.87         72.59        82.86 o                         
  20   6   8          0.02        148.49        96.67 o                         
  22   6   8          8.65        -61.24        94.60 o                         
 -27   7   8         42.56        -67.42        67.42 o                         
 -25   7   8         85.68         54.04        83.38 o                         
 -23   7   8        313.28        178.19        94.88 o                         
 -21   7   8       2441.49       2584.03       161.66 o                         
 -19   7   8         12.09        -74.76        74.76 o                         
 -17   7   8         13.29        -72.18        96.21 o                         
 -15   7   8       1413.54       1612.05       128.17 o                         
 -13   7   8       3049.08       2467.94       355.44 o                         
 -11   7   8       7040.34       7022.12       347.32 o                         
  -9   7   8       8626.37       8284.03       296.16 o                         
  -7   7   8       1873.61       2339.85       130.20 o                         
  -5   7   8        107.30        197.38        66.48 o                         
  -3   7   8      15324.92      14496.66       360.27 o                         
  -1   7   8       1738.01       1776.28       168.62 o                         
   1   7   8        554.51        707.95       132.09 o                         
   3   7   8       6252.34       6364.89       401.20 o                         
   5   7   8      10756.13      12500.18       584.33 o                         
   7   7   8        373.63        351.87       124.73 o                         
   9   7   8        703.99        548.40        96.76 o                         
  11   7   8        727.35        583.93       114.70 o                         
  13   7   8        124.88         75.96       105.20 o                         
  15   7   8         77.28        203.04       137.85 o                         
  17   7   8         24.21          0.86        98.09 o                         
  19   7   8         71.42        177.56       113.45 o                         
  21   7   8          0.18         49.03        72.07 o                         
 -26   8   8         43.54        -14.95        63.45 o                         
 -24   8   8        287.61        278.64       127.15 o                         
 -22   8   8         55.29        157.54        82.60 o                         
 -20   8   8        299.11        317.56       101.84 o                         
 -18   8   8       1953.56       1736.10       161.63 o                         
 -16   8   8       1145.11       1033.86       121.11 o                         
 -14   8   8       1885.46       1739.15       116.54 o                         
 -12   8   8          7.70         41.21        76.45 o                         
 -10   8   8       8278.87       7593.15       379.03 o                         
  -8   8   8       6521.48       6570.06       284.48 o                         
  -6   8   8       3156.82       2646.97       161.87 o                         
  -4   8   8       2291.01       2477.86       166.98 o                         
  -2   8   8       1547.30       1322.37       130.84 o                         
   0   8   8      18612.34      19572.35       543.10 o                         
   2   8   8       1156.82       1036.90       154.64 o                         
   4   8   8       9711.00      10646.74       552.01 o                         
   6   8   8       3934.90       3731.76       205.88 o                         
   8   8   8        205.47         29.25        80.15 o                         
  10   8   8        265.05        141.58        82.38 o                         
  12   8   8       1303.77       1070.17       120.09 o                         
  14   8   8        153.76        203.94        87.34 o                         
  16   8   8          2.61        -37.95        84.44 o                         
  18   8   8        215.72        172.29       100.83 o                         
  20   8   8        112.55         19.97        64.19 o                         
 -25   9   8         45.45       -102.52       139.76 o                         
 -23   9   8          3.33        203.63        84.62 o                         
 -21   9   8        311.53        189.69        81.36 o                         
 -19   9   8         46.66        172.56        86.80 o                         
 -17   9   8       1878.28       1905.61       144.02 o                         
 -15   9   8       2039.47       1816.87       143.24 o                         
 -13   9   8         16.45         39.94       101.47 o                         
 -11   9   8          5.82         73.81        62.30 o                         
  -9   9   8       5270.77       5193.73       406.84 o                         
  -7   9   8       1127.15        911.81       148.49 o                         
  -5   9   8       4071.12       3971.27       228.24 o                         
  -3   9   8       2765.69       3081.67       229.51 o                         
  -1   9   8       8844.80       8843.54       485.80 o                         
   1   9   8       2319.61       2628.57       356.44 o                         
   3   9   8      14428.56      14880.24       968.14 o                         
   5   9   8         30.86        -78.44        78.44 o                         
   7   9   8       2681.11       2798.53       175.30 o                         
   9   9   8        231.64        351.77        98.39 o                         
  11   9   8       1972.70       1940.06       163.26 o                         
  13   9   8        536.49        473.04        94.85 o                         
  15   9   8          0.18        -71.77        79.48 o                         
  17   9   8          0.36        162.87       104.11 o                         
  19   9   8         93.24         51.13        90.23 o                         
 -24  10   8        429.34        170.98       137.25 o                         
 -22  10   8          1.77         64.80        78.20 o                         
 -20  10   8        854.34       1365.22       237.40 o                         
 -18  10   8        145.06        175.33        95.06 o                         
 -16  10   8       1865.13       1984.56       166.59 o                         
 -14  10   8         95.87        106.21        97.46 o                         
 -12  10   8         12.76        -11.50        66.39 o                         
 -10  10   8        129.27        205.60        69.13 o                         
  -8  10   8      21942.92      21400.06       330.77 o                         
  -6  10   8       4654.08       4352.16       166.69 o                         
  -4  10   8        357.60        606.38        90.82 o                         
  -2  10   8       1038.60        998.55       115.85 o                         
   0  10   8      20612.67      21545.75       378.01 o                         
   2  10   8      11220.41      11377.15       281.62 o                         
   4  10   8       3622.61       3703.42       209.92 o                         
   6  10   8        112.86        142.82        91.07 o                         
   8  10   8       2767.25       2569.20       190.14 o                         
  10  10   8       3237.12       2937.98       171.95 o                         
  12  10   8        324.82        332.23        80.89 o                         
  14  10   8          1.41        -87.61        87.61 o                         
  16  10   8         18.57        -81.29        81.29 o                         
  18  10   8         43.52        -78.42        78.42 o                         
 -23  11   8        237.76        214.86       128.37 o                         
 -21  11   8        102.22        130.95        81.70 o                         
 -19  11   8        433.23        275.16       123.15 o                         
 -17  11   8       2335.91       2469.39       173.85 o                         
 -15  11   8        312.55        289.96        98.30 o                         
 -13  11   8          0.82        -88.01        88.01 o                         
 -11  11   8        821.07        674.57       102.88 o                         
  -9  11   8       1833.26       1858.56       114.42 o                         
  -7  11   8       3142.74       2901.17       168.28 o                         
  -5  11   8       6709.86       6131.84       213.69 o                         
  -3  11   8       1191.53       1097.32       105.81 o                         
  -1  11   8      11411.41      12706.35       280.03 o                         
   1  11   8       1249.19       1346.55       102.84 o                         
   3  11   8        443.53        405.63        86.45 o                         
   5  11   8       4658.86       4861.87       283.29 o                         
   7  11   8       2168.59       1840.10       145.08 o                         
   9  11   8        171.31        266.86       116.15 o                         
  11  11   8        543.53        677.93        93.63 o                         
  13  11   8        379.20        232.33        91.82 o                         
  15  11   8         21.66        -74.13        74.13 o                         
  17  11   8         16.65          5.72        62.97 o                         
 -22  12   8          0.39       -126.60       126.60 o                         
 -20  12   8          6.08        122.48        78.39 o                         
 -18  12   8          4.79         21.34        75.05 o                         
 -16  12   8       2330.61       2261.47       166.65 o                         
 -14  12   8        759.48        723.73       121.09 o                         
 -12  12   8        386.95        252.00       102.38 o                         
 -10  12   8          4.75          6.99        94.65 o                         
  -8  12   8       5071.85       5299.40       234.83 o                         
  -6  12   8        198.45        217.69        95.99 o                         
  -4  12   8        110.31        185.46        94.93 o                         
  -2  12   8        428.03        372.07        86.59 o                         
   0  12   8         65.78        140.01        99.59 o                         
   2  12   8       1314.22       1553.35       127.62 o                         
   4  12   8        313.18        200.19        95.16 o                         
   6  12   8        239.69        133.21        88.37 o                         
   8  12   8       2305.35       2076.20       168.08 o                         
  10  12   8          3.18         20.92        81.33 o                         
  12  12   8        618.11        523.61       108.31 o                         
  14  12   8        288.22        194.52        65.11 o                         
  16  12   8         21.36        -20.02       118.78 o                         
 -21  13   8          0.27         61.45        60.71 o                         
 -19  13   8         20.00        -10.38        81.42 o                         
 -17  13   8        384.25        401.93        84.61 o                         
 -15  13   8        133.50        168.06        82.53 o                         
 -13  13   8         69.18        133.35        87.96 o                         
 -11  13   8        103.66         84.08        96.66 o                         
  -9  13   8       1857.05       1665.13       183.19 o                         
  -7  13   8         90.24         31.67       126.24 o                         
  -5  13   8        278.32        290.02       203.03 o                         
  -3  13   8        186.33        351.46       100.71 o                         
  -1  13   8          0.44         47.45       125.08 o                         
   1  13   8         72.06        -11.48        77.10 o                         
   3  13   8       3141.65       3641.87       188.12 o                         
   5  13   8       1500.02       1463.59       165.58 o                         
   7  13   8        499.02        526.51       105.34 o                         
   9  13   8          6.47         -1.43        99.18 o                         
  11  13   8         99.35        171.08       140.34 o                         
  13  13   8         60.96         72.25        71.25 o                         
  15  13   8          0.27         26.15        77.03 o                         
 -18  14   8        130.58         27.47        69.73 o                         
 -16  14   8         70.18         98.14        72.53 o                         
 -14  14   8         16.34         81.95        71.88 o                         
 -12  14   8         22.66        -83.95       126.41 o                         
 -10  14   8        199.41        105.66       195.92 o                         
  -8  14   8        105.75        189.96       130.13 o                         
  -6  14   8         34.47        164.93       138.42 o                         
  -4  14   8         95.53        198.42       139.75 o                         
  -2  14   8         93.19        352.15       106.77 o                         
   0  14   8         35.46        127.77        96.71 o                         
   2  14   8         29.34        -58.11       107.62 o                         
   4  14   8         21.42       -147.92       147.92 o                         
   6  14   8         61.90        -24.65        99.09 o                         
   8  14   8          2.55        -41.40        78.41 o                         
  10  14   8          8.41         31.38        77.27 o                         
  12  14   8        103.18         47.66        62.94 o                         
 -15  15   8         30.37         35.14        78.16 o                         
 -13  15   8        161.48        121.03        76.48 o                         
 -11  15   8        261.38        351.19        97.12 o                         
  -9  15   8        232.21        213.77        94.29 o                         
  -7  15   8         56.25        -26.85        92.21 o                         
  -5  15   8        297.33        321.49       163.60 o                         
  -3  15   8          2.89         -3.42        97.74 o                         
  -1  15   8        249.76        261.75        98.44 o                         
   1  15   8        304.81        206.32        78.61 o                         
   3  15   8        152.26         98.71        87.97 o                         
   5  15   8        302.77        315.63       115.10 o                         
   7  15   8          5.98         23.32        91.09 o                         
   9  15   8         43.52        -55.59       123.63 o                         
  11  15   8        239.82        254.89       106.65 o                         
 -14  16   8        155.27        -38.23        64.98 o                         
 -12  16   8         88.94         75.22       111.39 o                         
 -10  16   8          5.27         48.77        76.83 o                         
  -8  16   8        841.53       1147.02       130.76 o                         
  -6  16   8        115.39         91.98        75.24 o                         
  -4  16   8         66.27         53.22        78.44 o                         
  -2  16   8         18.92         85.13        82.37 o                         
   0  16   8        725.77       1288.27       209.25 o                         
   2  16   8         40.93        211.40       118.14 o                         
   4  16   8         35.14         23.12        59.60 o                         
   6  16   8        209.80        136.00        64.10 o                         
   8  16   8        193.14         84.30        91.73 o                         
  -9  17   8        252.92        344.63        88.56 o                         
  -7  17   8         16.04        -48.47       146.88 o                         
  -5  17   8        462.32        366.67        98.06 o                         
  -3  17   8        199.62        257.26        70.73 o                         
  -1  17   8        298.99        417.29        97.61 o                         
   1  17   8         61.12        182.44       110.65 o                         
   3  17   8        303.91        341.32       115.44 o                         
 -29   1   9         24.25        -40.83       112.04 o                         
 -27   1   9        143.55        313.64        66.97 o                         
 -25   1   9         21.02        -79.71        79.71 o                         
 -23   1   9        111.24         -4.92        94.85 o                         
 -21   1   9        415.49        243.29        90.37 o                         
 -19   1   9       2118.19       2381.53       167.69 o                         
 -17   1   9        488.49        638.92       165.31 o                         
 -15   1   9       5745.77       5888.66       319.30 o                         
 -13   1   9       9917.96      11542.97       403.18 o                         
 -11   1   9      32333.93      33678.58       782.65 o                         
  -9   1   9       3635.86       3076.73       191.51 o                         
  -7   1   9      13463.82      11287.38       456.87 o                         
  -5   1   9      11394.37      11792.34       379.99 o                         
  -3   1   9       6004.09       6381.01       190.11 o                         
  -1   1   9      19826.25      19123.70       482.93 o                         
   1   1   9        816.88        863.46       105.66 o                         
   3   1   9       5842.05       6533.75       209.87 o                         
   5   1   9       5334.64       5000.78       198.48 o                         
   7   1   9      67962.30      77648.20      1186.34 o                         
   9   1   9      19349.88      18724.08       529.22 o                         
  11   1   9        210.21        522.35       159.30 o                         
  13   1   9          6.96        -26.91        62.76 o                         
  15   1   9         33.44        214.50        78.55 o                         
  17   1   9          0.26         58.86        80.33 o                         
  19   1   9          5.49        -53.55        61.29 o                         
  21   1   9         14.47        118.87        79.18 o                         
  23   1   9          5.71        -17.75        65.57 o                         
 -30   2   9         15.31         79.78        95.44 o                         
 -28   2   9        187.59        278.70        76.02 o                         
 -26   2   9        480.49        633.86        92.36 o                         
 -24   2   9       1376.89       1585.56       171.81 o                         
 -22   2   9        229.75        331.18       106.71 o                         
 -20   2   9         43.43         47.70        69.68 o                         
 -18   2   9       2075.33       1954.14       154.05 o                         
 -16   2   9      15447.33      17239.71       560.95 o                         
 -14   2   9       1822.48       1716.93       190.34 o                         
 -12   2   9       2357.01       2672.07       208.93 o                         
 -10   2   9      28107.04      27246.36       551.88 o                         
  -8   2   9      41209.38      39871.78       451.86 o                         
  -6   2   9       8540.49       9875.37       294.13 o                         
  -4   2   9     151075.27     148137.55      1146.98 o                         
  -2   2   9      17475.53      16212.25       452.80 o                         
   0   2   9       1826.51       1395.20       120.10 o                         
   2   2   9      19674.67      19820.03       417.50 o                         
   4   2   9       6002.33       6885.20       234.76 o                         
   6   2   9       9731.25      10174.87       359.66 o                         
   8   2   9       1983.73       1673.35       169.00 o                         
  10   2   9        423.66        337.46       140.92 o                         
  12   2   9        489.76        518.45        94.55 o                         
  14   2   9          4.29        -92.62        92.62 o                         
  16   2   9         13.95          4.16       100.69 o                         
  18   2   9        236.00        453.41       103.84 o                         
  20   2   9        348.46        502.49        85.66 o                         
  22   2   9          3.72        134.62       115.77 o                         
 -29   3   9         46.96         21.38        81.96 o                         
 -27   3   9        922.87       1281.32       190.63 o                         
 -25   3   9         71.82         87.43        76.95 o                         
 -23   3   9          1.42        -57.20        91.71 o                         
 -21   3   9        303.08        390.04        84.65 o                         
 -19   3   9       3208.43       3172.12       145.07 o                         
 -17   3   9        278.13       -122.62       122.62 o                         
 -15   3   9      22490.03      20995.40       985.24 o                         
 -13   3   9        147.40         95.03       100.82 o                         
 -11   3   9        498.98        546.95       125.02 o                         
  -9   3   9       5011.76       5206.43       195.19 o                         
  -7   3   9       8251.14       6917.94       218.02 o                         
  -5   3   9      20047.50      19074.04       246.28 o                         
  -3   3   9        859.37        958.63       106.18 o                         
  -1   3   9      23913.56      26412.67       440.52 o                         
   1   3   9      19550.05      16199.82       475.31 o                         
   3   3   9       1144.23       1419.25       103.06 o                         
   5   3   9         37.99         20.59        72.57 o                         
   7   3   9        281.51        298.99       109.41 o                         
   9   3   9       3698.38       3467.64       348.14 o                         
  11   3   9          2.49         55.75        88.27 o                         
  13   3   9         25.70        -64.55        81.93 o                         
  15   3   9         20.48        183.69        97.99 o                         
  17   3   9        354.63        705.03       123.84 o                         
  19   3   9         44.57         47.76        71.98 o                         
  21   3   9        174.30        219.77        65.43 o                         
  23   3   9          5.14        128.06        84.77 o                         
 -28   4   9        485.44        593.30       189.49 o                         
 -26   4   9        919.76       1114.65       101.10 o                         
 -24   4   9         28.44         70.63        69.37 o                         
 -22   4   9       1336.25       1218.02       109.72 o                         
 -20   4   9        333.66        193.52        79.80 o                         
 -18   4   9       4474.67       4481.89       184.76 o                         
 -16   4   9      18162.02      16031.15       697.36 o                         
 -14   4   9       4340.95       5452.97       316.56 o                         
 -12   4   9       5372.33       4166.01       258.94 o                         
 -10   4   9      20735.53      20737.46       497.98 o                         
  -8   4   9      35589.16      34559.04       508.36 o                         
  -6   4   9        271.15        414.18        53.68 o                         
  -4   4   9      45512.37      45301.42       491.09 o                         
  -2   4   9      26318.80      26629.87       341.05 o                         
   0   4   9       1624.61       1603.48       115.42 o                         
   2   4   9      12997.32      12206.91       320.74 o                         
   4   4   9       5166.13       4764.65       325.28 o                         
   6   4   9        937.52       1038.24       186.95 o                         
   8   4   9        268.24        193.21       159.30 o                         
  10   4   9       1665.39       1044.55       247.48 o                         
  12   4   9       1145.03       1143.48       117.51 o                         
  14   4   9        341.69        327.36        85.95 o                         
  16   4   9         10.09          1.71        90.95 o                         
  18   4   9         81.56         31.87        72.55 o                         
  20   4   9        304.19        232.03        61.95 o                         
  22   4   9          6.09        -18.54        66.12 o                         
 -29   5   9          7.43         19.49        62.26 o                         
 -27   5   9        192.21        255.48        79.88 o                         
 -25   5   9         12.16         95.54        92.73 o                         
 -23   5   9          0.18        169.28       159.45 o                         
 -21   5   9       1144.39       1149.50       122.04 o                         
 -19   5   9        324.80        221.27        74.14 o                         
 -17   5   9        171.18        212.71        66.55 o                         
 -15   5   9       1795.69       1799.41       206.47 o                         
 -13   5   9       1976.25       2049.60       222.56 o                         
 -11   5   9       1196.71       1242.02       163.36 o                         
  -9   5   9       1135.14       1200.29        90.33 o                         
  -7   5   9       1739.76       1711.39       100.04 o                         
  -5   5   9      13715.55      11702.13       236.61 o                         
  -3   5   9        262.80        470.68        78.39 o                         
  -1   5   9       1298.62       1311.50       140.09 o                         
   1   5   9      24728.24      22289.07       644.50 o                         
   3   5   9       2492.92       2595.26       247.18 o                         
   5   5   9       4579.71       4147.15       327.11 o                         
   7   5   9       2768.74       2545.60       286.50 o                         
   9   5   9        141.51        148.25       107.50 o                         
  11   5   9          1.69        -88.14        88.14 o                         
  13   5   9         41.01        100.14        78.71 o                         
  15   5   9        589.53        602.04       114.26 o                         
  17   5   9         84.80         79.85        72.51 o                         
  19   5   9         67.21        127.92        58.13 o                         
  21   5   9         16.10        -14.61        74.24 o                         
 -28   6   9         28.90        171.27        75.04 o                         
 -26   6   9        140.72         91.90        66.59 o                         
 -24   6   9       1229.49        980.54       137.78 o                         
 -22   6   9        400.51        364.46       220.22 o                         
 -20   6   9       5361.49       5623.84       286.07 o                         
 -18   6   9          8.00         22.18        74.28 o                         
 -16   6   9        494.97        687.01       106.58 o                         
 -14   6   9       4345.13       3598.54       339.70 o                         
 -12   6   9        511.70        799.75       139.28 o                         
 -10   6   9        186.73        129.61        84.34 o                         
  -8   6   9         29.35         57.50        54.53 o                         
  -6   6   9      39999.06      39343.01       574.43 o                         
  -4   6   9         78.21        111.70        69.31 o                         
  -2   6   9       9534.99      10281.82       349.72 o                         
   0   6   9       6417.19       7195.80       307.33 o                         
   2   6   9      24184.75      23912.90       729.34 o                         
   4   6   9       1742.75       2111.78       247.17 o                         
   6   6   9       9392.46       9403.61       520.63 o                         
   8   6   9        161.88        265.53       227.52 o                         
  10   6   9        593.58        467.63       111.98 o                         
  12   6   9        953.55       1093.07       122.99 o                         
  14   6   9       3331.00       3488.03       197.80 o                         
  16   6   9          5.11        -43.46        72.86 o                         
  18   6   9         33.50       -107.04       130.72 o                         
  20   6   9        119.07         29.58       131.39 o                         
  22   6   9        104.60         61.54        74.23 o                         
 -27   7   9         83.99          8.13        72.97 o                         
 -25   7   9        146.68        168.08        86.03 o                         
 -23   7   9        253.38         99.58        94.13 o                         
 -21   7   9       1438.17       1306.70       137.46 o                         
 -19   7   9         38.10         74.01        71.69 o                         
 -17   7   9        954.00       1166.01       132.62 o                         
 -15   7   9        114.94        118.03        81.62 o                         
 -13   7   9      24901.15      25162.36       850.85 o                         
 -11   7   9        521.50        492.92       126.48 o                         
  -9   7   9        490.78        526.43       100.71 o                         
  -7   7   9          9.76         89.06        60.83 o                         
  -5   7   9       3870.51       3595.30       175.09 o                         
  -3   7   9      16952.44      20240.91       436.44 o                         
  -1   7   9      27618.61      27587.88       614.50 o                         
   1   7   9       1440.66       1532.37       166.73 o                         
   3   7   9       8530.20       7729.27       449.14 o                         
   5   7   9       3114.57       2816.13       300.58 o                         
   7   7   9       2992.25       2773.21       230.67 o                         
   9   7   9        270.48        197.52       134.30 o                         
  11   7   9         19.50        -75.75        75.75 o                         
  13   7   9        870.69        938.01       120.89 o                         
  15   7   9        669.24        527.46       142.93 o                         
  17   7   9        114.02         29.64       101.68 o                         
  19   7   9         46.81        361.21       106.17 o                         
  21   7   9          0.75         -5.61        95.11 o                         
 -26   8   9          1.02        -51.05        70.76 o                         
 -24   8   9        454.76        269.85        91.11 o                         
 -22   8   9         20.82         73.87        81.61 o                         
 -20   8   9         29.04         86.63        85.18 o                         
 -18   8   9        252.33        169.52        91.17 o                         
 -16   8   9        652.42        646.65        96.92 o                         
 -14   8   9       1013.31       1427.84       147.53 o                         
 -12   8   9       3035.42       3049.49       163.68 o                         
 -10   8   9       1898.62       1703.91       193.87 o                         
  -8   8   9        320.77        431.18        99.89 o                         
  -6   8   9      20848.74      21888.13       507.58 o                         
  -4   8   9       5258.23       6512.30       266.88 o                         
  -2   8   9      12171.23      11734.91       519.39 o                         
   0   8   9          0.61        127.53       156.29 o                         
   2   8   9       1087.71        904.73       264.51 o                         
   4   8   9        204.70         45.64       110.88 o                         
   6   8   9       7732.19       7825.55       249.81 o                         
   8   8   9         58.84        -47.99        64.34 o                         
  10   8   9         12.69        -36.16       105.27 o                         
  12   8   9        702.45        798.29       106.69 o                         
  14   8   9       2298.42       2388.11       167.18 o                         
  16   8   9        262.52         37.89       105.10 o                         
  18   8   9        121.40        155.78        96.74 o                         
  20   8   9         15.05        -14.71        62.50 o                         
 -25   9   9         30.06         -7.01        78.09 o                         
 -23   9   9        187.23         75.21       119.65 o                         
 -21   9   9        486.69        686.55       123.42 o                         
 -19   9   9        141.65        155.83        97.87 o                         
 -17   9   9       1118.23        992.95       174.57 o                         
 -15   9   9         38.80        -12.73        74.95 o                         
 -13   9   9        831.28        443.46       106.19 o                         
 -11   9   9          4.80         85.33        93.76 o                         
  -9   9   9        563.84        613.57        74.56 o                         
  -7   9   9         20.55         65.27        94.29 o                         
  -5   9   9      11841.73      11719.37       385.86 o                         
  -3   9   9       2406.29       2281.16       263.85 o                         
  -1   9   9       1704.33       1467.40       221.92 o                         
   1   9   9        490.01        816.19       197.95 o                         
   3   9   9       3883.71       3951.97       230.66 o                         
   5   9   9       3122.46       3018.33       161.58 o                         
   7   9   9        280.89        332.82        78.67 o                         
   9   9   9        621.49        638.60       110.58 o                         
  11   9   9        362.41        423.45        92.69 o                         
  13   9   9        707.40        625.42       104.49 o                         
  15   9   9         20.20         26.66       108.57 o                         
  17   9   9        307.44        294.81       101.45 o                         
  19   9   9          1.22        -43.82        62.50 o                         
 -24  10   9         19.62        -10.78        78.43 o                         
 -22  10   9         49.41         -8.34        84.99 o                         
 -20  10   9         48.06        -17.13        93.10 o                         
 -18  10   9        205.44        167.16       145.42 o                         
 -16  10   9        581.29        579.55        97.08 o                         
 -14  10   9        687.61        633.84       101.58 o                         
 -12  10   9        488.86        479.69        82.84 o                         
 -10  10   9        352.30        197.36        89.76 o                         
  -8  10   9       1074.45       1066.72        98.30 o                         
  -6  10   9        876.15        667.12        80.49 o                         
  -4  10   9        377.75        572.65        94.19 o                         
  -2  10   9        438.48        493.03        88.34 o                         
   0  10   9         44.13        167.39        73.42 o                         
   2  10   9        131.81        188.58        81.16 o                         
   4  10   9        418.43        476.52       129.88 o                         
   6  10   9       3432.42       3376.51       192.33 o                         
   8  10   9        128.75        -53.78        86.72 o                         
  10  10   9       2921.53       2718.41       167.40 o                         
  12  10   9         20.86         69.14        73.06 o                         
  14  10   9          0.20         97.19        76.27 o                         
  16  10   9        102.71        214.76        78.32 o                         
  18  10   9         24.49         33.28        66.68 o                         
 -23  11   9         43.72         72.41        81.89 o                         
 -21  11   9        116.57         58.64        85.09 o                         
 -19  11   9        139.25         72.23        92.12 o                         
 -17  11   9        240.74        458.56       121.64 o                         
 -15  11   9         96.03         42.48        83.97 o                         
 -13  11   9        165.64        207.00        84.47 o                         
 -11  11   9          1.47        -54.17        90.73 o                         
  -9  11   9        806.16        627.70        89.33 o                         
  -7  11   9        176.64        163.77        79.47 o                         
  -5  11   9        383.83        274.69       150.11 o                         
  -3  11   9        505.84        683.38        90.77 o                         
  -1  11   9       1147.02       1312.57       136.62 o                         
   1  11   9       1596.73       1587.94       132.17 o                         
   3  11   9       1967.99       2040.39       141.47 o                         
   5  11   9        757.56       1139.03       211.19 o                         
   7  11   9         38.63        179.05        80.80 o                         
   9  11   9       1352.53       1329.75       122.42 o                         
  11  11   9        110.48        183.80        78.20 o                         
  13  11   9        209.58        151.58        87.25 o                         
  15  11   9          3.51        -71.57        71.57 o                         
  17  11   9          0.01        107.27        79.07 o                         
 -22  12   9        153.90         92.34        75.39 o                         
 -20  12   9        271.29        457.72        92.89 o                         
 -18  12   9         84.02         52.21        75.01 o                         
 -16  12   9        683.76        628.30       108.57 o                         
 -14  12   9        754.70        745.16       115.45 o                         
 -12  12   9        582.87        586.78       110.80 o                         
 -10  12   9       1065.34       1046.26       158.22 o                         
  -8  12   9        479.47        366.50       119.17 o                         
  -6  12   9        198.23        202.06       114.26 o                         
  -4  12   9       2492.63       2650.12       218.52 o                         
  -2  12   9        116.22        159.78        79.13 o                         
   0  12   9          8.40        102.75        85.44 o                         
   2  12   9       1242.99       1343.94       131.65 o                         
   4  12   9        204.64        206.32       153.73 o                         
   6  12   9        640.87        825.47       121.01 o                         
   8  12   9        509.70        436.59       102.02 o                         
  10  12   9        832.23        779.98        99.12 o                         
  12  12   9        162.02         93.63        79.57 o                         
  14  12   9        346.73        207.59        74.83 o                         
  16  12   9          2.12         68.97        70.01 o                         
 -21  13   9        481.27        304.63       104.84 o                         
 -19  13   9          1.08         66.41        80.09 o                         
 -17  13   9         57.52         49.77        71.51 o                         
 -15  13   9         20.76        143.65       119.75 o                         
 -13  13   9       3735.82       3993.52       208.26 o                         
 -11  13   9        256.37        357.50       140.31 o                         
  -9  13   9          0.50         68.82       125.14 o                         
  -7  13   9        102.57        222.66       136.26 o                         
  -5  13   9       1532.32       2078.60       171.94 o                         
  -3  13   9         10.13         30.19        82.94 o                         
  -1  13   9       3083.40       3573.15       172.03 o                         
   1  13   9        188.72        238.21        73.41 o                         
   3  13   9        109.06        104.37        81.96 o                         
   5  13   9        381.90        408.51        97.12 o                         
   7  13   9       2988.66       2979.02       182.04 o                         
   9  13   9         92.61        145.42        98.74 o                         
  11  13   9        104.45         57.75       135.24 o                         
  13  13   9         13.92         38.04        69.07 o                         
 -18  14   9         78.84         17.41        52.64 o                         
 -16  14   9         34.40        -13.67        67.15 o                         
 -14  14   9        500.46        368.18        94.80 o                         
 -12  14   9       1267.91       1044.39       256.06 o                         
 -10  14   9         68.55        203.77       297.64 o                         
  -8  14   9         21.11        133.78       115.54 o                         
  -6  14   9       1884.84       1834.92       222.49 o                         
  -4  14   9        578.55        611.64       149.89 o                         
  -2  14   9       1562.61       1750.67       183.82 o                         
   0  14   9       1750.12       1764.30       254.67 o                         
   2  14   9         36.94         37.35        87.12 o                         
   4  14   9         85.33         82.68       112.66 o                         
   6  14   9        528.04        731.75       151.68 o                         
   8  14   9        126.54        174.09        78.57 o                         
  10  14   9          0.36        -20.83        69.00 o                         
  12  14   9        155.00        208.85        81.39 o                         
 -17  15   9         40.21        -86.21        86.21 o                         
 -15  15   9          5.05         -8.22        66.25 o                         
 -13  15   9        504.57        455.19       162.20 o                         
 -11  15   9         12.42          5.03        82.84 o                         
  -9  15   9        100.08         62.77        87.18 o                         
  -7  15   9        317.12        211.13        96.77 o                         
  -5  15   9       1067.47       1226.56       150.73 o                         
  -3  15   9          0.45         22.46       112.16 o                         
  -1  15   9       1261.31       1249.73       137.93 o                         
   1  15   9        114.47        150.38        75.61 o                         
   3  15   9         61.52         -8.45        76.61 o                         
   5  15   9        210.68        225.99       105.99 o                         
   7  15   9       1013.55        770.31       131.98 o                         
   9  15   9         63.86        139.63       110.70 o                         
 -14  16   9         72.71        150.17        68.31 o                         
 -12  16   9         76.41         91.11        64.26 o                         
 -10  16   9        172.26        229.40        79.08 o                         
  -8  16   9        207.76        199.89        82.49 o                         
  -6  16   9       1067.05        884.25       114.56 o                         
  -4  16   9        245.07        276.38        86.79 o                         
  -2  16   9          3.13         33.96       100.05 o                         
   0  16   9        819.39        912.60       111.88 o                         
   2  16   9         19.92         -5.22        74.46 o                         
   4  16   9         71.74        -11.43        74.22 o                         
   6  16   9         39.71        -18.96       132.90 o                         
  -9  17   9          0.05         22.34        58.10 o                         
  -7  17   9        487.82        509.55       119.33 o                         
  -5  17   9          8.09         71.09       132.16 o                         
  -3  17   9         31.92         83.80        58.93 o                         
  -1  17   9         28.48        -13.90       163.38 o                         
   1  17   9        727.89        558.14       134.40 o                         
   3  17   9         97.59        -20.23        82.68 o                         
 -30   0  10        161.50        176.61        98.36 o                         
 -28   0  10        170.49        254.61       105.51 o                         
 -26   0  10        147.26        173.09        88.53 o                         
 -24   0  10        397.53        813.80       194.48 o                         
 -22   0  10        632.89        355.11       141.29 o                         
 -20   0  10       4490.51       3101.81       394.80 o                         
 -18   0  10        196.54        658.42       314.22 o                         
 -16   0  10       8323.23       8678.28       724.82 o                         
 -14   0  10          1.31         98.21       128.41 o                         
 -12   0  10      92109.31      87256.15      1886.05 o                         
 -10   0  10      57916.62      75813.01      1613.38 o                         
  -8   0  10     153521.20     140777.83      2040.36 o                         
  -6   0  10        173.24        825.85       223.87 o                         
  -4   0  10      39374.20      39570.17       690.21 o                         
  -2   0  10       2534.70       3376.64       305.35 o                         
   0   0  10       3332.33       3089.42       311.89 o                         
   2   0  10      18214.01      20128.83       621.41 o                         
   4   0  10      74813.75      75235.53      1375.33 o                         
   6   0  10     244828.31     258678.44      5343.11 o                         
   8   0  10       2198.83       2060.07       345.58 o                         
  10   0  10         37.48        168.08       178.94 o                         
  12   0  10       2422.50       2324.12       210.82 o                         
  14   0  10       6692.75       6924.02       340.69 o                         
  16   0  10       1856.07       1848.67       210.31 o                         
  18   0  10          8.26       -116.89       116.89 o                         
  20   0  10         46.55         -3.35        80.30 o                         
  22   0  10         79.92         57.29       105.67 o                         
 -29   1  10          1.27          4.74        56.43 o                         
 -27   1  10         24.29        -80.63        80.63 o                         
 -25   1  10         43.87        142.90        82.74 o                         
 -23   1  10       1477.60       1638.45       180.60 o                         
 -21   1  10        572.26        760.52       114.53 o                         
 -19   1  10       1037.48       1026.23       119.12 o                         
 -17   1  10       2725.54       3312.93       265.51 o                         
 -15   1  10        966.89        956.56       153.14 o                         
 -13   1  10      18069.51      18950.35       516.33 o                         
 -11   1  10      21216.92      20925.49       506.11 o                         
  -9   1  10      56749.75      56063.39       757.74 o                         
  -7   1  10        356.61        629.89        70.14 o                         
  -5   1  10        130.12         23.67        60.41 o                         
  -3   1  10       3259.30       2827.15       141.32 o                         
  -1   1  10       6380.08       6563.62       291.86 o                         
   1   1  10         16.03        142.24       127.16 o                         
   3   1  10      75782.54      75361.55       828.21 o                         
   5   1  10      15261.41      14427.63       350.32 o                         
   7   1  10      31970.13      31129.87       657.27 o                         
   9   1  10        953.52       1292.97       205.55 o                         
  11   1  10       1225.50       1303.14       141.27 o                         
  13   1  10       2355.21       2424.56       167.24 o                         
  15   1  10       5919.04       6640.83       241.63 o                         
  17   1  10         33.75         85.75        68.85 o                         
  19   1  10        131.28         88.23        71.43 o                         
  21   1  10          0.00        -14.61        62.23 o                         
  23   1  10        181.57        302.50       105.95 o                         
 -30   2  10        149.34        116.24       105.61 o                         
 -28   2  10          3.57         38.51        60.07 o                         
 -26   2  10         69.34         70.95        70.16 o                         
 -24   2  10        108.24        -28.46        86.58 o                         
 -22   2  10        374.32        597.16       121.59 o                         
 -20   2  10       2139.61       2310.84       251.05 o                         
 -18   2  10       1086.72        950.07       114.87 o                         
 -16   2  10       4268.44       3718.20       277.93 o                         
 -14   2  10       2016.75       2136.84       205.19 o                         
 -12   2  10      19593.18      18766.07       504.94 o                         
 -10   2  10       1243.77        949.08       135.02 o                         
  -8   2  10      24352.85      27214.95       401.82 o                         
  -6   2  10      35854.37      35131.96       695.59 o                         
  -4   2  10        115.49        194.91        60.63 o                         
  -2   2  10      23716.13      26618.24       479.39 o                         
   0   2  10      16147.91      17337.77       389.71 o                         
   2   2  10      17301.17      17770.02       418.69 o                         
   4   2  10      10510.45      11488.80       294.85 o                         
   6   2  10      13075.49      14557.94       445.06 o                         
   8   2  10       4132.68       4742.99       277.76 o                         
  10   2  10        748.88        764.27       180.79 o                         
  12   2  10       1488.74       1455.83       140.52 o                         
  14   2  10        275.58        398.26       111.34 o                         
  16   2  10         18.16         59.72        92.84 o                         
  18   2  10          9.08        -67.57        67.57 o                         
  20   2  10          6.76        -24.10        66.12 o                         
  22   2  10         73.20         11.88        75.90 o                         
 -29   3  10         78.17         10.00        80.36 o                         
 -27   3  10        125.15        121.47        67.40 o                         
 -25   3  10        301.16        493.72        88.84 o                         
 -23   3  10         15.47         16.04        91.57 o                         
 -21   3  10        214.48        268.89        83.50 o                         
 -19   3  10         29.48        -68.39       103.77 o                         
 -17   3  10      11994.71      12828.92       722.33 o                         
 -15   3  10        335.80        332.12       125.89 o                         
 -13   3  10         41.41        136.71       108.12 o                         
 -11   3  10        578.53        444.52       121.90 o                         
  -9   3  10      31080.18      34572.72       634.79 o                         
  -7   3  10      10476.32      11579.55       523.83 o                         
  -5   3  10      15666.60      13302.01       255.37 o                         
  -3   3  10        184.29        221.84        80.83 o                         
  -1   3  10      10667.29      12400.59       382.98 o                         
   1   3  10       9295.20       9317.37       295.34 o                         
   3   3  10       2645.58       2970.17       148.81 o                         
   5   3  10       1436.62       1602.32       155.82 o                         
   7   3  10       1665.90       1748.03       182.87 o                         
   9   3  10       3124.75       2701.83       296.25 o                         
  11   3  10          0.69         81.03        99.38 o                         
  13   3  10         83.16        203.64        96.56 o                         
  15   3  10        259.01        372.30       120.01 o                         
  17   3  10          0.63        -86.93        86.93 o                         
  19   3  10         10.02         58.98        68.15 o                         
  21   3  10         10.50         22.32        61.36 o                         
 -28   4  10         55.49        159.90        73.98 o                         
 -26   4  10        133.10        260.52        94.18 o                         
 -24   4  10        183.34        116.15        86.24 o                         
 -22   4  10          9.30         28.89        76.00 o                         
 -20   4  10       1337.18       1365.03       102.06 o                         
 -18   4  10       3237.51       3002.46       153.71 o                         
 -16   4  10        233.68        202.54       120.36 o                         
 -14   4  10       4789.93       5099.99       312.88 o                         
 -12   4  10      13562.34      12812.79       441.38 o                         
 -10   4  10      13316.00      13109.20       335.54 o                         
  -8   4  10      17798.47      18523.45       383.19 o                         
  -6   4  10      92388.99      97977.64       660.54 o                         
  -4   4  10      18903.09      20789.76       398.57 o                         
  -2   4  10       2063.59       2194.19       137.85 o                         
   0   4  10          0.59        101.98        63.48 o                         
   2   4  10       3284.61       3307.36       492.83 o                         
   4   4  10       3683.64       3693.14       299.84 o                         
   6   4  10        216.21         -7.32       107.74 o                         
   8   4  10        285.90        191.64       129.85 o                         
  10   4  10       4113.77       3930.09       196.01 o                         
  12   4  10        201.76        133.18        91.12 o                         
  14   4  10         10.16        -18.92        68.23 o                         
  16   4  10        333.19        297.74        98.51 o                         
  18   4  10         12.25         37.54        69.26 o                         
  20   4  10         23.59         27.20        50.93 o                         
  22   4  10          0.13        -72.96        87.14 o                         
 -29   5  10          5.75         44.39        76.00 o                         
 -27   5  10          5.60          6.59        61.86 o                         
 -25   5  10        146.98        183.32        98.12 o                         
 -23   5  10        123.27        108.58       100.95 o                         
 -21   5  10          6.66        -29.58        83.50 o                         
 -19   5  10        155.76        203.99        92.77 o                         
 -17   5  10       5889.28       5970.23       191.65 o                         
 -15   5  10      15190.90      16076.29       559.31 o                         
 -13   5  10       3159.54       3567.67       262.38 o                         
 -11   5  10       1695.88       1896.65       155.67 o                         
  -9   5  10      16896.61      17612.24       520.31 o                         
  -7   5  10      46352.26      49344.05       800.47 o                         
  -5   5  10       9063.70       9803.33       225.57 o                         
  -3   5  10      36226.34      39400.24       600.92 o                         
  -1   5  10       1492.65        841.09       152.84 o                         
   1   5  10      36143.45      36829.56       866.34 o                         
   3   5  10       7561.08       6953.26       409.65 o                         
   5   5  10       8955.64       8391.91       472.70 o                         
   7   5  10       4285.54       4633.07       377.89 o                         
   9   5  10        733.78        667.73       123.40 o                         
  11   5  10         68.06         69.70        68.55 o                         
  13   5  10         56.10         96.14        80.37 o                         
  15   5  10        321.38        308.78       104.33 o                         
  17   5  10          4.03        -80.51        80.51 o                         
  19   5  10        170.41        128.88        63.68 o                         
  21   5  10          0.07         -0.31        55.73 o                         
 -28   6  10         37.34         26.35       115.17 o                         
 -26   6  10        197.21        264.12        94.27 o                         
 -24   6  10        137.93        197.67        99.30 o                         
 -22   6  10       1094.80       1136.27       192.22 o                         
 -20   6  10        139.29        167.39       113.20 o                         
 -18   6  10       1224.01       1138.88       109.64 o                         
 -16   6  10       3856.35       3926.88       182.91 o                         
 -14   6  10       4359.15       4602.82       309.61 o                         
 -12   6  10      27479.30      28303.34       702.05 o                         
 -10   6  10         19.99         47.35        61.75 o                         
  -8   6  10       4531.30       5131.54       166.04 o                         
  -6   6  10       3840.61       3885.92       177.06 o                         
  -4   6  10      18820.49      17548.94       359.30 o                         
  -2   6  10       3230.88       4014.95       232.86 o                         
   0   6  10       1299.86       1568.55       238.63 o                         
   2   6  10       1807.96       1722.68       223.67 o                         
   4   6  10      30222.38      32752.49      1310.72 o                         
   6   6  10        466.35        322.62       163.15 o                         
   8   6  10       2663.35       2884.56       201.93 o                         
  10   6  10        706.23        885.15       135.76 o                         
  12   6  10          3.68         55.41       110.63 o                         
  14   6  10         41.53        -28.28       103.99 o                         
  16   6  10         26.33        -97.09       106.64 o                         
  18   6  10         21.87        122.77        88.01 o                         
  20   6  10         35.70        -28.16        61.26 o                         
 -27   7  10          6.28        -63.23        63.23 o                         
 -25   7  10          0.27        -79.84        81.02 o                         
 -23   7  10        622.41        770.05       134.38 o                         
 -21   7  10          0.87         10.69        82.92 o                         
 -19   7  10         46.76         38.23        82.09 o                         
 -17   7  10        388.77        366.41        75.34 o                         
 -15   7  10      11381.01      11232.82       269.04 o                         
 -13   7  10       3427.99       3481.28       338.48 o                         
 -11   7  10       8664.74       8562.38       388.01 o                         
  -9   7  10         73.41         76.09       100.76 o                         
  -7   7  10       1906.68       1441.25       111.31 o                         
  -5   7  10        903.77        872.08        98.85 o                         
  -3   7  10       3433.55       3556.92       273.69 o                         
  -1   7  10      12073.53      14615.11       465.05 o                         
   1   7  10       1485.83       1719.85       221.98 o                         
   3   7  10       6352.93       5954.18       410.25 o                         
   5   7  10       7795.88       7898.85       499.59 o                         
   7   7  10       8330.06       7795.81       320.75 o                         
   9   7  10         37.44          6.08        79.29 o                         
  11   7  10        377.54        296.34       112.67 o                         
  13   7  10         47.66        260.16        95.22 o                         
  15   7  10        257.22        268.06       126.22 o                         
  17   7  10         71.17         83.73       172.63 o                         
  19   7  10          4.47         56.18       160.57 o                         
 -26   8  10         31.56        -37.26        55.52 o                         
 -24   8  10         65.63        200.06       155.32 o                         
 -22   8  10          0.04        147.47        85.04 o                         
 -20   8  10       1500.70       1325.10       142.97 o                         
 -18   8  10       1240.92       1189.16       125.39 o                         
 -16   8  10        183.01        136.60        73.47 o                         
 -14   8  10          0.46        -59.39        61.37 o                         
 -12   8  10        979.52        771.54       138.75 o                         
 -10   8  10       5433.54       5844.62       343.20 o                         
  -8   8  10        192.72        187.44       105.09 o                         
  -6   8  10       3136.80       3155.18       164.41 o                         
  -4   8  10      18025.65      19578.85       462.57 o                         
  -2   8  10       2123.28       2486.07       207.85 o                         
   0   8  10        810.59        906.34       147.01 o                         
   2   8  10       4550.84       5022.72       423.49 o                         
   4   8  10       3015.54       2693.16       238.98 o                         
   6   8  10         22.60         62.14        95.07 o                         
   8   8  10        955.94        968.32        99.87 o                         
  10   8  10       2480.32       2321.52       176.38 o                         
  12   8  10         70.31         53.83        91.94 o                         
  14   8  10         14.94         -5.20        80.69 o                         
  16   8  10        154.39        279.88       116.86 o                         
  18   8  10        155.04        285.35       100.77 o                         
  20   8  10          3.29        -78.70        78.70 o                         
 -25   9  10        302.28        179.05        72.91 o                         
 -23   9  10         14.82        120.52        85.43 o                         
 -21   9  10        518.71        518.96       132.44 o                         
 -19   9  10        630.61        485.50       106.21 o                         
 -17   9  10       1751.63       1862.89       130.67 o                         
 -15   9  10        163.86         77.26        82.48 o                         
 -13   9  10       1291.58       1091.82       113.04 o                         
 -11   9  10        439.22        415.96        73.32 o                         
  -9   9  10       5768.29       6855.06       221.01 o                         
  -7   9  10       5267.91       5502.91       334.15 o                         
  -5   9  10        955.30       1242.72       166.79 o                         
  -3   9  10       7898.00       8171.92       464.46 o                         
  -1   9  10       1066.64       1218.90       344.16 o                         
   1   9  10       2386.33       2418.95       198.59 o                         
   3   9  10       6536.67       6392.74       228.27 o                         
   5   9  10          5.21         97.23        91.25 o                         
   7   9  10         32.18        -31.14        74.65 o                         
   9   9  10       3049.14       2712.50       187.35 o                         
  11   9  10        186.12        165.35        83.65 o                         
  13   9  10         23.78        155.72        84.73 o                         
  15   9  10         41.70         70.76        83.41 o                         
  17   9  10         42.10         87.24        98.20 o                         
  19   9  10          1.81          5.25        51.54 o                         
 -24  10  10        212.03        168.91        86.00 o                         
 -22  10  10          0.82         -7.08        78.39 o                         
 -20  10  10         88.79        159.55       102.03 o                         
 -18  10  10       1248.03       1264.92       139.48 o                         
 -16  10  10        330.46        380.42        93.01 o                         
 -14  10  10       1518.09       1368.15       134.33 o                         
 -12  10  10         45.19         18.73        76.85 o                         
 -10  10  10       7086.84       6397.30       217.18 o                         
  -8  10  10        275.32        354.98       105.26 o                         
  -6  10  10       7145.39       7490.52       228.70 o                         
  -4  10  10        530.69        180.23        66.12 o                         
  -2  10  10       4979.78       5180.91       194.92 o                         
   0  10  10        461.89        627.21        96.00 o                         
   2  10  10      16342.04      16216.49       359.27 o                         
   4  10  10       2080.23       2128.21       141.57 o                         
   6  10  10       2449.43       2257.63       174.31 o                         
   8  10  10        643.50        726.45       112.73 o                         
  10  10  10       1041.49       1189.58       120.54 o                         
  12  10  10         39.80         26.14        82.31 o                         
  14  10  10         69.63        204.87        76.73 o                         
  16  10  10          5.16        -34.43        86.02 o                         
  18  10  10         44.33         79.14        84.42 o                         
 -23  11  10         27.00         35.89        89.09 o                         
 -21  11  10          4.29        124.19        85.52 o                         
 -19  11  10        173.07        131.93        90.43 o                         
 -17  11  10       1993.46       2094.36       161.73 o                         
 -15  11  10        467.12        487.37       101.95 o                         
 -13  11  10          1.17        -27.77        80.06 o                         
 -11  11  10        725.47        526.41        95.38 o                         
  -9  11  10       5910.33       5552.47       244.03 o                         
  -7  11  10       2542.67       3017.05       156.44 o                         
  -5  11  10          1.38        -88.57        88.57 o                         
  -3  11  10       1739.63       1928.33       131.88 o                         
  -1  11  10       2830.84       2952.82       157.51 o                         
   1  11  10       8849.23      10076.58       330.21 o                         
   3  11  10       5880.33       5941.48       231.57 o                         
   5  11  10         42.36        274.09        95.42 o                         
   7  11  10         70.10          3.42       103.43 o                         
   9  11  10        337.34        273.76        79.29 o                         
  11  11  10         14.32         51.41        72.17 o                         
  13  11  10        416.27        295.91        94.41 o                         
  15  11  10        189.74         67.13        78.49 o                         
  17  11  10        111.06        213.67        76.19 o                         
 -22  12  10         30.65        -48.57        62.59 o                         
 -20  12  10         25.25         30.07       124.17 o                         
 -18  12  10        767.83        837.33       110.38 o                         
 -16  12  10         16.75        -83.98        83.98 o                         
 -14  12  10       1381.30       1086.29       133.99 o                         
 -12  12  10         28.30        108.82        94.90 o                         
 -10  12  10       2006.86       2172.81       211.31 o                         
  -8  12  10         14.02        -54.36       125.10 o                         
  -6  12  10        263.82        337.11       104.50 o                         
  -4  12  10        957.98       1108.17       121.16 o                         
  -2  12  10        864.55       1103.43       125.87 o                         
   0  12  10        293.85        391.91        92.46 o                         
   2  12  10          3.02        188.68        85.52 o                         
   4  12  10        971.65        849.48       139.71 o                         
   6  12  10        315.59        304.61       111.85 o                         
   8  12  10          8.17         49.51        85.84 o                         
  10  12  10       1670.47       1829.81       126.53 o                         
  12  12  10        130.10        215.67        79.74 o                         
  14  12  10          2.01        -21.04        87.64 o                         
  16  12  10          1.87         13.01        80.57 o                         
 -21  13  10        162.91          1.29       125.28 o                         
 -19  13  10        226.23        395.71       135.12 o                         
 -17  13  10        115.54         48.35        82.42 o                         
 -15  13  10       1108.39       1204.12       148.51 o                         
 -13  13  10        152.13        227.72       110.28 o                         
 -11  13  10        656.06        491.57       147.16 o                         
  -9  13  10        361.97        235.59       137.81 o                         
  -7  13  10       1003.17        994.63       190.98 o                         
  -5  13  10        415.32        573.14       172.72 o                         
  -3  13  10        615.29        761.15       122.02 o                         
  -1  13  10        561.12        587.03        98.96 o                         
   1  13  10       2297.97       2132.07       136.73 o                         
   3  13  10         86.74        154.07        85.54 o                         
   5  13  10          4.25        -99.74       139.55 o                         
   7  13  10         13.20         91.62        81.81 o                         
   9  13  10        428.22        534.07       106.43 o                         
  11  13  10        280.14        237.16        92.85 o                         
  13  13  10          7.87         80.38        67.53 o                         
 -18  14  10         30.53         88.25        67.95 o                         
 -16  14  10         13.46         40.42        72.51 o                         
 -14  14  10         17.71         18.66       102.53 o                         
 -12  14  10        303.65         60.33       107.93 o                         
 -10  14  10        304.30        186.98       127.36 o                         
  -8  14  10        352.13        327.51       131.11 o                         
  -6  14  10        143.27        141.16       126.14 o                         
  -4  14  10        659.80       1144.15       205.28 o                         
  -2  14  10       1910.62       1977.56       157.42 o                         
   0  14  10         58.27         34.24        95.19 o                         
   2  14  10         39.68        148.83       150.38 o                         
   4  14  10        263.29        203.09       166.16 o                         
   6  14  10         33.30         59.20       113.38 o                         
   8  14  10          0.79        173.89        83.21 o                         
  10  14  10        247.10        215.01        70.01 o                         
 -17  15  10        208.18        233.35        98.77 o                         
 -15  15  10        118.01         36.97        76.70 o                         
 -13  15  10        101.11         62.53        92.03 o                         
 -11  15  10          6.23        -88.01        88.01 o                         
  -9  15  10        491.82        536.24       186.45 o                         
  -7  15  10        440.29        373.68       109.74 o                         
  -5  15  10         14.72         18.40        93.63 o                         
  -3  15  10         24.67        -60.38       113.75 o                         
  -1  15  10        716.03        858.36       158.62 o                         
   1  15  10        297.44        334.04        85.02 o                         
   3  15  10          0.10        -21.04       156.54 o                         
   5  15  10         24.58        160.40       105.83 o                         
   7  15  10        108.87        123.75        86.56 o                         
   9  15  10        102.38        168.08       104.79 o                         
 -14  16  10         66.35        -74.52        74.52 o                         
 -12  16  10        192.21        190.42        71.55 o                         
 -10  16  10        637.41        703.88       103.08 o                         
  -8  16  10          2.62         -6.64        64.43 o                         
  -6  16  10        396.44        369.95       110.71 o                         
  -4  16  10        198.17         68.29        96.73 o                         
  -2  16  10       1018.79       1022.29       119.13 o                         
   0  16  10          0.16         -9.32        71.39 o                         
   2  16  10        287.36        406.09        75.51 o                         
   4  16  10        158.28        225.64        66.78 o                         
   6  16  10        110.51         39.44        60.41 o                         
  -9  17  10         51.70        -59.24        59.24 o                         
  -7  17  10         52.62         -1.71       146.78 o                         
  -5  17  10        197.23        190.75        83.04 o                         
  -3  17  10         48.38         38.88        71.68 o                         
  -1  17  10        270.90        269.67       108.83 o                         
   1  17  10        296.97        246.13        95.99 o                         
 -29   1  11         67.96         76.10        57.85 o                         
 -27   1  11         79.38          8.44        73.15 o                         
 -25   1  11       1262.09       1266.86       119.26 o                         
 -23   1  11        204.88        142.70        90.19 o                         
 -21   1  11         49.37        179.30        89.53 o                         
 -19   1  11        156.41        118.33        90.05 o                         
 -17   1  11       5316.23       5412.08       334.35 o                         
 -15   1  11        593.41        433.76       129.99 o                         
 -13   1  11      13072.17      13820.66       451.19 o                         
 -11   1  11       6815.65       7673.32       319.52 o                         
  -9   1  11      69547.05      65245.36      1280.88 o                         
  -7   1  11       5476.71       4139.11       315.01 o                         
  -5   1  11         46.79        183.25        67.80 o                         
  -3   1  11        435.31        409.51        97.82 o                         
  -1   1  11       3275.29       3200.26       229.00 o                         
   1   1  11       6971.35       7263.52       275.37 o                         
   3   1  11       3690.35       3434.92       174.33 o                         
   5   1  11       4337.04       6480.19       283.60 o                         
   7   1  11       5214.23       5136.24       287.47 o                         
   9   1  11       2231.66       1938.26       251.79 o                         
  11   1  11        116.44        229.93       107.56 o                         
  13   1  11         33.01         83.71        93.92 o                         
  15   1  11        433.05        455.77        98.91 o                         
  17   1  11         11.52        133.44        90.68 o                         
  19   1  11         17.54        -70.87        70.87 o                         
  21   1  11         15.20         -1.61        64.02 o                         
 -30   2  11          3.46        -44.63        69.39 o                         
 -28   2  11        414.78        295.02        72.50 o                         
 -26   2  11         70.15        153.92        67.90 o                         
 -24   2  11        691.43        847.87        96.01 o                         
 -22   2  11       1578.08       1635.74       172.89 o                         
 -20   2  11        882.81        718.57        99.96 o                         
 -18   2  11       3931.04       3902.07       277.40 o                         
 -16   2  11       6470.62       6600.24       360.72 o                         
 -14   2  11       3251.58       2839.19       233.41 o                         
 -12   2  11       2565.17       2533.81       206.44 o                         
 -10   2  11      10292.64       9994.16       356.92 o                         
  -8   2  11         66.52        202.14        74.25 o                         
  -6   2  11      37737.38      38428.31       744.63 o                         
  -4   2  11       1355.91       1727.09       121.02 o                         
  -2   2  11      21878.58      22554.33       551.99 o                         
   0   2  11       5625.94       4352.71       215.00 o                         
   2   2  11        261.40        211.25        78.45 o                         
   4   2  11       1386.61       1392.58       128.70 o                         
   6   2  11        614.21        453.63       107.12 o                         
   8   2  11        636.99        627.36       126.40 o                         
  10   2  11       1164.80       1153.21       135.71 o                         
  12   2  11        146.74        100.56        86.27 o                         
  14   2  11        117.07         76.12        85.15 o                         
  16   2  11        138.79        196.30        90.57 o                         
  18   2  11         81.00         57.02       116.45 o                         
  20   2  11          0.79        100.02        59.06 o                         
  22   2  11          0.46        -20.34        59.66 o                         
 -29   3  11        536.20        718.67        93.26 o                         
 -27   3  11         93.93        106.92        86.40 o                         
 -25   3  11       2020.82       2844.21       146.51 o                         
 -23   3  11         44.00          5.50        85.43 o                         
 -21   3  11       1121.67       1288.06       118.42 o                         
 -19   3  11        821.41        583.93        99.75 o                         
 -17   3  11      24244.69      24053.34       883.31 o                         
 -15   3  11         34.77        108.96       131.35 o                         
 -13   3  11       6902.35       6729.27       333.31 o                         
 -11   3  11       1504.79       1760.04       268.71 o                         
  -9   3  11      73268.77      71650.57       919.00 o                         
  -7   3  11      42961.51      45073.57       695.05 o                         
  -5   3  11      11690.29      11180.47       255.17 o                         
  -3   3  11      29973.56      32433.20       605.13 o                         
  -1   3  11      13352.24      12962.91       349.41 o                         
   1   3  11        513.97        530.41        99.26 o                         
   3   3  11       5939.26       5440.72       259.69 o                         
   5   3  11        637.95        507.19       111.51 o                         
   7   3  11          7.21         25.16        90.92 o                         
   9   3  11         30.85        -35.48       129.25 o                         
  11   3  11         86.25        145.66        82.51 o                         
  13   3  11          8.81         77.31        94.58 o                         
  15   3  11          4.69         51.26        89.22 o                         
  17   3  11         28.76         51.00        79.39 o                         
  19   3  11        331.20        406.05        77.73 o                         
  21   3  11          1.73         45.48        55.32 o                         
 -28   4  11        525.92        806.39       107.49 o                         
 -26   4  11         14.57        -19.16        69.09 o                         
 -24   4  11         18.93        183.23        87.54 o                         
 -22   4  11        701.10        748.08       107.10 o                         
 -20   4  11        217.74        173.36        82.47 o                         
 -18   4  11       1309.68       1424.79       104.33 o                         
 -16   4  11       5901.14       5505.31       458.42 o                         
 -14   4  11       1048.58       1106.77       164.96 o                         
 -12   4  11         31.01        223.54       102.26 o                         
 -10   4  11      13063.45      13563.07       343.51 o                         
  -8   4  11      14185.29      14303.00       399.57 o                         
  -6   4  11      48618.66      50880.87       654.81 o                         
  -4   4  11       3381.22       3292.05       166.39 o                         
  -2   4  11      22163.38      20512.76       762.01 o                         
   0   4  11      11949.20      10076.86       613.99 o                         
   2   4  11       8025.96       7140.22       504.17 o                         
   4   4  11       7821.46       6387.56       398.63 o                         
   6   4  11        513.06        383.51       127.03 o                         
   8   4  11        749.18        776.76       199.19 o                         
  10   4  11       1077.18       1115.65       113.71 o                         
  12   4  11         89.00        297.65       107.06 o                         
  14   4  11         12.60         88.47        86.41 o                         
  16   4  11         77.43        100.54        92.74 o                         
  18   4  11          0.86        -69.99        69.99 o                         
  20   4  11          9.80         76.44        53.77 o                         
 -29   5  11        182.03        366.90       130.03 o                         
 -27   5  11         60.91        -54.48        62.67 o                         
 -25   5  11        364.88        488.38        94.18 o                         
 -23   5  11         35.69          0.10        91.02 o                         
 -21   5  11        527.89        371.14       111.86 o                         
 -19   5  11       1948.60       1888.65       141.54 o                         
 -17   5  11      12238.13      11955.64       360.94 o                         
 -15   5  11         80.57         45.84       149.91 o                         
 -13   5  11       5085.12       4753.32       296.27 o                         
 -11   5  11       1243.41       1183.69       160.60 o                         
  -9   5  11      52468.45      51331.89       897.20 o                         
  -7   5  11       4349.83       4595.83       163.51 o                         
  -5   5  11        819.72       1253.90       109.92 o                         
  -3   5  11       3494.21       3638.48       235.33 o                         
  -1   5  11      51687.59      50261.02      1007.75 o                         
   1   5  11       3385.63       3393.43       285.55 o                         
   3   5  11        360.13        363.85       146.11 o                         
   5   5  11        771.77        660.70       166.63 o                         
   7   5  11        885.59       1190.01       223.07 o                         
   9   5  11         10.70       -112.91       121.13 o                         
  11   5  11       1206.15       1443.64       136.29 o                         
  13   5  11        414.45        488.44       108.55 o                         
  15   5  11          0.57        -97.20       100.48 o                         
  17   5  11          8.64        148.42        70.72 o                         
  19   5  11         13.49         77.32        56.37 o                         
  21   5  11         49.58         28.51       139.35 o                         
 -28   6  11         21.06        151.28        74.01 o                         
 -26   6  11        116.95        202.30        71.96 o                         
 -24   6  11        370.52        311.65       109.28 o                         
 -22   6  11        586.28        643.70       139.98 o                         
 -20   6  11          8.12        -29.08        99.83 o                         
 -18   6  11       7836.92       8427.40       337.14 o                         
 -16   6  11       7820.28       8300.52       257.49 o                         
 -14   6  11      18301.37      18333.05       597.38 o                         
 -12   6  11       6784.29       7047.76       355.09 o                         
 -10   6  11       1617.67       1303.70       119.87 o                         
  -8   6  11      15462.89      17791.59       389.20 o                         
  -6   6  11      17456.53      19799.64       389.78 o                         
  -4   6  11       4427.65       3979.80       207.81 o                         
  -2   6  11       2521.43       2659.41       255.37 o                         
   0   6  11        169.67        357.04       117.49 o                         
   2   6  11         13.05        114.65       126.01 o                         
   4   6  11      16396.46      16930.96       692.83 o                         
   6   6  11       1120.90        799.38       188.90 o                         
   8   6  11        640.92        661.28       114.11 o                         
  10   6  11        311.02        389.32       125.59 o                         
  12   6  11       1875.45       1967.15       183.58 o                         
  14   6  11        411.21        468.37        97.99 o                         
  16   6  11         35.41         16.56        80.16 o                         
  18   6  11         12.48        -35.99        87.55 o                         
  20   6  11        124.56         54.70        57.98 o                         
 -27   7  11          1.77          3.49        62.00 o                         
 -25   7  11        192.43         90.18       110.44 o                         
 -23   7  11         21.64        132.97       145.70 o                         
 -21   7  11         12.09         38.77        75.85 o                         
 -19   7  11         35.93         93.78        84.48 o                         
 -17   7  11       4576.62       4645.17       193.52 o                         
 -15   7  11       4604.03       4283.05       204.94 o                         
 -13   7  11        827.11        828.65       292.85 o                         
 -11   7  11       2820.72       3103.53       217.72 o                         
  -9   7  11       1682.10       1585.24       136.62 o                         
  -7   7  11      16624.44      18081.19       407.98 o                         
  -5   7  11        882.44        818.18        99.87 o                         
  -3   7  11      32926.90      31956.45       789.72 o                         
  -1   7  11      20197.36      23677.79       972.68 o                         
   1   7  11        280.42        376.84       140.44 o                         
   3   7  11        963.14       1207.15       213.42 o                         
   5   7  11      10870.62       9679.00       559.89 o                         
   7   7  11        466.00        406.78       138.88 o                         
   9   7  11         68.06        -44.89       101.37 o                         
  11   7  11        698.29        577.65       126.90 o                         
  13   7  11       1547.19       1548.92       147.94 o                         
  15   7  11        360.19        388.29       128.14 o                         
  17   7  11          6.47        -97.78        98.02 o                         
  19   7  11         46.81         54.42        76.48 o                         
 -26   8  11        107.10        133.33        60.71 o                         
 -24   8  11         10.39        -31.66        97.10 o                         
 -22   8  11        963.54        961.25       122.69 o                         
 -20   8  11        629.26        624.01       177.95 o                         
 -18   8  11       3682.08       3877.49       206.17 o                         
 -16   8  11        676.68        807.27        92.66 o                         
 -14   8  11       1924.71       1936.63       119.06 o                         
 -12   8  11       4116.16       3775.96       165.95 o                         
 -10   8  11         54.92         77.21        98.73 o                         
  -8   8  11       4121.44       4736.18       258.18 o                         
  -6   8  11      16490.91      16802.84       401.79 o                         
  -4   8  11       6002.55       7063.92       336.14 o                         
  -2   8  11       1587.11       1644.29       185.28 o                         
   0   8  11       2483.18       2272.56       543.99 o                         
   2   8  11       4044.41       4233.88       365.90 o                         
   4   8  11       8766.52       8573.96       332.24 o                         
   6   8  11         66.52        134.63        83.92 o                         
   8   8  11        351.44        428.18        79.50 o                         
  10   8  11       1005.96        911.44       121.39 o                         
  12   8  11       2862.90       2474.15       175.22 o                         
  14   8  11         36.13         84.99        81.37 o                         
  16   8  11        101.77         29.61        90.67 o                         
  18   8  11          4.27         29.46        77.61 o                         
 -25   9  11         67.80         40.71        87.38 o                         
 -23   9  11        205.34        179.50       139.92 o                         
 -21   9  11        522.63        314.42       106.51 o                         
 -19   9  11         22.36         27.85        83.18 o                         
 -17   9  11        397.81        301.27        87.40 o                         
 -15   9  11        182.13         17.78        77.48 o                         
 -13   9  11       1863.95       1724.97       123.82 o                         
 -11   9  11        423.76        395.23        73.44 o                         
  -9   9  11        239.25        371.76        77.50 o                         
  -7   9  11       3082.57       2898.01       149.12 o                         
  -5   9  11       1514.43       1270.50       372.72 o                         
  -3   9  11       6596.83       7510.68       530.58 o                         
  -1   9  11         43.31        385.02       155.62 o                         
   1   9  11       1885.81       1698.80       142.15 o                         
   3   9  11        353.33        223.88        78.23 o                         
   5   9  11       2151.74       2163.45       147.86 o                         
   7   9  11       1455.10       1283.22       129.09 o                         
   9   9  11        361.37        280.29        92.59 o                         
  11   9  11         94.49        188.05        77.03 o                         
  13   9  11        508.42        391.39        94.08 o                         
  15   9  11        556.15        560.49       103.00 o                         
  17   9  11          3.01         54.81       176.99 o                         
 -24  10  11         97.22         68.31        70.96 o                         
 -22  10  11         98.38        103.94       138.09 o                         
 -20  10  11         45.29         59.14       125.26 o                         
 -18  10  11         69.92         68.63        87.58 o                         
 -16  10  11        249.94        136.00        78.65 o                         
 -14  10  11        186.99        199.49        79.41 o                         
 -12  10  11        372.70        422.42        85.53 o                         
 -10  10  11          2.84        -15.01        69.80 o                         
  -8  10  11         89.89        192.40        74.75 o                         
  -6  10  11        731.06        790.02       113.86 o                         
  -4  10  11         32.70         92.32        83.81 o                         
  -2  10  11        112.04        233.22       120.31 o                         
   0  10  11       1277.29       1182.59       131.29 o                         
   2  10  11        167.57        248.92        92.72 o                         
   4  10  11        876.97        996.70       112.81 o                         
   6  10  11        344.38        271.22        92.89 o                         
   8  10  11       1338.71       1329.51       184.20 o                         
  10  10  11        372.23        322.06        81.15 o                         
  12  10  11        196.11        193.83        79.82 o                         
  14  10  11         51.46         82.07        74.49 o                         
  16  10  11          0.24        -25.55       113.28 o                         
 -23  11  11        164.51         55.35        56.96 o                         
 -21  11  11          4.89        -84.32        92.12 o                         
 -19  11  11         50.63         -6.49        90.23 o                         
 -17  11  11         60.08        -18.74        87.22 o                         
 -15  11  11       1136.36       1125.82       120.67 o                         
 -13  11  11         41.98         10.72        79.81 o                         
 -11  11  11          0.52         77.60        76.97 o                         
  -9  11  11         45.74        233.50        96.61 o                         
  -7  11  11          7.41        -67.67        87.43 o                         
  -5  11  11          9.14         37.87        87.39 o                         
  -3  11  11       1563.85       1726.11       130.65 o                         
  -1  11  11        439.35        416.05       105.62 o                         
   1  11  11         49.48        160.07        85.64 o                         
   3  11  11         12.31        187.26        92.13 o                         
   5  11  11        752.97       1033.78       129.40 o                         
   7  11  11        134.20          5.92        80.83 o                         
   9  11  11         57.36         73.90        70.89 o                         
  11  11  11         11.48         62.14        72.57 o                         
  13  11  11        186.40        168.84        81.06 o                         
  15  11  11         15.55         93.40       103.78 o                         
 -22  12  11        452.43        197.77        70.69 o                         
 -20  12  11         70.93         94.77       144.49 o                         
 -18  12  11         56.39        130.16        81.43 o                         
 -16  12  11         19.12         23.94        85.13 o                         
 -14  12  11       1721.63       1793.16       153.07 o                         
 -12  12  11       3422.11       3600.50       238.68 o                         
 -10  12  11        525.70        635.22       169.28 o                         
  -8  12  11         60.42        106.93       214.03 o                         
  -6  12  11       1056.65        979.81       145.92 o                         
  -4  12  11         65.03        194.33        89.49 o                         
  -2  12  11        609.16        684.34       126.59 o                         
   0  12  11         51.81        226.53        85.95 o                         
   2  12  11        750.91        928.73       124.69 o                         
   4  12  11       1203.60       1365.09       162.71 o                         
   6  12  11        866.23        726.51       100.58 o                         
   8  12  11       1026.25        743.18        97.87 o                         
  10  12  11        962.19       1164.12       103.78 o                         
  12  12  11        164.14        188.85       127.11 o                         
  14  12  11         48.80        151.03        77.49 o                         
 -21  13  11         22.52         35.62       125.72 o                         
 -19  13  11         42.19        -14.54        65.61 o                         
 -17  13  11        426.38        374.68        89.90 o                         
 -15  13  11       3082.47       2947.09       201.79 o                         
 -13  13  11         61.04         82.76        96.23 o                         
 -11  13  11        609.82        489.38       156.82 o                         
  -9  13  11         41.18         18.77       118.95 o                         
  -7  13  11       2481.38       2464.42       260.04 o                         
  -5  13  11         13.07         34.39        91.34 o                         
  -3  13  11       2684.19       2816.24       189.67 o                         
  -1  13  11        429.43        494.09       106.91 o                         
   1  13  11        166.94        109.69        81.16 o                         
   3  13  11        458.85        620.64       129.29 o                         
   5  13  11       1429.20       1723.84       176.72 o                         
   7  13  11          4.51         54.19        75.90 o                         
   9  13  11         14.90         64.34       116.28 o                         
  11  13  11         47.23        223.11        93.58 o                         
  13  13  11        410.05         20.55        94.34 o                         
 -18  14  11        177.15        -23.36       141.86 o                         
 -16  14  11        400.16        425.52       198.09 o                         
 -14  14  11        595.31        662.42       169.70 o                         
 -12  14  11        491.81        988.36       165.94 o                         
 -10  14  11         50.30         -2.63       115.66 o                         
  -8  14  11        234.51        280.10       130.71 o                         
  -6  14  11       4244.57       5004.38       340.84 o                         
  -4  14  11       4997.99       5539.71       282.19 o                         
  -2  14  11        159.51        151.58        80.86 o                         
   0  14  11        363.62        170.08       100.88 o                         
   2  14  11         13.64        -35.17       106.07 o                         
   4  14  11        448.12        513.54       130.23 o                         
   6  14  11        461.16        594.17       240.07 o                         
   8  14  11        260.46        153.59       104.44 o                         
  10  14  11          1.83       -131.99       131.99 o                         
 -17  15  11         14.55        349.78       115.41 o                         
 -15  15  11        619.60        592.76        88.39 o                         
 -13  15  11        147.04        185.49        85.29 o                         
 -11  15  11         43.99        221.39       108.61 o                         
  -9  15  11         57.75        -81.99       107.54 o                         
  -7  15  11        885.67        941.35       136.35 o                         
  -5  15  11         13.10         56.44        93.80 o                         
  -3  15  11       1221.33       1493.86       191.67 o                         
  -1  15  11        276.21        422.80       100.00 o                         
   1  15  11          0.17        -79.96        79.96 o                         
   3  15  11         62.27         88.93       274.46 o                         
   5  15  11        997.73        867.73       132.08 o                         
   7  15  11         86.91        366.24       100.64 o                         
   9  15  11          1.37        -53.80        64.60 o                         
 -14  16  11         13.66        -15.34        86.56 o                         
 -12  16  11         41.12        101.02        65.40 o                         
 -10  16  11         11.80         32.27        87.23 o                         
  -8  16  11        601.95        531.91       127.29 o                         
  -6  16  11         50.45        -23.20        97.34 o                         
  -4  16  11        428.49        400.71        88.76 o                         
  -2  16  11        131.55        307.21        85.20 o                         
   0  16  11        132.30         71.23        65.03 o                         
   2  16  11         21.09        291.08        70.12 o                         
   4  16  11        106.85        247.34        72.64 o                         
  -9  17  11        447.13        466.00        77.92 o                         
  -7  17  11         22.47         65.97        65.78 o                         
  -5  17  11         16.15        203.12       166.18 o                         
  -3  17  11          1.01        134.51        85.48 o                         
  -1  17  11        488.05        325.43       107.78 o                         
 -30   0  12          4.00         97.93        71.16 o                         
 -28   0  12         15.94         44.19       212.02 o                         
 -26   0  12         51.47         27.33       108.32 o                         
 -24   0  12        147.04        170.93        93.89 o                         
 -22   0  12       3867.43       4144.34       320.42 o                         
 -20   0  12         32.54        177.43       102.47 o                         
 -18   0  12        743.62        679.42       296.58 o                         
 -16   0  12       8283.36       7586.66       682.27 o                         
 -14   0  12      13982.25      10958.83       761.52 o                         
 -12   0  12      47074.27      56916.15      1573.91 o                         
 -10   0  12      17169.71      19195.58       869.53 o                         
  -8   0  12      11140.13       9964.42       599.30 o                         
  -6   0  12      17791.47      20228.11       457.54 o                         
  -4   0  12       4683.55       4205.11       262.44 o                         
  -2   0  12        711.48        739.30       184.60 o                         
   0   0  12      17046.69      17305.52       743.13 o                         
   2   0  12      76864.02      76044.65      1117.90 o                         
   4   0  12      44161.34      52076.22      1894.45 o                         
   6   0  12      12042.30      13257.12       530.96 o                         
   8   0  12         14.82         27.76       148.28 o                         
  10   0  12       1286.46       1360.98       214.01 o                         
  12   0  12      15069.99      15475.62       846.42 o                         
  14   0  12       4879.43       5249.23       342.94 o                         
  16   0  12          7.83        -13.93       103.92 o                         
  18   0  12         20.34       -103.68       103.68 o                         
  20   0  12         32.82        117.74       137.43 o                         
 -29   1  12         92.35         67.47        68.83 o                         
 -27   1  12         77.30         69.25        77.02 o                         
 -25   1  12        749.29        897.38        97.92 o                         
 -23   1  12        704.24        628.25       103.30 o                         
 -21   1  12       3432.81       3091.90       183.58 o                         
 -19   1  12          2.80          8.23       103.12 o                         
 -17   1  12       2133.69       1979.31       283.30 o                         
 -15   1  12        958.71        627.81       194.71 o                         
 -13   1  12       6696.38       7002.46       418.47 o                         
 -11   1  12         20.66        185.60       139.06 o                         
  -9   1  12          9.40         32.96       136.54 o                         
  -7   1  12      38900.25      38095.27       805.56 o                         
  -5   1  12      21912.28      21373.65       397.47 o                         
  -3   1  12      10552.13      11285.09       347.06 o                         
  -1   1  12       6464.36       6231.91       364.82 o                         
   1   1  12      14130.65      14294.50       400.83 o                         
   3   1  12       9324.68       9515.68       292.43 o                         
   5   1  12      10445.79      11738.41       340.24 o                         
   7   1  12       9754.44      10205.77       409.22 o                         
   9   1  12        837.98        647.60       292.99 o                         
  11   1  12       4331.96       3800.89       196.67 o                         
  13   1  12       2303.80       2743.19       216.95 o                         
  15   1  12        122.31        142.53        90.55 o                         
  17   1  12          0.06         13.76        76.83 o                         
  19   1  12          0.98        -66.63        66.63 o                         
  21   1  12         58.08        136.04        62.04 o                         
 -30   2  12         21.22         99.63       110.70 o                         
 -28   2  12        251.24        248.85        70.54 o                         
 -26   2  12        157.56        221.64        87.57 o                         
 -24   2  12        188.58        163.74        64.98 o                         
 -22   2  12       1112.75       1433.63       183.05 o                         
 -20   2  12        260.64        224.37        76.02 o                         
 -18   2  12       1777.16       2301.76       168.44 o                         
 -16   2  12       1866.33       2239.49       227.01 o                         
 -14   2  12       3284.33       3511.71       257.03 o                         
 -12   2  12       1783.07       1914.41       191.11 o                         
 -10   2  12       2704.37       2900.31       212.76 o                         
  -8   2  12       6607.18       7988.90       239.05 o                         
  -6   2  12      12597.36      12192.04       306.98 o                         
  -4   2  12       9604.27       9337.21       320.58 o                         
  -2   2  12         35.91         75.45       170.18 o                         
   0   2  12        877.07        799.35       115.89 o                         
   2   2  12      11160.44      11650.25       313.21 o                         
   4   2  12        138.63        268.61        92.51 o                         
   6   2  12      10123.04      11197.86       458.39 o                         
   8   2  12       3888.67       3879.24       275.73 o                         
  10   2  12       1003.81        696.96       103.10 o                         
  12   2  12       1601.10       1378.39       144.32 o                         
  14   2  12        501.66        500.74       102.96 o                         
  16   2  12          3.90        114.52       101.21 o                         
  18   2  12          0.44         -0.36        84.70 o                         
  20   2  12          0.07        -15.87        59.45 o                         
 -29   3  12        198.44        281.82        77.15 o                         
 -27   3  12        349.10        472.82       107.34 o                         
 -25   3  12         13.12        126.81        80.42 o                         
 -23   3  12        215.82        397.62        89.46 o                         
 -21   3  12        146.48        420.47       118.54 o                         
 -19   3  12       1985.10       1689.67       113.35 o                         
 -17   3  12        218.47        309.69       158.97 o                         
 -15   3  12       1141.93       1109.47       173.03 o                         
 -13   3  12       8830.86       9255.83       393.25 o                         
 -11   3  12       1030.19       1376.72       205.25 o                         
  -9   3  12        404.41        517.06        86.81 o                         
  -7   3  12      29477.23      30511.62       481.20 o                         
  -5   3  12       3491.29       3836.08       217.94 o                         
  -3   3  12       8847.10       8702.85       320.18 o                         
  -1   3  12       1153.29       1154.58       125.61 o                         
   1   3  12       8658.87       8474.11       313.96 o                         
   3   3  12       4119.07       4225.30       241.64 o                         
   5   3  12        814.94        921.14       140.10 o                         
   7   3  12       1754.75       1880.35       253.03 o                         
   9   3  12        847.75        780.27        98.63 o                         
  11   3  12        574.74        771.61       125.45 o                         
  13   3  12          3.93          0.06       106.61 o                         
  15   3  12         27.61        -10.35        82.98 o                         
  17   3  12         16.86        114.69        94.92 o                         
  19   3  12          0.12        -58.40        62.26 o                         
  21   3  12          2.31        -21.72       106.74 o                         
 -30   4  12          6.98         16.48        85.44 o                         
 -28   4  12        125.64        305.86        88.12 o                         
 -26   4  12         22.73        -69.45        73.80 o                         
 -24   4  12        433.25        246.59       131.01 o                         
 -22   4  12       1433.82       1371.85       140.85 o                         
 -20   4  12        817.46        904.09       109.21 o                         
 -18   4  12        147.47        395.13        91.16 o                         
 -16   4  12      11110.16      11100.03       482.23 o                         
 -14   4  12       1306.13       1147.40       171.37 o                         
 -12   4  12       1055.91        804.06       148.05 o                         
 -10   4  12       2389.10       3351.05       245.48 o                         
  -8   4  12      42479.77      43572.97      1023.17 o                         
  -6   4  12        207.78        478.69        90.58 o                         
  -4   4  12         21.07        161.93        76.45 o                         
  -2   4  12       8563.70       7757.21       279.62 o                         
   0   4  12      28654.64      28208.40       765.96 o                         
   2   4  12       6917.67       7536.25       423.70 o                         
   4   4  12        263.25        177.53       125.70 o                         
   6   4  12       5211.69       5471.51       408.54 o                         
   8   4  12       5063.44       5576.69       320.10 o                         
  10   4  12          3.07        144.03       148.77 o                         
  12   4  12         98.79         92.39        88.00 o                         
  14   4  12        209.03        353.36       108.23 o                         
  16   4  12          2.89         79.92        81.45 o                         
  18   4  12          0.46          8.02        60.66 o                         
  20   4  12         15.91        157.48        61.80 o                         
 -29   5  12          0.13        -61.14       104.19 o                         
 -27   5  12         62.04        107.23        93.10 o                         
 -25   5  12          0.47         87.36        81.01 o                         
 -23   5  12        227.42         68.41       100.52 o                         
 -21   5  12       1088.37       1552.07       171.79 o                         
 -19   5  12          2.63        -18.71        87.48 o                         
 -17   5  12       4903.89       4793.72       209.15 o                         
 -15   5  12       1030.35        942.66       166.59 o                         
 -13   5  12       9101.39       8344.00       392.86 o                         
 -11   5  12       3502.07       3774.17       255.57 o                         
  -9   5  12       2526.50       2004.56       140.12 o                         
  -7   5  12       6658.48       6797.72       237.15 o                         
  -5   5  12      59176.97      58811.78       906.30 o                         
  -3   5  12       6730.94       6515.00       378.77 o                         
  -1   5  12      21068.54      19393.01       820.11 o                         
   1   5  12        544.36        823.45       177.30 o                         
   3   5  12      25729.59      26504.85       829.28 o                         
   5   5  12          5.94         80.24       136.52 o                         
   7   5  12          5.04        328.44       111.58 o                         
   9   5  12       1514.71       1315.58       116.56 o                         
  11   5  12       1390.75       1366.88       164.53 o                         
  13   5  12        339.91        430.65        94.91 o                         
  15   5  12        163.73         44.73        76.77 o                         
  17   5  12          0.78          6.75        64.82 o                         
  19   5  12        109.44        333.62        89.44 o                         
 -28   6  12          0.28        -76.42        76.42 o                         
 -26   6  12          0.05        -46.88        64.57 o                         
 -24   6  12        377.19        323.54       122.83 o                         
 -22   6  12        121.80        -31.84        98.19 o                         
 -20   6  12        571.32        538.14       126.19 o                         
 -18   6  12        663.21        635.36        97.03 o                         
 -16   6  12       7740.25       7068.73       240.70 o                         
 -14   6  12       4369.32       3695.70       488.07 o                         
 -12   6  12       5863.02       6139.02       340.46 o                         
 -10   6  12         59.61         70.48        62.93 o                         
  -8   6  12      21664.26      20079.56       445.90 o                         
  -6   6  12       8471.12       7974.96       285.61 o                         
  -4   6  12       1999.86       1666.71       176.20 o                         
  -2   6  12        715.91        669.06       164.39 o                         
   0   6  12       1149.87       1518.07       216.32 o                         
   2   6  12      22822.32      24214.14       806.72 o                         
   4   6  12       3845.76       4265.38       371.78 o                         
   6   6  12       9156.34       9332.17       560.28 o                         
   8   6  12       3039.79       3108.13       213.33 o                         
  10   6  12        409.32        554.72       105.93 o                         
  12   6  12         75.32        223.79        83.54 o                         
  14   6  12        395.33        450.65        92.48 o                         
  16   6  12         14.71        -62.82        80.25 o                         
  18   6  12          5.61         11.98        82.06 o                         
  20   6  12          0.16          5.94        84.78 o                         
 -27   7  12          6.06         93.55        67.23 o                         
 -25   7  12        222.66        230.17        88.02 o                         
 -23   7  12        174.86        378.82       128.75 o                         
 -21   7  12        154.25        205.67        87.65 o                         
 -19   7  12        778.41        657.66        97.06 o                         
 -17   7  12       3201.55       2913.58       161.76 o                         
 -15   7  12       1677.34       1584.66       136.65 o                         
 -13   7  12       7781.52       7567.20       312.38 o                         
 -11   7  12       1580.35       2035.66       247.74 o                         
  -9   7  12        595.06        695.32       150.25 o                         
  -7   7  12       1815.76       1678.30       156.82 o                         
  -5   7  12      10583.77      10362.57       349.08 o                         
  -3   7  12       1039.14        902.16       173.30 o                         
  -1   7  12      17372.35      18037.07       687.05 o                         
   1   7  12       1258.87       1877.43       268.84 o                         
   3   7  12      18473.62      19185.94       766.28 o                         
   5   7  12       3183.42       3089.07       253.39 o                         
   7   7  12       1115.10       1252.48       155.19 o                         
   9   7  12        608.44        316.58       222.13 o                         
  11   7  12         40.58        -83.96        83.96 o                         
  13   7  12         31.63        -15.38        86.69 o                         
  15   7  12        468.60        351.52       133.60 o                         
  17   7  12        161.49        103.05        96.34 o                         
  19   7  12         27.82        -32.60        54.90 o                         
 -26   8  12        129.20        131.93        67.39 o                         
 -24   8  12         45.92        -46.71       165.57 o                         
 -22   8  12        233.58        222.40        85.64 o                         
 -20   8  12        219.40        163.54        89.20 o                         
 -18   8  12        314.47        346.52        92.31 o                         
 -16   8  12        274.69        133.96        72.71 o                         
 -14   8  12       5217.11       5864.89       208.79 o                         
 -12   8  12         61.95         78.87        91.25 o                         
 -10   8  12         15.86        334.00       115.18 o                         
  -8   8  12       1021.90        910.23       116.37 o                         
  -6   8  12      14245.25      14527.39       440.15 o                         
  -4   8  12       2549.40       2664.23       292.21 o                         
  -2   8  12         10.66        127.00       116.22 o                         
   0   8  12        311.83        142.19       126.22 o                         
   2   8  12       1205.50       1156.67       167.13 o                         
   4   8  12         19.14          1.88       109.03 o                         
   6   8  12       1181.78       1355.52       119.77 o                         
   8   8  12       1310.15       1322.80       139.40 o                         
  10   8  12        496.73        416.97       117.63 o                         
  12   8  12         44.59         57.23        81.84 o                         
  14   8  12        329.61        183.82        85.80 o                         
  16   8  12         11.93         69.63        88.02 o                         
  18   8  12         13.82         12.60        66.72 o                         
 -25   9  12         65.02        -22.18        59.22 o                         
 -23   9  12         11.91        -10.28       103.92 o                         
 -21   9  12         81.20         80.64       120.69 o                         
 -19   9  12       1368.01       1509.70       192.38 o                         
 -17   9  12        438.81        398.73       101.08 o                         
 -15   9  12       1416.74       1264.46       129.46 o                         
 -13   9  12        241.25        253.71        77.93 o                         
 -11   9  12       4323.57       4370.55       181.45 o                         
  -9   9  12       1883.37       1988.18       118.93 o                         
  -7   9  12       5413.69       5397.70       210.06 o                         
  -5   9  12        880.77       1059.88       130.63 o                         
  -3   9  12        869.89        768.72       158.76 o                         
  -1   9  12       2964.90       2922.49       198.67 o                         
   1   9  12       2824.04       2774.04       175.78 o                         
   3   9  12        386.84        384.46        86.31 o                         
   5   9  12        758.57        753.54        97.28 o                         
   7   9  12       1173.19       1230.84       121.18 o                         
   9   9  12       1240.76       1207.15       131.23 o                         
  11   9  12          0.94        -48.37       101.96 o                         
  13   9  12         72.73        -36.09        82.46 o                         
  15   9  12          0.26         69.25        91.48 o                         
  17   9  12         59.48         95.90       139.62 o                         
 -24  10  12         31.15        129.78        59.80 o                         
 -22  10  12          1.18        221.98       107.38 o                         
 -20  10  12       1220.78       1287.76       156.21 o                         
 -18  10  12        906.30        838.45       183.89 o                         
 -16  10  12       2638.65       2665.39       166.90 o                         
 -14  10  12        195.30         61.41        91.12 o                         
 -12  10  12       1436.77       1485.87       138.26 o                         
 -10  10  12       1854.75       1779.23       129.55 o                         
  -8  10  12      11353.54      11300.86       309.17 o                         
  -6  10  12        831.36        919.49       130.19 o                         
  -4  10  12        696.49        793.03       104.23 o                         
  -2  10  12         88.60        -21.76        79.42 o                         
   0  10  12       5325.13       5791.20       246.11 o                         
   2  10  12         17.58        -86.19        88.67 o                         
   4  10  12        449.11        396.97        86.41 o                         
   6  10  12         15.85        100.15        79.94 o                         
   8  10  12       3089.31       3086.08       191.00 o                         
  10  10  12        585.65        534.11        92.47 o                         
  12  10  12         42.68         43.57        70.96 o                         
  14  10  12        115.39        344.33       106.37 o                         
  16  10  12         12.91         83.04        73.38 o                         
 -23  11  12         16.66         44.35        62.08 o                         
 -21  11  12         76.42        145.25        98.23 o                         
 -19  11  12       1331.30       1215.74       147.74 o                         
 -17  11  12          1.51         52.19        80.26 o                         
 -15  11  12       2768.83       2480.50       161.50 o                         
 -13  11  12       1030.24        563.09        99.23 o                         
 -11  11  12       3281.05       3124.66       179.15 o                         
  -9  11  12        164.98        303.09       110.25 o                         
  -7  11  12       1739.01       1733.78       147.32 o                         
  -5  11  12        192.89        254.28       163.81 o                         
  -3  11  12         68.32        127.75       111.08 o                         
  -1  11  12        426.29        280.23        85.57 o                         
   1  11  12       1067.58       1056.61       155.02 o                         
   3  11  12        501.41        518.08       120.80 o                         
   5  11  12        122.96        197.12        81.42 o                         
   7  11  12       1035.38        746.38        97.99 o                         
   9  11  12         62.98        117.71        69.58 o                         
  11  11  12         82.95        189.89        77.49 o                         
  13  11  12         41.11        -73.47        73.47 o                         
  15  11  12         88.51        227.87        81.85 o                         
 -22  12  12        169.31         70.28        75.26 o                         
 -20  12  12        616.82        531.16       123.76 o                         
 -18  12  12         36.27        -91.29        91.29 o                         
 -16  12  12        601.84        509.75       118.34 o                         
 -14  12  12          2.12        147.76        86.43 o                         
 -12  12  12        117.62         65.15       166.06 o                         
 -10  12  12         31.26         82.53       123.13 o                         
  -8  12  12       1364.08       1387.62       163.43 o                         
  -6  12  12         43.01        156.58       103.47 o                         
  -4  12  12         16.89        -19.02       115.70 o                         
  -2  12  12        136.99        104.82       118.96 o                         
   0  12  12        245.84        305.06        93.16 o                         
   2  12  12        428.24        608.60       128.25 o                         
   4  12  12        740.25        727.41       111.81 o                         
   6  12  12        803.21        743.53       100.62 o                         
   8  12  12        171.09        206.19        72.66 o                         
  10  12  12          0.07        108.48        63.66 o                         
  12  12  12         61.45        163.53        82.68 o                         
  14  12  12         38.65        195.20        93.61 o                         
 -21  13  12        402.66        326.53       113.44 o                         
 -19  13  12         43.61        -39.37        80.90 o                         
 -17  13  12         17.78        191.73        96.62 o                         
 -15  13  12        785.30        754.23       120.66 o                         
 -13  13  12          2.04         94.02       116.37 o                         
 -11  13  12         34.27         67.32       116.53 o                         
  -9  13  12        761.24        635.45       170.94 o                         
  -7  13  12       2474.77       2282.03       198.03 o                         
  -5  13  12        669.70        930.04       153.91 o                         
  -3  13  12        349.29        375.61        98.82 o                         
  -1  13  12          5.08        -54.78        89.88 o                         
   1  13  12        399.45        364.89       109.08 o                         
   3  13  12       1760.25       1747.52       170.68 o                         
   5  13  12          9.55        -30.16        99.20 o                         
   7  13  12        166.94        259.02        84.35 o                         
   9  13  12         44.39        155.57        79.60 o                         
  11  13  12        107.64        100.02        80.09 o                         
 -18  14  12         15.29        -64.72       273.69 o                         
 -16  14  12         30.44         -5.98       132.36 o                         
 -14  14  12        344.80         98.36       104.33 o                         
 -12  14  12         30.46         41.80       104.71 o                         
 -10  14  12         39.14        -31.68       106.81 o                         
  -8  14  12         34.34        215.30       138.67 o                         
  -6  14  12        547.48        874.81       228.79 o                         
  -4  14  12        256.60        219.62       104.80 o                         
  -2  14  12        841.06        929.02       114.54 o                         
   0  14  12         61.01        198.36        99.47 o                         
   2  14  12          0.32          4.34        85.82 o                         
   4  14  12          0.24          8.84       101.37 o                         
   6  14  12         42.58        125.61       103.12 o                         
   8  14  12         28.06        222.01       101.21 o                         
  10  14  12         59.17        163.47       120.36 o                         
 -17  15  12        184.20        247.93       102.56 o                         
 -15  15  12         24.52        -30.47        75.37 o                         
 -13  15  12         19.28         41.91       100.61 o                         
 -11  15  12        542.61        494.85       207.19 o                         
  -9  15  12        158.66        206.83       115.75 o                         
  -7  15  12        103.12        325.56       124.62 o                         
  -5  15  12        143.09        168.58       113.71 o                         
  -3  15  12        881.52        756.29       138.25 o                         
  -1  15  12          3.48        -66.79        82.63 o                         
   1  15  12        215.81        213.90        70.44 o                         
   3  15  12        125.73        116.62       213.78 o                         
   5  15  12         97.83         18.15        89.61 o                         
   7  15  12         94.62        112.85       116.28 o                         
 -14  16  12         42.47        178.94        97.37 o                         
 -12  16  12        225.43        161.20        67.68 o                         
 -10  16  12        101.51        157.66        74.70 o                         
  -8  16  12        290.78        377.39       110.94 o                         
  -6  16  12        253.60        259.08       166.75 o                         
  -4  16  12         74.06        199.41        78.47 o                         
  -2  16  12        257.93        208.22        99.60 o                         
   0  16  12        384.18        429.27        99.18 o                         
   2  16  12         36.45        -12.30       109.70 o                         
   4  16  12          0.32          5.92        90.45 o                         
  -7  17  12         47.15        121.28       100.03 o                         
  -5  17  12         52.08         29.38        93.84 o                         
 -29   1  13         96.64        133.37        62.07 o                         
 -27   1  13         71.16        163.71        75.99 o                         
 -25   1  13        391.39        509.92       102.56 o                         
 -23   1  13        712.32       1021.77        96.70 o                         
 -21   1  13        889.65       1021.94        94.10 o                         
 -19   1  13       1015.80       1166.61       127.35 o                         
 -17   1  13        339.37        469.32       164.67 o                         
 -15   1  13        216.54        108.99       145.01 o                         
 -13   1  13        783.72       1726.71       243.67 o                         
 -11   1  13       4117.08       5170.86       354.43 o                         
  -9   1  13      18922.10      18367.98       639.42 o                         
  -7   1  13      38163.98      44271.08       898.80 o                         
  -5   1  13       2120.04       2673.13       160.64 o                         
  -3   1  13      12602.92      12370.54       563.76 o                         
  -1   1  13        639.48        647.17       134.57 o                         
   1   1  13       7077.98       6792.33       343.51 o                         
   3   1  13        926.20       1460.43       131.45 o                         
   5   1  13       1008.92        983.24       140.94 o                         
   7   1  13       2790.09       3990.42       267.64 o                         
   9   1  13       1309.87       1334.51       119.58 o                         
  11   1  13       1133.77       1496.23       139.92 o                         
  13   1  13       1678.66       1524.63       163.90 o                         
  15   1  13        121.55        199.35        89.91 o                         
  17   1  13         11.85        176.11        84.31 o                         
  19   1  13          8.98        -39.07        68.29 o                         
  21   1  13          2.71         10.85        59.08 o                         
 -30   2  13        193.95        209.04        73.86 o                         
 -28   2  13         12.31         71.27        77.17 o                         
 -26   2  13        542.73        361.51        94.27 o                         
 -24   2  13       1106.05       1035.77       106.96 o                         
 -22   2  13         97.79         96.86        74.51 o                         
 -20   2  13         75.77        127.98        74.93 o                         
 -18   2  13       9156.56      10059.68       317.82 o                         
 -16   2  13        960.18       1146.43       171.32 o                         
 -14   2  13       3299.24       2918.51       244.70 o                         
 -12   2  13       2298.78       2036.03       246.03 o                         
 -10   2  13      25862.89      27486.22       759.82 o                         
  -8   2  13      65468.68      73420.29       890.23 o                         
  -6   2  13        934.09       1185.75       114.72 o                         
  -4   2  13       9750.12       8561.26       493.34 o                         
  -2   2  13      24347.61      23101.82      1199.26 o                         
   0   2  13      16151.52      16154.69       516.09 o                         
   2   2  13       1013.13        987.70       108.22 o                         
   4   2  13       3916.83       3689.37       241.32 o                         
   6   2  13       1573.98       1903.82       193.85 o                         
   8   2  13       2266.59       2588.62       233.89 o                         
  10   2  13       2389.96       2432.25       178.71 o                         
  12   2  13       2254.81       2338.27       200.32 o                         
  14   2  13        194.64        211.68        82.47 o                         
  16   2  13         21.05        182.19        99.48 o                         
  18   2  13        183.37        237.43        68.73 o                         
  20   2  13         20.15         71.86        88.29 o                         
 -29   3  13        329.31        497.90        76.00 o                         
 -27   3  13        462.13        391.63        99.23 o                         
 -25   3  13       1169.51       1099.25       125.00 o                         
 -23   3  13        216.66         78.57        81.13 o                         
 -21   3  13       1295.80       1168.67       136.77 o                         
 -19   3  13       2953.24       2594.07       135.71 o                         
 -17   3  13       2684.53       2566.11       250.62 o                         
 -15   3  13       1562.36       1468.29       193.02 o                         
 -13   3  13        709.34       1005.99       161.10 o                         
 -11   3  13      37020.54      34886.02       718.42 o                         
  -9   3  13        524.79        903.19       143.04 o                         
  -7   3  13      74560.57      78256.62      1508.10 o                         
  -5   3  13       1287.40       1260.75       140.56 o                         
  -3   3  13      12383.87      11750.54       434.70 o                         
  -1   3  13        662.46        501.14       101.67 o                         
   1   3  13      16220.72      15582.62       441.57 o                         
   3   3  13         38.98        135.85        82.17 o                         
   5   3  13       2166.64       2125.58       259.10 o                         
   7   3  13        679.77        676.11       183.23 o                         
   9   3  13        719.14        891.32       112.22 o                         
  11   3  13        269.05        268.72       100.88 o                         
  13   3  13        188.39        163.65        99.12 o                         
  15   3  13        142.92        328.80       103.06 o                         
  17   3  13        294.06        268.15        77.84 o                         
  19   3  13         14.48         46.73        48.18 o                         
 -30   4  13        320.40        353.22       117.12 o                         
 -28   4  13         27.55         88.14        61.24 o                         
 -26   4  13        670.31        796.97       107.99 o                         
 -24   4  13        517.81        640.42       101.53 o                         
 -22   4  13        313.89        295.89       115.41 o                         
 -20   4  13        104.86        -70.16        74.81 o                         
 -18   4  13       6429.43       5524.02       229.94 o                         
 -16   4  13       5623.92       4276.15       310.83 o                         
 -14   4  13       5391.63       4269.38       296.21 o                         
 -12   4  13      16896.88      16156.20       530.25 o                         
 -10   4  13      45254.61      43875.23       805.78 o                         
  -8   4  13       7753.76       7296.32       329.47 o                         
  -6   4  13       2843.14       2914.78       211.58 o                         
  -4   4  13       3943.73       3875.22       194.79 o                         
  -2   4  13      18217.91      21181.13       670.17 o                         
   0   4  13      27412.33      27925.80       788.93 o                         
   2   4  13       2867.96       3195.87       293.51 o                         
   4   4  13          1.44         13.74       121.55 o                         
   6   4  13       1438.86       1274.39       226.89 o                         
   8   4  13       2447.29       2352.92       143.80 o                         
  10   4  13        678.51        742.30       120.85 o                         
  12   4  13        150.25         27.44       113.48 o                         
  14   4  13        136.38        164.32        92.29 o                         
  16   4  13         78.85        113.03        73.03 o                         
  18   4  13         17.38         81.40        57.15 o                         
  20   4  13          2.17         -0.29        77.85 o                         
 -29   5  13         44.53         70.73        70.42 o                         
 -27   5  13        167.50        284.25        67.19 o                         
 -25   5  13       1377.28       1412.61       116.67 o                         
 -23   5  13        239.28        208.61       106.94 o                         
 -21   5  13        313.78        460.33       120.55 o                         
 -19   5  13         87.29        150.30        95.40 o                         
 -17   5  13      13111.31      13514.19       343.45 o                         
 -15   5  13         83.36        238.37       113.29 o                         
 -13   5  13       2022.74       1900.21       206.77 o                         
 -11   5  13       4848.17       4293.35       280.42 o                         
  -9   5  13       2567.59       2277.13       150.69 o                         
  -7   5  13        253.20        303.28        88.36 o                         
  -5   5  13       6627.79       6480.85       321.95 o                         
  -3   5  13       6854.72       6531.38       390.82 o                         
  -1   5  13       5614.58       6188.16       386.50 o                         
   1   5  13        448.04        450.55       225.23 o                         
   3   5  13       9404.33       9248.85       510.79 o                         
   5   5  13        767.25        544.53       165.97 o                         
   7   5  13       1078.15        932.27       112.31 o                         
   9   5  13        612.85        354.63        82.38 o                         
  11   5  13        732.97        778.27       106.03 o                         
  13   5  13          9.51        -72.62        79.80 o                         
  15   5  13        359.70        193.43        79.63 o                         
  17   5  13         45.33         97.06        64.09 o                         
  19   5  13         11.67         13.86        70.16 o                         
 -28   6  13         28.44        -25.15        65.25 o                         
 -26   6  13        265.45        226.91        69.11 o                         
 -24   6  13        560.20        725.47       156.12 o                         
 -22   6  13        986.89       1073.81       235.04 o                         
 -20   6  13       2858.18       2684.84       264.58 o                         
 -18   6  13       3114.48       3526.94       182.12 o                         
 -16   6  13       3963.57       3727.37       182.68 o                         
 -14   6  13         45.86        151.97       108.02 o                         
 -12   6  13      20304.35      21124.10      1029.93 o                         
 -10   6  13       2564.67       2487.70       192.01 o                         
  -8   6  13       1196.52       1471.40       129.93 o                         
  -6   6  13       2068.82       1931.70       194.45 o                         
  -4   6  13       1323.24        979.12       185.99 o                         
  -2   6  13       2901.37       3321.20       301.47 o                         
   0   6  13        447.39        230.97       141.39 o                         
   2   6  13       3132.93       2879.46       311.06 o                         
   4   6  13       5102.51       4787.09       398.61 o                         
   6   6  13       1441.90       1450.07       135.18 o                         
   8   6  13         32.36         72.24       144.26 o                         
  10   6  13       1375.07       1605.67       229.04 o                         
  12   6  13         35.30         44.47        75.01 o                         
  14   6  13        384.42        553.94        92.57 o                         
  16   6  13         34.37         99.15        65.32 o                         
  18   6  13        137.86        220.81        90.31 o                         
 -27   7  13         22.11        -64.94        64.94 o                         
 -25   7  13        247.79        148.60        75.21 o                         
 -23   7  13        857.64       1124.07       128.03 o                         
 -21   7  13         68.04         51.10        93.23 o                         
 -19   7  13        732.47        641.58        89.41 o                         
 -17   7  13        482.51        427.31        98.95 o                         
 -15   7  13       2313.26       2383.65       150.70 o
[truncated: 406,054 more chars]
